# Supplementary material for: Synergistic passivation and stepped-dimensional perovskite analogs enable high-efficiency near-infrared light-emitting diodes
Source: Nat Commun. 2022 Dec 2;13:7425. doi: 10.1038/s41467-022-35218-0 (PMC9718757; doi:10.1038/s41467-022-35218-0)
Supplement: Supplementary file 3 — Supplementary Data 1 [file 41467_2022_35218_MOESM3_ESM.cif]

data_fangguojia-liuyongjie-20220413-rt
_audit_creation_date               2022-04-19
_audit_creation_method
;
Olex2 1.5
(compiled 2022.04.07 svn.rca3783a0 for OlexSys, GUI svn.r6498)
;
_shelx_SHELXL_version_number       '2019/2'
_audit_contact_author_address      ?
_audit_contact_author_email        ?
_audit_contact_author_name         ''
_audit_contact_author_phone        ?
_publ_contact_author_id_orcid      ?
_publ_section_references
;
Dolomanov, O.V., Bourhis, L.J., Gildea, R.J, Howard, J.A.K. & Puschmann, H.
 (2009), J. Appl. Cryst. 42, 339-341.

Sheldrick, G.M. (2015). Acta Cryst. A71, 3-8.

Sheldrick, G.M. (2015). Acta Cryst. C71, 3-8.
;
_chemical_name_common              ?
_chemical_name_systematic          ?
_chemical_formula_moiety           'Cd I4, 2(C H5 N2)'
_chemical_formula_sum              'C2 H10 Cd I4 N4'
_chemical_formula_weight           710.14
_chemical_melting_point            ?
_chemical_oxdiff_formula           'H C N O Cd I'
loop_
  _atom_type_symbol
  _atom_type_description
  _atom_type_scat_dispersion_real
  _atom_type_scat_dispersion_imag
  _atom_type_scat_source
 'C' 'C' 0.0181 0.0091 'International Tables Vol C Tables 4.2.6.8 and 6.1.1.4'
 'H' 'H' 0.0000 0.0000 'International Tables Vol C Tables 4.2.6.8 and 6.1.1.4'
 'Cd' 'Cd' 0.1185 4.6533 'International Tables Vol C Tables 4.2.6.8 and 6.1.1.4'
 'I' 'I' -0.3257 6.8362 'International Tables Vol C Tables 4.2.6.8 and 6.1.1.4'
 'N' 'N' 0.0311 0.0180 'International Tables Vol C Tables 4.2.6.8 and 6.1.1.4'

_shelx_space_group_comment
;
The symmetry employed for this shelxl refinement is uniquely defined
by the following loop, which should always be used as a source of
symmetry information in preference to the above space-group names.
They are only intended as comments.
;
_space_group_crystal_system        'monoclinic'
_space_group_IT_number             14
_space_group_name_H-M_alt          'P 1 21/c 1'
_space_group_name_Hall             '-P 2ybc'
loop_
  _space_group_symop_operation_xyz
 'x, y, z'
 '-x, y+1/2, -z+1/2'
 '-x, -y, -z'
 'x, -y-1/2, z-1/2'

_cell_length_a                     11.52020(10)
_cell_length_b                     10.95930(10)
_cell_length_c                     12.70800(10)
_cell_angle_alpha                  90
_cell_angle_beta                   108.2090(10)
_cell_angle_gamma                  90
_cell_volume                       1524.08(2)
_cell_formula_units_Z              4
_cell_measurement_reflns_used      18276
_cell_measurement_temperature      296.1(5)
_cell_measurement_theta_max        69.1600
_cell_measurement_theta_min        3.6000
_shelx_estimated_absorpt_T_max     0.154
_shelx_estimated_absorpt_T_min     0.066
_exptl_absorpt_coefficient_mu      74.846
_exptl_absorpt_correction_T_max    1.00000
_exptl_absorpt_correction_T_min    0.11590
_exptl_absorpt_correction_type     multi-scan
_exptl_absorpt_process_details
;
CrysAlisPro 1.171.41.122a (Rigaku Oxford Diffraction, 2021)
Empirical absorption correction using spherical harmonics,
implemented in SCALE3 ABSPACK scaling algorithm.
;
_exptl_absorpt_special_details     ?
_exptl_crystal_colour              colourless
_exptl_crystal_colour_primary      colourless
_exptl_crystal_density_diffrn      3.095
_exptl_crystal_density_meas        ?
_exptl_crystal_density_method      ?
_exptl_crystal_description         block
_exptl_crystal_F_000               1240
_exptl_crystal_size_max            0.08
_exptl_crystal_size_mid            0.06
_exptl_crystal_size_min            0.04
_exptl_transmission_factor_max     ?
_exptl_transmission_factor_min     ?
_diffrn_reflns_av_R_equivalents    0.1044
_diffrn_reflns_av_unetI/netI       0.0342
_diffrn_reflns_Laue_measured_fraction_full  0.999
_diffrn_reflns_Laue_measured_fraction_max  0.999
_diffrn_reflns_limit_h_max         13
_diffrn_reflns_limit_h_min         -13
_diffrn_reflns_limit_k_max         12
_diffrn_reflns_limit_k_min         -12
_diffrn_reflns_limit_l_max         14
_diffrn_reflns_limit_l_min         -14
_diffrn_reflns_number              29869
_diffrn_reflns_point_group_measured_fraction_full  0.999
_diffrn_reflns_point_group_measured_fraction_max  0.999
_diffrn_reflns_theta_full          64.991
_diffrn_reflns_theta_max           64.991
_diffrn_reflns_theta_min           4.040
_diffrn_ambient_environment        air
_diffrn_ambient_temperature        296.1(5)
_diffrn_detector                   'Hybrid Pixel Array Detector'
_diffrn_detector_area_resol_mean   10.0000
_diffrn_measured_fraction_theta_full  0.999
_diffrn_measured_fraction_theta_max  0.999
_diffrn_measurement_details
;
List of Runs (angles in degrees, time in seconds):

  # Type    Start    End  Width  t~exp~   \w     \q     \k     \f   Frames
--------------------------------------------------------------------------
  1  \w    -30.00   9.00   0.50    3.00    --    5.00  38.00-180.00   78
  2  \w    -27.00  61.00   0.50    3.00    --    5.00  57.00  90.00  176
  3  \w    -26.00  88.00   0.50    3.00    --    5.00  57.00-150.00  228
  4  \w     17.00  59.00   0.50    3.00    --    5.00  38.00-180.00   84
  5  \w     -7.00  20.00   0.50    3.00    --    5.00  57.00 -30.00   54
  6  \w     10.00  36.00   0.50    3.00    --    5.00 -57.00 -90.00   52
  7  \w    -76.00 -37.00   0.50    3.00    --    5.00 -57.00 -90.00   78
  8  \w    -32.00  72.00   0.50    3.00    --    5.00  38.00  30.00  208
  9  \w    -29.00  79.00   0.50    3.00    --    5.00  43.00 -37.04  216
 10  \w   -165.00 -58.00   0.50    3.00    --  -92.30 -62.00  38.50  214
 11  \w   -182.00 -58.00   0.50    3.00    --  -92.30 -61.00-100.22  248
 12  \w    -81.00 -55.00   0.50    3.00    --  -92.30 -73.00-143.63   52
 13  \w   -100.00 -56.00   0.50    3.00    --  -92.30 -72.00  30.56   88
 14  \w   -113.00 -57.00   0.50    3.00    --  -92.30 -68.00-118.15  112
 15  \w   -102.00 -57.00   0.50    3.00    --  -92.30 -66.00 -29.04   90
 16  \w   -176.00-151.00   0.50    3.00    --  -92.30 -62.00 -10.14   50
 17  \w    -79.00 -54.00   0.50    3.00    --  -92.30 -75.00 -80.89   50
 18  \w    -80.00 -54.00   0.50    3.00    --  -92.30 -75.00 130.39   52
 19  \w    -80.00 -54.00   0.50    3.00    --  -92.30 -76.00 174.00   52
 20  \w   -181.00-144.00   0.50    3.00    --  -92.30 -75.00 -80.89   74
 21  \w    -82.00 -55.00   0.50    3.00    --  -92.30 -73.00  14.52   54
 22  \w   -130.00 -84.00   0.50    3.00    --  -92.30  76.00-150.00   92
 23  \w    -67.00 -33.00   0.50    3.00    --  -92.30  76.00-150.00   68
 24  \w    -28.00  -3.00   0.50    3.00    --  -92.30  76.00-150.00   50
 25  \w    -80.00 -54.00   0.50    3.00    --  -92.30 -76.00 -60.00   52
 26  \w   -133.00 -89.00   0.50    3.00    --  -92.30 -76.00  90.00   88
 27  \w    -80.00 -54.00   0.50    3.00    --  -92.30 -76.00  90.00   52
 28  \w   -174.00 -54.00   0.50    3.00    --  -92.30 -75.00-165.36  240
 29  \w   -182.00-110.00   0.50    3.00    --  -92.30 -76.00   0.00  144
 30  \w    -81.00 -55.00   0.50    3.00    --  -92.30 -76.00   0.00   52
 31  \w   -179.00-128.00   0.50    3.00    --  -92.30 -66.00 -29.04  102
 32  \w    -82.00 -54.00   0.50    3.00    --  -92.30 -74.00 119.05   56
 33  \w    -83.00 -58.00   0.50    3.00    --  -92.30 -72.00  42.53   50
 34  \w    -83.00 -58.00   0.50    3.00    --  -92.30 -66.00 -36.50   50
 35  \w    -79.00 -54.00   0.50    3.00    --  -92.30 -74.00 -44.66   50
 36  \w    -79.00 -54.00   0.50    3.00    --  -92.30 -76.00-120.00   50
 37  \w   -130.00 -49.00   0.50    3.00    --  -92.30  76.00 120.00  162
 38  \w   -170.00-122.00   0.50    3.00    --  -92.30 -76.00-150.00   96
 39  \w   -116.00 -54.00   0.50    3.00    --  -92.30 -76.00-150.00  124
 40  \w   -155.00 -57.00   0.50    3.00    --  -92.30 -67.00  58.84  196
 41  \w    -79.00 -54.00   0.50    3.00    --  -92.30 -76.00  30.00   50
 42  \w   -181.00 -59.00   0.50    3.00    --  -92.30 -57.00 150.00  244
 43  \w   -180.00-113.00   0.50    3.00    --  -92.30 -76.00  30.00  134
 44  \w   -130.00 -42.00   0.50    3.00    --  -92.30  76.00 -90.00  176
 45  \w   -178.00 -59.00   0.50    3.00    --  -92.30 -57.00 -60.00  238
 46  \w    -79.00 -54.00   0.50    3.00    --  -92.30 -76.00  60.00   50
 47  \w   -160.00-135.00   0.50    3.00    --  -92.30 -74.00 102.38   50
 48  \w    -82.00 -55.00   0.50    3.00    --  -92.30 -74.00 102.38   54
 49  \w    -81.00 -56.00   0.50    3.00    --  -92.30 -73.00-100.27   50
 50  \w   -144.00-117.00   0.50    3.00    --  -92.30 -74.00 -44.66   54
 51  \w   -137.00 -58.00   0.50    3.00    --  -92.30 -62.00 -10.14  158
 52  \w   -129.00 -45.00   0.50    3.00    --  -92.30  76.00   0.00  168
 53  \w   -131.00 -54.00   0.50    3.00    --  -92.30  76.00  60.00  154
 54  \w    -28.00  -3.00   0.50    3.00    --  -92.30  76.00  60.00   50
 55  \w    -79.00 -54.00   0.50    3.00    --  -92.30 -76.00 150.00   50
 56  \w   -173.00 -59.00   0.50    3.00    --  -92.30 -61.00 137.21  228
;
_diffrn_measurement_device         'four-circle diffractometer'
_diffrn_measurement_device_type    'XtaLAB AFC11 (RINC): Kappa single'
_diffrn_measurement_method         '\w scans'
_diffrn_orient_matrix_type        
 'CrysAlisPro convention (1999,Acta A55,543-557)'
_diffrn_orient_matrix_UB_11        0.0522354000
_diffrn_orient_matrix_UB_12        0.0371831000
_diffrn_orient_matrix_UB_13        0.1226901000
_diffrn_orient_matrix_UB_21        -0.1304133000
_diffrn_orient_matrix_UB_22        0.0243272000
_diffrn_orient_matrix_UB_23        0.0036449000
_diffrn_orient_matrix_UB_31        -0.0092497000
_diffrn_orient_matrix_UB_32        -0.1333626000
_diffrn_orient_matrix_UB_33        0.0348664000
_diffrn_radiation_monochromator    mirror
_diffrn_radiation_probe            x-ray
_diffrn_radiation_type             'Cu K\a'
_diffrn_radiation_wavelength       1.54184
_diffrn_source                     'Rotating-anode X-ray tube'
_diffrn_source_type                'Rigaku (Cu) X-ray Source'
_reflns_Friedel_coverage           0.000
_reflns_Friedel_fraction_full      .
_reflns_Friedel_fraction_max       .
_reflns_number_gt                  2444
_reflns_number_total               2591
_reflns_special_details
;
 Reflections were merged by SHELXL according to the crystal
 class for the calculation of statistics and refinement.
 
 _reflns_Friedel_fraction is defined as the number of unique
 Friedel pairs measured divided by the number that would be
 possible theoretically, ignoring centric projections and
 systematic absences.
;
_reflns_threshold_expression       'I > 2\s(I)'
_computing_cell_refinement         'CrysAlisPro 1.171.41.122a (Rigaku OD, 2021)'
_computing_data_collection         'CrysAlisPro 1.171.41.122a (Rigaku OD, 2021)'
_computing_data_reduction          'CrysAlisPro 1.171.41.122a (Rigaku OD, 2021)'
_computing_molecular_graphics      'Olex2 1.5 (Dolomanov et al., 2009)'
_computing_publication_material    'Olex2 1.5 (Dolomanov et al., 2009)'
_computing_structure_refinement    'SHELXL 2019/2 (Sheldrick, 2015)'
_computing_structure_solution      'SHELXT 2018/2 (Sheldrick, 2018)'
_refine_diff_density_max           2.512
_refine_diff_density_min           -2.987
_refine_diff_density_rms           0.374
_refine_ls_extinction_coef         0.00097(12)
_refine_ls_extinction_expression  
 'Fc^*^=kFc[1+0.001xFc^2^\l^3^/sin(2\q)]^-1/4^'
_refine_ls_extinction_method       'SHELXL-2019/2 (Sheldrick 2019)'
_refine_ls_goodness_of_fit_ref     1.076
_refine_ls_hydrogen_treatment      constr
_refine_ls_matrix_type             full
_refine_ls_number_parameters       101
_refine_ls_number_reflns           2591
_refine_ls_number_restraints       28
_refine_ls_R_factor_all            0.0744
_refine_ls_R_factor_gt             0.0726
_refine_ls_restrained_S_all        1.079
_refine_ls_shift/su_max            0.000
_refine_ls_shift/su_mean           0.000
_refine_ls_structure_factor_coef   Fsqd
_refine_ls_weighting_details      
 'w=1/[\s^2^(Fo^2^)+(0.1253P)^2^+17.3217P] where P=(Fo^2^+2Fc^2^)/3'
_refine_ls_weighting_scheme        calc
_refine_ls_wR_factor_gt            0.1973
_refine_ls_wR_factor_ref           0.1996
_refine_special_details            ?
_olex2_refinement_description
;
1. Fixed Uiso
 At 1.2 times of:
  All C(H) groups, All N(H,H) groups
2. Restrained distances
 N4-C2
 1.28 with sigma of 0.02
 N3-C2
 1.28 with sigma of 0.02
 N2-C1
 1.28 with sigma of 0.02
 N1-C1
 1.28 with sigma of 0.02
3. Uiso/Uaniso restraints and constraints
N3 \\sim C2 \\sim N4: within 2A with sigma of 0.01 and sigma for terminal atoms
of 0.02 within 2A
N2 \\sim C1 \\sim N1: within 2A with sigma of 0.01 and sigma for terminal atoms
of 0.02 within 2A
4.a Aromatic/amide H refined with riding coordinates:
 C1(H1), C2(H2)
4.b X=CH2 refined with riding coordinates:
 N4(H4A,H4B), N2(H2A,H2B), N1(H1A,H1B), N3(H3A,H3B)
;
_atom_sites_solution_hydrogens     geom
_atom_sites_solution_primary       dual
_atom_sites_solution_secondary     ?
loop_
  _atom_site_label
  _atom_site_type_symbol
  _atom_site_fract_x
  _atom_site_fract_y
  _atom_site_fract_z
  _atom_site_U_iso_or_equiv
  _atom_site_adp_type
  _atom_site_occupancy
  _atom_site_site_symmetry_order
  _atom_site_calc_flag
  _atom_site_refinement_flags_posn
  _atom_site_refinement_flags_adp
  _atom_site_refinement_flags_occupancy
  _atom_site_disorder_assembly
  _atom_site_disorder_group
 Cd1 Cd 0.27609(8) 0.44210(9) 0.18997(8) 0.0528(4) Uani 1 1 d . . . . .
 I2 I 0.17682(8) 0.20709(8) 0.17130(8) 0.0619(4) Uani 1 1 d . . . . .
 I1 I 0.53028(8) 0.43020(11) 0.25866(8) 0.0701(4) Uani 1 1 d . . . . .
 I3 I 0.20918(11) 0.55861(11) 0.35552(8) 0.0738(4) Uani 1 1 d . . . . .
 I4 I 0.19387(12) 0.54958(11) -0.01746(8) 0.0752(4) Uani 1 1 d . . . . .
 N4 N -0.0054(15) 0.7367(17) 0.1255(16) 0.097(5) Uani 1 1 d D U . . .
 H4A H -0.002247 0.698815 0.067190 0.116 Uiso 1 1 calc R U . . .
 H4B H -0.052489 0.710622 0.161418 0.116 Uiso 1 1 calc R U . . .
 N2 N 0.525(3) 0.8373(17) 0.5581(17) 0.131(7) Uani 1 1 d D U . . .
 H2A H 0.446791 0.844906 0.539580 0.157 Uiso 1 1 calc R U . . .
 H2B H 0.571440 0.888379 0.603382 0.157 Uiso 1 1 calc R U . . .
 N1 N 0.551(3) 0.6656(17) 0.4599(18) 0.136(7) Uani 1 1 d D U . . .
 H1A H 0.477289 0.644083 0.424724 0.164 Uiso 1 1 calc R U . . .
 H1B H 0.611431 0.624387 0.452368 0.164 Uiso 1 1 calc R U . . .
 C1 C 0.570(3) 0.7540(18) 0.5199(19) 0.137(7) Uani 1 1 d D U . . .
 H1 H 0.654064 0.761700 0.549735 0.164 Uiso 1 1 calc R U . . .
 C2 C 0.059(2) 0.830(2) 0.158(2) 0.117(6) Uani 1 1 d D U . . .
 H2 H 0.052541 0.868433 0.221380 0.140 Uiso 1 1 calc R U . . .
 N3 N 0.130(2) 0.876(2) 0.112(2) 0.132(6) Uani 1 1 d D U . . .
 H3A H 0.137832 0.842771 0.053509 0.159 Uiso 1 1 calc R U . . .
 H3B H 0.170897 0.940145 0.139536 0.159 Uiso 1 1 calc R U . . .

loop_
  _atom_site_aniso_label
  _atom_site_aniso_U_11
  _atom_site_aniso_U_22
  _atom_site_aniso_U_33
  _atom_site_aniso_U_23
  _atom_site_aniso_U_13
  _atom_site_aniso_U_12
 Cd1 0.0449(6) 0.0717(7) 0.0416(6) 0.0011(4) 0.0131(4) -0.0035(4)
 I2 0.0548(6) 0.0591(6) 0.0689(7) 0.0047(4) 0.0152(4) 0.0007(4)
 I1 0.0392(5) 0.1173(9) 0.0529(6) -0.0109(5) 0.0129(4) -0.0226(4)
 I3 0.0734(7) 0.0964(8) 0.0517(6) -0.0092(4) 0.0195(5) 0.0220(5)
 I4 0.0893(8) 0.0894(8) 0.0453(6) 0.0177(4) 0.0186(5) 0.0038(5)
 N4 0.071(9) 0.112(12) 0.106(11) 0.010(10) 0.026(8) -0.009(8)
 N2 0.23(2) 0.091(11) 0.100(12) 0.008(9) 0.088(13) 0.029(12)
 N1 0.24(2) 0.093(11) 0.109(12) -0.001(10) 0.108(13) 0.026(13)
 C1 0.25(2) 0.091(12) 0.099(12) 0.024(10) 0.093(13) 0.012(13)
 C2 0.086(12) 0.120(13) 0.134(14) -0.003(12) 0.019(11) 0.009(10)
 N3 0.101(13) 0.134(14) 0.166(16) -0.004(13) 0.048(12) -0.029(11)

_geom_special_details
;
 All esds (except the esd in the dihedral angle between two l.s. planes)
 are estimated using the full covariance matrix.  The cell esds are taken
 into account individually in the estimation of esds in distances, angles
 and torsion angles; correlations between esds in cell parameters are only
 used when they are defined by crystal symmetry.  An approximate (isotropic)
 treatment of cell esds is used for estimating esds involving l.s. planes.
;
loop_
  _geom_bond_atom_site_label_1
  _geom_bond_atom_site_label_2
  _geom_bond_distance
  _geom_bond_site_symmetry_2
  _geom_bond_publ_flag
 Cd1 I2 2.7978(13) . ?
 Cd1 I1 2.7851(13) . ?
 Cd1 I3 2.7683(13) . ?
 Cd1 I4 2.7701(13) . ?
 N4 H4A 0.8600 . ?
 N4 H4B 0.8600 . ?
 N4 C2 1.253(17) . ?
 N2 H2A 0.8600 . ?
 N2 H2B 0.8600 . ?
 N2 C1 1.222(17) . ?
 N1 H1A 0.8600 . ?
 N1 H1B 0.8600 . ?
 N1 C1 1.209(17) . ?
 C1 H1 0.9300 . ?
 C2 H2 0.9300 . ?
 C2 N3 1.249(17) . ?
 N3 H3A 0.8600 . ?
 N3 H3B 0.8600 . ?

loop_
  _geom_angle_atom_site_label_1
  _geom_angle_atom_site_label_2
  _geom_angle_atom_site_label_3
  _geom_angle
  _geom_angle_site_symmetry_1
  _geom_angle_site_symmetry_3
  _geom_angle_publ_flag
 I1 Cd1 I2 110.20(5) . . ?
 I3 Cd1 I2 106.59(4) . . ?
 I3 Cd1 I1 107.37(4) . . ?
 I3 Cd1 I4 115.69(5) . . ?
 I4 Cd1 I2 107.55(4) . . ?
 I4 Cd1 I1 109.36(4) . . ?
 H4A N4 H4B 120.0 . . ?
 C2 N4 H4A 120.0 . . ?
 C2 N4 H4B 120.0 . . ?
 H2A N2 H2B 120.0 . . ?
 C1 N2 H2A 120.0 . . ?
 C1 N2 H2B 120.0 . . ?
 H1A N1 H1B 120.0 . . ?
 C1 N1 H1A 120.0 . . ?
 C1 N1 H1B 120.0 . . ?
 N2 C1 H1 106.7 . . ?
 N1 C1 N2 147(4) . . ?
 N1 C1 H1 106.7 . . ?
 N4 C2 H2 117.4 . . ?
 N3 C2 N4 125(3) . . ?
 N3 C2 H2 117.4 . . ?
 C2 N3 H3A 120.0 . . ?
 C2 N3 H3B 120.0 . . ?
 H3A N3 H3B 120.0 . . ?

_shelx_res_file
;
TITL fangguojia-liuyongjie-20220413-rt_a.res in P2(1)/c
    fangguojia-liuyongjie-20220413-rt.res
    created by SHELXL-2019/2 at 23:10:50 on 19-Apr-2022
REM Old TITL fangguojia-liuyongjie-20220413-rt in P21/c #14
REM SHELXT solution in P2(1)/c: R1 0.204, Rweak 0.011, Alpha 0.013
REM <I/s> 1.692 for 165 systematic absences, Orientation as input
REM Formula found by SHELXT: I5 N3
CELL 1.54184 11.5202 10.9593 12.708 90 108.209 90
ZERR 4 0.0001 0.0001 0.0001 0 0.001 0
LATT 1
SYMM -X,0.5+Y,0.5-Z
SFAC C H Cd I N
UNIT 8 40 4 16 16
DFIX 1.28 N4 C2
DFIX 1.28 N3 C2
DFIX 1.28 N2 C1
DFIX 1.28 N1 C1
SIMU 0.01 0.02 2 N3 C2 N4
SIMU 0.01 0.02 2 N2 C1 N1

L.S. 10
PLAN  20
SIZE 0.04 0.06 0.08
CONF
BOND
list 4
MORE -1
BOND $H
fmap 2
acta
OMIT -3 130
OMIT 4 0 0
OMIT 3 0 0
REM <olex2.extras>
REM <HklSrc "%.\\fangguojia-liuyongjie-20220413-rt.hkl">
REM </olex2.extras>

WGHT    0.125300   17.321699
EXTI    0.000970
FVAR       0.16872
CD1   3    0.276085    0.442096    0.189974    11.00000    0.04487    0.07168 =
         0.04164    0.00108    0.01313   -0.00345
I2    4    0.176821    0.207092    0.171303    11.00000    0.05479    0.05906 =
         0.06888    0.00468    0.01524    0.00066
I1    4    0.530283    0.430202    0.258663    11.00000    0.03925    0.11730 =
         0.05288   -0.01088    0.01295   -0.02262
I3    4    0.209185    0.558608    0.355522    11.00000    0.07339    0.09637 =
         0.05168   -0.00923    0.01947    0.02205
I4    4    0.193871    0.549584   -0.017464    11.00000    0.08931    0.08942 =
         0.04526    0.01771    0.01862    0.00379
N4    5   -0.005408    0.736745    0.125475    11.00000    0.07135    0.11203 =
         0.10598    0.01013    0.02644   -0.00862
AFIX  93
H4A   2   -0.002247    0.698815    0.067190    11.00000   -1.20000
H4B   2   -0.052489    0.710622    0.161418    11.00000   -1.20000
AFIX   0

N2    5    0.524893    0.837302    0.558059    11.00000    0.22716    0.09139 =
         0.10039    0.00839    0.08824    0.02901
AFIX  93
H2A   2    0.446791    0.844906    0.539580    11.00000   -1.20000
H2B   2    0.571440    0.888379    0.603382    11.00000   -1.20000
AFIX   0
N1    5    0.551010    0.665637    0.459893    11.00000    0.24428    0.09278 =
         0.10902   -0.00127    0.10807    0.02581
AFIX  93
H1A   2    0.477289    0.644083    0.424724    11.00000   -1.20000
H1B   2    0.611431    0.624387    0.452368    11.00000   -1.20000
AFIX   0
C1    1    0.569714    0.753950    0.519929    11.00000    0.24777    0.09080 =
         0.09918    0.02362    0.09257    0.01175
AFIX  43
H1    2    0.654064    0.761700    0.549735    11.00000   -1.20000
AFIX   0

C2    1    0.058578    0.830059    0.158026    11.00000    0.08577    0.11950 =
         0.13413   -0.00289    0.01936    0.00911
AFIX  43
H2    2    0.052541    0.868433    0.221380    11.00000   -1.20000
AFIX   0
N3    5    0.129839    0.875737    0.112270    11.00000    0.10076    0.13375 =
         0.16608   -0.00401    0.04777   -0.02919
AFIX  93
H3A   2    0.137832    0.842771    0.053509    11.00000   -1.20000
H3B   2    0.170897    0.940145    0.139536    11.00000   -1.20000
AFIX   0
HKLF 4


REM  fangguojia-liuyongjie-20220413-rt_a.res in P2(1)/c
REM wR2 = 0.1996, GooF = S = 1.076, Restrained GooF = 1.079 for all data
REM R1 = 0.0726 for 2444 Fo > 4sig(Fo) and 0.0744 for all 2591 data
REM 101 parameters refined using 28 restraints

END

WGHT      0.1253     17.3219

REM Highest difference peak  2.512,  deepest hole -2.987,  1-sigma level  0.374
Q1    1   0.5253  0.4832  0.2068  11.00000  0.05    2.51
Q2    1   0.5290  0.4837  0.2995  11.00000  0.05    2.39
Q3    1   0.1670  0.2569  0.2159  11.00000  0.05    2.26
Q4    1   0.1804  0.2626  0.1240  11.00000  0.05    1.94
Q5    1   0.2194  0.4939 -0.0412  11.00000  0.05    1.69
Q6    1   0.2148  0.6244 -0.0112  11.00000  0.05    1.52
Q7    1   0.2994  0.4961  0.1786  11.00000  0.05    1.37
Q8    1   0.2339  0.6230  0.3411  11.00000  0.05    1.36
Q9    1   0.3024  0.3800  0.2002  11.00000  0.05    1.31
Q10   1   0.2808  0.4989  0.2274  11.00000  0.05    1.24
Q11   1   0.2028  0.6224  0.3931  11.00000  0.05    1.22
Q12   1   0.1174  0.4443  0.1379  11.00000  0.05    1.16
Q13   1   0.2245  0.5026  0.3626  11.00000  0.05    1.14
Q14   1   0.5012  0.7527  0.4946  11.00000  0.05    1.03
Q15   1   0.1858  0.5454 -0.1263  11.00000  0.05    0.95
Q16   1   0.1781  0.1704  0.0797  11.00000  0.05    0.93
Q17   1   0.1449  0.8763  0.1999  11.00000  0.05    0.93
Q18   1   0.6785  0.4404  0.3060  11.00000  0.05    0.93
Q19   1   0.1846  0.1770  0.2567  11.00000  0.05    0.91
Q20   1   0.3942  0.4016  0.2066  11.00000  0.05    0.87
;
_shelx_res_checksum                25717
_shelx_hkl_file
;
   0   0   1    0.59    0.12
   0   0  -1    0.59    0.13
   0   0  -2 1031.62   13.06
   0   0   2  924.96   13.00
   0   0  -3    0.03    0.35
   0   0  -3    0.72    0.32
   0   0  -3    0.82    0.28
   0   0   3   -0.06    0.27
   0   0   4  295.81    4.39
   0   0   4  236.53    4.21
   0   0  -4  335.86    4.63
   0   0  -4  349.59    4.63
   0   0  -4  284.58    4.68
   0   0  -5    0.14    0.43
   0   0  -5    0.71    0.52
   0   0   5    1.47    0.39
   0   0  -5    0.98    0.46
   0   0  -5    0.20    0.39
   0   0   5    0.35    0.34
   0   0  -6 2046.71   21.35
   0   0   6 1405.50   20.25
   0   0   6 1473.70   20.33
   0   0  -6 1359.56   20.67
   0   0  -6 1939.06   20.78
   0   0  -7    0.19    0.48
   0   0  -7    2.97    0.82
   0   0  -7    0.88    0.57
   0   0   7   -0.14    0.80
   0   0   7    0.04    0.38
   0   0  -7    0.15    0.46
   0   0  -7   -0.02    0.37
   0   0  -7    2.82    0.65
   0   0  -7    1.28    0.54
   0   0  -7    0.97    0.58
   0   0   7    0.16    0.69
   0   0   7    0.02    0.44
   0   0   7    0.24    0.56
   0   0  -8   81.03    2.54
   0   0   8   73.48    2.25
   0   0   8   65.29    2.95
   0   0   8   69.41    2.43
   0   0  -8   76.38    2.66
   0   0  -8   81.09    2.54
   0   0  -8   74.16    2.37
   0   0   8   84.64    3.75
   0   0  -8   68.56    2.40
   0   0   8   72.94    2.43
   0   0  -9    1.56    1.02
   0   0  -9    1.02    0.92
   0   0   9   -0.34    0.74
   0   0   9    0.27    0.76
   0   0   9   -0.34    1.76
   0   0   9   -0.44    1.23
   0   0  -9    0.12    0.78
   0   0  -9    0.01    0.73
   0   0   9    0.20    0.56
   0   0  -9    1.54    0.82
   0   0 -10   77.37    3.09
   0   0  10   81.03    4.33
   0   0 -10   64.03    3.03
   0   0  10   56.55    2.49
   0   0 -10   63.94    2.59
   0   0 -10   80.27    2.96
   0   0  10   49.94    2.40
   0   0 -10   60.21    2.71
   0   0 -11    1.42    1.07
   0   0 -11    0.56    1.35
   0   0 -11    0.21    1.39
   0   0  11    0.25    1.37
   0   0 -11    0.58    1.07
   0   0 -11    0.72    1.21
   0   0  11    0.99    1.01
   0   0  11   -1.56    1.88
   0   0  12   90.13    3.82
   0   0  12   98.09    3.39
   0   0 -12  100.39    3.27
   0   0 -12   94.91    3.14
   0   0  12   96.82    3.14
   0   0 -12  106.20    3.92
   0   0  13    0.10    1.05
   0   0 -13    0.62    1.11
   0   0 -13   -0.23    1.46
   0   0 -13   -0.15    0.92
   0   0  13    0.36    0.73
   0   0  14   10.30    1.03
   0   0 -14   13.49    1.69
   0   0  14    8.78    0.75
   0   0 -14   12.99    1.57
   0  -1   0    0.21    0.09
   0   1   0    0.35    0.10
   0   1   0    0.18    0.09
   0   1   0    0.03    0.06
   0  -1   0    0.07    0.08
   0   1  -1  170.21    2.30
   0   1   1  214.58    2.47
   0   1  -1  122.21    2.40
   0  -1   1  134.90    2.24
   0  -1   1  163.91    2.26
   0   1  -1  231.59    2.49
   0  -1   1  149.60    2.35
   0  -1   1  189.18    2.36
   0  -1  -1  204.65    2.46
   0   1  -2  704.39   10.12
   0  -1  -2  906.55   10.29
   0  -1  -2  898.38   10.58
   0   1  -2  844.85   10.10
   0   1   2  774.85   10.36
   0  -1  -2  861.53   10.56
   0  -1   2  874.22   10.32
   0   1  -2  829.51   10.41
   0   1   2 1016.59   10.57
   0  -1   2  759.83   10.23
   0  -1  -3 1396.46   17.15
   0  -1  -3 1430.80   16.89
   0   1  -3 1354.07   16.60
   0   1   3 1321.08   16.90
   0   1   3 1630.69   17.27
   0  -1   3 1540.79   16.98
   0   1  -3 1273.60   17.00
   0  -1   3 1224.04   16.63
   0  -1  -3 1291.44   17.10
   0  -1  -4  964.70   11.79
   0   1  -4  800.48   11.74
   0  -1  -4  832.53   11.33
   0  -1   4  778.87   11.03
   0   1   4 1039.19   11.75
   0  -1  -4  690.99   11.45
   0  -1   4 1007.19   11.55
   0   1  -4  719.90   11.40
   0   1   4  760.99   11.26
   0  -1  -4  975.14   11.32
   0   1  -4  967.76   11.21
   0   1  -4 1217.37   12.20
   0  -1   4  842.05   11.15
   0   1   5  984.57   13.48
   0  -1   5  940.26   13.12
   0  -1  -5  731.92   13.39
   0  -1   5 1169.62   13.62
   0   1   5 1145.29   13.79
   0   1  -5  815.18   13.47
   0  -1  -5 1188.39   13.99
   0   1  -5 1137.37   13.17
   0   1  -5  868.81   13.73
   0  -1  -5  891.59   13.23
   0   1  -5 1247.55   14.07
   0  -1  -5 1275.50   13.71
   0   1   5  906.48   13.22
   0  -1  -5 1304.97   14.46
   0  -1  -6   42.04    1.49
   0   1   6   33.19    1.34
   0   1  -6   41.74    1.69
   0   1  -6   24.46    1.45
   0  -1   6   32.84    1.32
   0  -1  -6   20.58    1.22
   0  -1  -6   34.78    1.33
   0  -1   6   32.11    1.41
   0  -1  -6   31.49    1.34
   0  -1   6   28.61    1.49
   0  -1  -6   30.66    1.26
   0   1  -6   28.92    1.27
   0   1  -6   37.93    1.24
   0  -1  -6   28.27    1.25
   0   1  -6   27.92    1.48
   0  -1  -6   39.09    1.51
   0   1   7   59.08    1.96
   0  -1   7   63.65    2.01
   0   1  -7   61.92    1.94
   0  -1  -7   60.77    1.97
   0   1   7   78.35    2.16
   0  -1   7   59.21    2.08
   0   1   7   45.91    1.98
   0  -1  -7   65.38    2.07
   0  -1  -7   66.26    2.22
   0   1  -7   58.49    1.97
   0  -1  -7   65.09    2.10
   0   1  -7   68.17    2.06
   0  -1  -7   61.95    2.15
   0  -1   7   60.52    2.12
   0   1   7   59.00    2.06
   0  -1  -7   64.17    1.99
   0   1  -7   62.13    2.00
   0  -1   7   60.22    2.01
   0  -1  -7   47.56    1.82
   0  -1   7   58.96    2.50
   0   1   7   50.79    2.15
   0  -1   7   88.33    3.58
   0   1  -8  402.73    7.09
   0   1   8  315.90    7.11
   0   1  -8  360.71    6.29
   0  -1  -8  344.36    6.36
   0   1  -8  349.55    6.38
   0  -1  -8  401.51    7.00
   0   1  -8  362.37    6.48
   0  -1  -8  367.22    6.44
   0  -1   8  354.65    6.34
   0   1  -8  365.09    6.40
   0  -1  -8  341.81    6.24
   0  -1  -8  354.72    6.58
   0   1  -8  395.18    6.54
   0  -1   8  334.64    6.42
   0   1   8  283.96    6.64
   0  -1   8  361.09    6.25
   0   1   8  359.01    6.31
   0   1   8  338.35    6.37
   0  -1   8  324.75    6.37
   0  -1  -8  375.74    6.76
   0  -1  -9   30.64    1.76
   0   1  -9   25.32    1.59
   0   1  -9   28.17    1.99
   0  -1   9   22.54    1.58
   0   1   9   23.24    1.49
   0  -1   9   23.54    1.41
   0   1  -9   28.33    1.69
   0  -1   9   22.33    1.41
   0  -1  -9   23.17    1.70
   0  -1  -9   26.58    1.67
   0   1  -9   25.05    1.69
   0   1   9   21.15    1.87
   0  -1   9   22.96    1.61
   0   1   9   24.49    1.64
   0  -1   9   38.30    2.77
   0   1   9   22.68    2.24
   0  -1  -9   28.94    1.81
   0   1  -9   28.41    1.70
   0  -1  -9   27.39    1.76
   0  -1  -9   26.32    1.51
   0  -1 -10   93.35    3.47
   0   1 -10   98.41    3.33
   0   1 -10   87.18    3.10
   0  -1 -10   80.42    3.03
   0  -1  10   76.06    2.94
   0   1  10   83.35    2.85
   0  -1  10   71.95    2.46
   0  -1 -10   92.21    3.34
   0   1 -10   85.01    3.07
   0  -1 -10   78.64    3.17
   0   1 -10   93.12    3.64
   0  -1 -10   76.99    2.64
   0   1  10   75.58    3.67
   0  -1  10   71.86    3.84
   0  -1  10  106.75    4.24
   0   1  10  104.08    4.77
   0  -1 -10   79.67    3.09
   0   1 -10   86.04    3.24
   0  -1  10   69.58    2.81
   0  -1 -10   81.35    2.74
   0  -1 -11  402.71    8.38
   0   1 -11  474.62    9.25
   0   1 -11  435.87    8.34
   0   1 -11  503.45    8.87
   0  -1 -11  487.29    9.03
   0  -1  11  342.86    7.50
   0  -1 -11  480.30    8.66
   0   1 -11  466.12    8.44
   0  -1 -11  391.50    7.43
   0  -1  11  371.73    7.76
   0   1  11  397.72    7.57
   0  -1  11  430.90    8.58
   0   1  11  541.93   10.74
   0   1 -11  440.46    8.53
   0  -1  11  367.36    8.99
   0  -1  12   34.70    1.91
   0   1  12   43.12    2.44
   0   1  12   32.07    2.51
   0  -1  12   36.43    2.46
   0  -1 -12   43.33    2.58
   0   1 -12   43.53    2.37
   0  -1 -12   33.39    2.40
   0   1 -12   42.94    2.79
   0   1 -12   42.93    2.33
   0   1 -12   40.32    2.29
   0   1  13  136.28    3.48
   0  -1  13  114.45    3.01
   0   1 -13  154.28    3.94
   0  -1  13  129.73    3.69
   0   1  13  129.67    3.96
   0   1 -13  164.79    4.87
   0  -1 -13  142.31    4.21
   0  -1 -13  180.04    4.68
   0   1 -13  155.54    4.01
   0  -1 -14    2.23    0.98
   0   1 -14    0.49    1.33
   0   1  14    0.35    0.54
   0  -1 -14    0.94    0.91
   0   1 -14    0.11    1.31
   0  -1 -14    0.65    1.22
   0  -1  14    0.71    0.70
   0   1  14    0.63    0.79
   0   2   0 1341.84   16.13
   0  -2   0 1346.25   16.26
   0  -2   1  195.49    2.28
   0   2  -1  155.91    2.34
   0   2  -1  167.75    2.34
   0   2   1  213.60    2.46
   0  -2   1  128.99    2.27
   0  -2  -1  170.90    2.35
   0  -2   1  206.13    2.48
   0   2  -1  164.40    2.55
   0   2  -1  176.56    2.24
   0   2  -1  196.02    2.60
   0   2   1  180.73    2.58
   0  -2  -1  202.02    2.60
   0   2  -2   39.83    1.15
   0   2   2   73.95    1.40
   0   2  -2   51.37    1.18
   0  -2   2   48.57    1.01
   0  -2   2   53.67    1.10
   0  -2  -2   53.70    1.08
   0   2  -2   71.97    1.47
   0  -2  -2   60.49    1.30
   0  -2   2   53.57    1.20
   0  -2   2   57.33    1.21
   0   2  -2   60.92    1.46
   0   2  -2   49.66    0.91
   0  -2  -2   62.40    0.91
   0   2   3  703.14   10.86
   0  -2   3 1003.69   11.16
   0  -2  -3  896.72   11.28
   0   2  -3 1046.72   11.40
   0   2  -3  873.61   10.46
   0   2   3 1035.14   11.23
   0  -2   3  976.18   10.94
   0  -2   3  859.33   10.81
   0   2  -3  750.57   10.98
   0   2  -3  661.72   10.55
   0   2  -3  739.44   11.30
   0  -2  -3  884.33   10.60
   0  -2  -3  855.08   11.28
   0  -2  -4  585.44    8.23
   0   2  -4  567.44    9.12
   0  -2  -4  702.82    9.19
   0   2  -4  530.91    8.65
   0  -2  -4  559.29    8.60
   0  -2   4  573.83    8.59
   0   2   4  815.35    9.15
   0  -2   4  738.97    8.72
   0   2  -4  657.19    8.02
   0   2   4  601.47    8.68
   0  -2   4  500.06    8.46
   0  -2  -4  765.30    8.51
   0  -2  -4  742.19    9.32
   0   2  -5 1148.53   13.99
   0  -2  -5 1256.06   15.41
   0  -2  -5  983.87   14.26
   0   2   5 1090.46   14.89
   0  -2  -5 1395.49   14.72
   0  -2   5 1209.30   14.77
   0  -2   5 1085.53   14.83
   0   2   5 1401.14   15.31
   0  -2  -5  925.91   14.63
   0   2  -5  909.05   14.83
   0  -2   6    6.06    0.74
   0  -2   6    7.25    0.76
   0  -2   6    5.89    0.79
   0   2  -6    4.57    0.75
   0  -2  -6    5.06    0.66
   0  -2  -6    6.14    0.82
   0   2  -6    5.41    0.69
   0  -2  -6    5.36    0.74
   0   2   6    4.05    0.57
   0   2  -6    8.08    0.78
   0   2   6    7.07    0.75
   0   2  -6    6.12    0.43
   0   2  -7   29.53    1.44
   0  -2   7   28.54    1.45
   0  -2   7   21.62    1.59
   0   2   7   31.56    1.62
   0  -2   7   29.40    1.56
   0   2  -7   27.41    1.31
   0  -2  -7   29.94    1.54
   0  -2  -7   30.82    1.50
   0  -2  -7   28.36    1.48
   0   2  -7   29.48    1.35
   0  -2  -7   22.08    1.11
   0   2   7   21.24    1.28
   0  -2   7   36.78    1.85
   0  -2   7   27.48    1.44
   0   2  -7   27.20    1.41
   0  -2  -7   29.13    1.64
   0   2   7   27.71    1.26
   0  -2   7   28.62    1.50
   0   2  -7   31.62    1.36
   0   2   7   31.81    1.54
   0  -2  -7   28.78    1.36
   0   2   7   25.80    1.31
   0  -2  -8  341.69    6.43
   0  -2  -8  341.20    6.17
   0   2   8  295.75    6.17
   0  -2   8  392.37    7.06
   0  -2   8  326.27    6.02
   0  -2  -8  345.20    6.61
   0   2  -8  322.92    6.02
   0  -2   8  297.85    5.92
   0   2  -8  329.84    6.05
   0   2   8  315.30    5.65
   0  -2   8  291.02    6.00
   0   2  -8  333.44    5.86
   0   2   8  253.35    5.36
   0  -2  -8  326.49    6.20
   0   2   8  319.38    6.18
   0   2  -8  322.71    5.82
   0  -2   8  303.05    6.10
   0  -2   8  292.25    6.82
   0  -2  -9    2.89    1.05
   0  -2   9    1.32    0.82
   0  -2  -9    1.64    1.02
   0   2   9    0.91    1.12
   0  -2   9    0.71    1.41
   0  -2   9    1.63    0.76
   0   2  -9    0.96    0.92
   0   2   9    1.52    0.79
   0  -2   9    2.47    0.97
   0   2  -9    1.38    0.87
   0   2   9    1.26    0.68
   0  -2   9    1.42    0.84
   0  -2  -9    2.23    1.06
   0   2  -9    1.49    0.74
   0  -2  10    1.38    0.84
   0   2 -10    0.83    1.02
   0  -2  10    1.20    1.07
   0   2 -10    1.13    1.11
   0  -2  10    0.71    1.04
   0   2  10   -0.09    1.51
   0   2 -10    1.96    0.98
   0  -2  10    0.44    1.41
   0   2 -10    2.26    1.42
   0  -2 -10   -0.08    1.23
   0  -2 -10    2.25    1.14
   0   2  10    0.98    0.74
   0  -2  10    1.02    1.00
   0  -2  11   56.98    2.27
   0   2  11   72.96    3.54
   0  -2  11   76.61    3.51
   0  -2 -11   79.15    3.29
   0   2 -11   87.90    3.51
   0  -2  11   58.29    2.65
   0  -2 -11   64.86    3.02
   0   2 -11   77.87    3.11
   0  -2  11   63.72    2.81
   0   2 -11   80.17    3.43
   0   2  11  100.70    4.47
   0  -2  11   63.80    2.69
   0   2 -11   83.14    3.07
   0  -2 -11   80.03    3.37
   0   2 -12    3.78    1.43
   0  -2  12    3.92    1.13
   0  -2  12    3.78    1.25
   0  -2 -12    2.62    1.32
   0  -2  12    2.90    0.88
   0   2  12    5.19    1.65
   0   2 -12    4.82    1.60
   0  -2 -12    3.81    1.41
   0   2 -12    4.76    1.49
   0  -2  13   54.92    2.28
   0   2  13   55.76    2.62
   0  -2  13   44.43    1.72
   0   2  13   64.60    2.40
   0  -2 -13   73.87    3.00
   0   2 -13   73.22    2.92
   0   2 -13   77.89    3.52
   0  -2 -13   60.86    2.48
   0  -2 -13   66.43    3.08
   0   2 -13   70.95    2.88
   0  -2 -14    0.57    0.92
   0  -2  14    0.82    0.63
   0   2  14    0.31    0.77
   0  -2 -14    1.27    1.16
   0   2 -14    0.60    1.10
   0   2  14    0.30    0.57
   0   2 -14   -0.08    0.90
   0   2 -14    0.22    1.36
   0  -3   0    0.05    0.17
   0   3   0    0.28    0.33
   0   3   0    2.07    0.21
   0  -3   0    0.04    0.20
   0   3   0    1.07    0.30
   0  -3   0    1.07    0.27
   0   3   0    1.01    0.18
   0   3   0    0.22    0.24
   0   3  -1  497.43    6.26
   0   3  -1  483.68    6.86
   0  -3  -1  468.05    6.50
   0   3   1  499.26    6.37
   0   3   1  490.14    6.88
   0   3  -1  504.44    6.57
   0   3  -1  491.59    6.70
   0  -3  -1  508.72    6.76
   0   3  -1  486.43    6.63
   0   3  -1  479.00    6.58
   0   3   2  450.00    6.82
   0  -3   2  526.87    6.70
   0  -3  -2  479.84    6.59
   0   3  -2  486.15    6.26
   0   3  -2  463.31    6.89
   0  -3  -2  561.78    7.00
   0   3  -2  505.14    6.67
   0   3  -2  404.90    7.39
   0  -3   2  532.18    6.33
   0  -3   2  530.27    6.61
   0  -3   3   26.98    0.88
   0  -3  -3   20.78    0.80
   0  -3  -3   29.95    1.07
   0   3  -3   28.27    0.69
   0   3  -3   26.09    0.60
   0   3  -3   24.51    1.15
   0  -3  -3   27.69    0.51
   0  -3   3   26.32    0.75
   0   3  -3   18.83    0.80
   0  -3   3   25.98    0.87
   0   3  -3   23.68    0.99
   0   3  -4    4.86    0.73
   0  -3  -4    5.77    0.34
   0  -3  -4    6.22    0.72
   0   3  -4    5.21    0.25
   0   3  -4    5.32    0.65
   0  -3   4    6.81    0.54
   0  -3   4    5.56    0.43
   0   3  -4    4.73    0.46
   0   3  -4    6.03    0.29
   0  -3  -4    8.42    0.48
   0  -3  -4    5.84    0.66
   0  -3  -4    4.97    0.46
   0   3   4    4.23    0.59
   0  -3   4    8.26    0.59
   0   3   5  719.78    9.38
   0   3  -5  904.08    9.28
   0   3   5  630.59    8.29
   0   3   5  658.66    8.37
   0   3  -5  565.04    7.39
   0   3  -5  630.06    9.78
   0  -3  -5  716.03    8.13
   0  -3   5  886.68    9.73
   0  -3   5  832.54    9.44
   0  -3  -5  609.64    9.00
   0   3  -5  649.63    9.38
   0  -3   5  841.90    8.46
   0  -3   5  906.50    9.15
   0   3   6    1.21    0.47
   0  -3   6    1.01    0.49
   0   3  -6    1.08    0.55
   0   3   6    0.70    0.45
   0  -3  -6    0.49    0.25
   0   3   6    0.24    0.55
   0   3  -6    0.17    0.62
   0  -3  -6    0.50    0.59
   0   3  -6    1.06    0.57
   0  -3   6    0.85    0.59
   0   3   6    0.62    0.46
   0  -3   6    0.81    0.60
   0  -3   6    1.91    0.46
   0   3  -6    3.28    0.55
   0   3   6    1.05    0.50
   0  -3  -6    0.72    0.70
   0   3  -7    0.32    0.55
   0  -3  -7    0.48    0.53
   0   3  -7    1.24    0.57
   0  -3  -7   -0.30    0.74
   0  -3   7   -0.15    0.74
   0  -3  -7   -0.35    0.79
   0   3  -7    0.07    0.64
   0  -3   7    0.12    0.58
   0  -3   7    0.70    0.64
   0   3   7    0.02    0.50
   0   3   7    0.23    0.48
   0  -3   7    1.27    0.57
   0   3   7    0.32    0.47
   0   3  -7    0.36    0.60
   0  -3   8  284.81    5.96
   0  -3   8  279.29    5.54
   0   3   8  287.30    5.71
   0   3   8  317.21    5.69
   0  -3   8  277.12    5.82
   0   3  -8  305.43    5.68
   0   3   8  271.34    5.31
   0  -3  -8  319.72    6.40
   0  -3  -8  307.28    6.10
   0  -3   8  271.95    5.85
   0   3  -8  319.47    6.04
   0  -3  -8  287.61    5.66
   0   3  -8  306.20    5.91
   0  -3  -8  311.38    6.49
   0  -3   8  325.32    6.43
   0  -3   9   21.74    1.51
   0   3   9   21.56    1.72
   0   3  -9   22.69    1.71
   0   3  -9   23.32    1.76
   0  -3   9   18.83    1.64
   0  -3  -9   23.71    1.84
   0  -3   9   19.92    1.58
   0  -3  -9   25.88    1.99
   0   3  -9   25.37    2.20
   0  -3   9   25.97    1.97
   0  -3  -9   23.49    1.79
   0   3   9   21.71    1.44
   0   3  -9   24.67    1.62
   0  -3  10   26.67    1.76
   0   3  10   33.01    2.26
   0   3  10   28.98    1.84
   0  -3 -10   33.09    2.31
   0   3 -10   31.67    2.13
   0  -3  10   34.99    2.37
   0  -3 -10   32.52    2.23
   0  -3 -10   27.17    2.02
   0   3 -10   36.08    2.57
   0   3 -10   29.35    1.90
   0  -3  10   24.06    1.87
   0  -3  10   27.18    1.92
   0  -3  10   29.12    1.81
   0  -3 -11  100.36    3.54
   0   3 -11  132.37    4.69
   0   3 -11  119.15    3.71
   0  -3 -11  119.22    4.12
   0   3 -11  137.11    4.47
   0  -3 -11  119.69    4.15
   0   3 -11  120.08    3.95
   0   3  11  144.52    4.83
   0  -3  11   87.43    2.99
   0  -3  11  117.59    3.99
   0  -3  11   89.39    3.00
   0  -3  11   91.95    3.30
   0  -3  12   54.20    2.13
   0  -3  12   48.64    2.02
   0   3 -12   94.15    3.65
   0   3 -12   86.18    3.54
   0  -3  12   60.25    2.57
   0   3  12  112.70    4.45
   0  -3  12   66.79    2.83
   0   3 -12   92.11    3.96
   0  -3 -12   72.55    2.70
   0  -3 -12   78.03    3.26
   0  -3 -12   77.52    3.05
   0   3 -13   13.63    1.71
   0   3 -13   12.99    1.55
   0   3 -13   13.54    1.75
   0  -3  13    9.16    1.13
   0  -3 -13   13.14    1.60
   0   3  13   13.63    1.42
   0   3 -14    7.89    1.18
   0  -3  14    5.52    0.67
   0   3  14    7.06    0.99
   0  -3 -14    8.05    1.10
   0  -4   0  458.95    4.82
   0   4   0  298.54    4.76
   0   4   0  344.23    4.88
   0  -4   0  416.10    5.03
   0  -4   0  264.67    4.46
   0   4   0  325.43    4.36
   0   4   0  380.95    5.19
   0   4   1 1509.66   17.60
   0  -4   1 1560.06   17.85
   0   4   1 1346.41   18.25
   0   4  -1 1390.09   18.30
   0   4  -1 1491.78   17.33
   0  -4  -1 1600.44   17.45
   0   4   1 1239.89   17.94
   0   4  -1 1387.40   17.95
   0   4  -1 1339.65   17.77
   0   4  -1 1282.24   17.77
   0  -4  -1 1444.57   18.01
   0   4  -1 1488.74   17.98
   0   4  -2    2.11    0.90
   0  -4  -2    2.49    0.37
   0   4  -2    2.07    0.19
   0   4   2    3.00    0.43
   0   4  -2    2.23    0.41
   0   4  -2    1.97    1.06
   0  -4   2    3.14    0.32
   0   4  -2    2.44    0.34
   0   4   2    1.95    0.47
   0  -4  -2    2.27    0.44
   0   4  -2    2.32    0.36
   0   4   3  600.34    9.67
   0  -4  -3  644.04    9.45
   0   4  -3  636.86    9.55
   0  -4   3  701.06    8.95
   0   4  -3  550.46    9.53
   0  -4   3  962.35    9.82
   0   4  -3  698.25    8.80
   0   4  -3  522.18    9.67
   0  -4  -3  733.11    9.92
   0   4  -4    1.33    0.57
   0   4  -4    1.19    0.43
   0  -4   4    1.58    0.30
   0   4   4    4.35    0.58
   0   4  -4    3.67    0.47
   0  -4  -4    4.05    0.31
   0   4  -4    2.58    0.58
   0  -4  -4    1.49    0.49
   0  -4   4    1.89    0.47
   0  -4  -4    1.71    0.39
   0   4  -5  433.07    8.78
   0  -4   5  657.81    8.81
   0  -4   5  535.25    7.84
   0  -4   5  617.62    7.62
   0   4  -5  507.76    8.73
   0   4   5  911.13    9.24
   0  -4   5  645.42    8.30
   0  -4   5  652.18    8.72
   0  -4  -5  469.25    8.41
   0   4   5  577.81    8.81
   0  -4  -5  789.51    8.38
   0   4   5  563.70    7.77
   0   4   5  528.96    7.58
   0  -4  -5  594.68    8.92
   0  -4  -5  662.29    8.46
   0   4   6  201.75    3.60
   0   4  -6  194.81    3.88
   0   4   6  185.74    3.55
   0  -4  -6  185.67    4.57
   0  -4   6  216.05    3.95
   0  -4   6  177.11    3.63
   0   4   6  187.45    3.56
   0  -4   6  216.62    4.40
   0  -4  -6  178.80    4.32
   0  -4  -6  193.28    3.79
   0  -4   6  219.16    4.46
   0  -4   6  207.26    4.42
   0   4   6  171.18    3.34
   0  -4   6  217.50    4.32
   0  -4  -6  193.35    4.32
   0  -4   7  393.14    7.14
   0  -4  -7  382.94    7.07
   0   4  -7  404.58    6.70
   0  -4   7  383.14    7.11
   0  -4  -7  360.46    6.25
   0   4  -7  400.50    6.95
   0  -4  -7  385.49    7.38
   0  -4   7  413.13    7.16
   0  -4   7  334.00    6.18
   0   4   7  391.28    6.41
   0  -4  -7  391.26    7.64
   0   4   7  384.82    6.43
   0  -4  -7  379.63    7.04
   0  -4   7  409.79    6.71
   0   4  -7  420.75    7.05
   0   4   7  423.03    6.49
   0  -4   7  386.85    7.13
   0  -4  -8   10.38    1.30
   0  -4   8   12.37    1.19
   0   4  -8   10.72    1.12
   0  -4  -8   11.36    1.21
   0  -4   8    9.06    1.29
   0   4   8   12.03    1.12
   0   4  -8   10.51    1.35
   0  -4   8    9.91    1.32
   0  -4   8   12.67    1.12
   0   4   8   11.09    1.10
   0   4   8    9.95    1.13
   0  -4  -8   10.54    1.49
   0   4  -8   11.20    1.31
   0  -4  -9   21.77    1.70
   0   4   9   22.62    1.73
   0   4  -9   22.37    1.59
   0   4  -9   25.43    2.08
   0  -4   9   19.54    1.77
   0  -4   9   19.17    1.37
   0   4  -9   22.14    1.72
   0   4  -9   25.88    2.21
   0   4  -9   23.04    1.85
   0  -4   9   21.13    1.67
   0  -4  -9   23.74    2.09
   0   4   9   23.13    1.68
   0   4   9   25.24    1.67
   0  -4   9   24.88    1.78
   0   4   9   21.57    1.51
   0   4 -10    3.24    1.26
   0  -4  10    1.97    1.00
   0   4  10    2.65    1.04
   0   4 -10    1.99    0.99
   0  -4 -10    2.32    1.26
   0  -4 -10    3.29    1.45
   0   4 -10    2.31    1.62
   0  -4  10    1.71    0.83
   0   4  10    2.44    1.13
   0   4 -10    2.55    1.57
   0  -4 -10    1.70    1.00
   0  -4  10    3.45    1.24
   0   4  10    3.27    1.27
   0   4  11   34.00    2.00
   0   4 -11   35.02    1.99
   0   4 -11   35.69    2.25
   0  -4  11   24.28    1.49
   0  -4  11   31.89    2.07
   0   4 -11   36.18    2.69
   0   4 -11   38.42    2.82
   0  -4  11   27.60    1.77
   0   4 -11   38.69    2.73
   0   4  11   40.34    2.56
   0  -4 -11   29.51    2.46
   0  -4 -11   34.53    2.37
   0  -4 -11   34.24    2.36
   0  -4 -12    1.49    1.18
   0  -4  12    0.93    0.86
   0  -4 -12    1.04    1.25
   0   4 -12    2.23    1.65
   0   4  12    1.65    1.60
   0  -4 -12    0.41    1.42
   0   4 -12    1.24    1.43
   0  -4  12    0.84    0.96
   0   4 -12    1.12    1.60
   0   4 -12    1.16    1.65
   0   4 -13  238.84    5.72
   0   4 -13  242.73    5.46
   0   4 -13  240.00    5.49
   0   4 -13  238.12    5.22
   0  -4 -13  206.75    4.94
   0  -4 -13  217.14    4.99
   0   4  13  248.69    5.17
   0   5   0    0.03    0.33
   0  -5   0    0.06    0.30
   0  -5   0    0.07    0.19
   0   5   0    0.03    0.40
   0   5   0    0.65    0.16
   0   5   0    0.14    0.57
   0  -5   0    1.31    0.28
   0   5   0    0.16    0.19
   0   5  -1   33.06    0.99
   0   5   1   29.17    1.15
   0   5   1   24.92    1.05
   0   5  -1   29.39    1.14
   0   5   1   49.78    1.19
   0   5  -1   30.81    0.95
   0  -5  -1   38.70    1.27
   0   5  -1   38.81    1.27
   0  -5  -1   27.79    0.94
   0   5  -1   31.33    1.43
   0  -5  -1   42.38    0.87
   0   5   1   32.96    1.37
   0   5   1   40.40    0.98
   0   5   2  746.00   13.06
   0   5  -2  940.42   13.05
   0   5  -2 1024.76   15.57
   0  -5  -2 1075.84   13.50
   0   5  -2  826.46   13.10
   0   5  -2 1052.97   13.02
   0   5   2  917.08   13.52
   0  -5  -2 1003.71   12.09
   0   5  -2 1040.63   15.81
   0  -5  -3  164.65    3.78
   0   5  -3  185.91    3.68
   0   5   3  147.78    3.51
   0   5  -3  184.66    4.21
   0   5  -3  178.59    2.90
   0  -5  -3  174.70    3.39
   0   5   3  173.93    3.78
   0  -5   3  207.64    3.86
   0   5  -3  149.04    3.65
   0  -5  -3  238.17    4.10
   0  -5  -3  203.43    4.28
   0  -5  -4  240.66    4.46
   0  -5  -4  276.91    5.27
   0   5  -4  213.52    5.08
   0  -5  -4  210.32    5.31
   0  -5  -4  330.64    5.24
   0   5   4  275.80    4.22
   0  -5  -4  237.58    5.11
   0  -5   4  251.68    4.47
   0  -5   4  349.05    5.26
   0  -5  -4  234.25    4.96
   0   5  -4  243.72    4.37
   0  -5   4  324.77    5.36
   0   5  -4  256.59    5.03
   0  -5   4  241.41    4.38
   0   5   4  265.85    5.09
   0  -5   5   99.98    2.44
   0  -5   5   99.61    2.44
   0  -5   5  130.42    2.99
   0   5   5  109.22    2.37
   0  -5   5  122.93    3.16
   0   5  -5   87.97    2.89
   0   5   5  105.68    2.27
   0  -5   5  126.77    3.07
   0  -5  -5  117.57    2.87
   0  -5  -5   74.85    3.05
   0  -5  -5   82.50    2.81
   0  -5  -5  102.92    3.06
   0  -5   5  125.53    3.10
   0   5  -6   53.48    1.88
   0   5   6   60.08    1.71
   0  -5   6   64.28    2.33
   0   5   6   51.67    1.60
   0  -5   6   53.07    1.81
   0   5   6   55.03    1.74
   0  -5  -6   47.45    2.24
   0  -5   6   48.74    1.72
   0  -5   6   63.48    2.23
   0  -5  -6   53.43    2.28
   0  -5  -6   46.79    2.52
   0  -5  -6   56.40    1.99
   0  -5   7   18.59    1.42
   0  -5   7   16.44    1.42
   0  -5   7   15.99    1.10
   0   5  -7   16.70    1.21
   0  -5  -7   15.78    1.38
   0  -5  -7   16.79    1.59
   0  -5  -7   16.95    1.72
   0   5   7   18.71    1.22
   0  -5  -7   18.76    1.86
   0  -5  -7   14.82    1.16
   0   5  -7   17.32    1.39
   0  -5   7   15.09    1.47
   0  -5   7   16.52    1.16
   0   5   7   23.22    1.35
   0   5  -7   16.93    1.38
   0  -5   8  289.64    6.41
   0   5  -8  311.26    5.88
   0  -5  -8  291.97    6.31
   0   5  -8  343.17    7.05
   0  -5   8  272.88    5.64
   0   5   8  338.57    6.08
   0  -5  -8  331.27    7.16
   0   5   8  336.48    6.09
   0  -5  -8  326.49    7.35
   0  -5   8  298.28    5.87
   0  -5  -8  349.90    7.75
   0  -5  -8  274.82    5.58
   0   5  -8  328.73    6.37
   0  -5   8  315.05    6.62
   0   5  -8  337.02    6.47
   0   5   8  370.20    6.16
   0  -5   9   62.92    2.81
   0   5   9   75.23    2.84
   0  -5   9   58.20    2.66
   0   5  -9   67.79    2.45
   0  -5   9   55.85    2.24
   0   5  -9   78.79    3.34
   0   5   9   82.42    2.75
   0   5   9   73.31    2.68
   0  -5  -9   74.84    3.32
   0   5  -9   72.35    2.90
   0   5  -9   64.66    2.63
   0  -5  -9   75.82    3.51
   0   5  -9   79.33    3.39
   0  -5  -9   72.50    3.27
   0   5   9   75.90    2.85
   0  -5   9   64.84    2.53
   0   5 -10    1.70    1.47
   0   5  10    1.87    1.00
   0  -5 -10    2.80    0.85
   0  -5  10    1.92    0.95
   0   5  10    1.71    1.24
   0  -5  10    0.90    1.05
   0  -5 -10    1.78    1.48
   0   5 -10    2.09    1.14
   0  -5 -10    2.06    1.35
   0  -5  10    1.15    0.69
   0   5  10    1.82    1.24
   0   5 -10    1.74    1.53
   0  -5  10    1.69    1.03
   0   5  11  120.68    3.54
   0  -5 -11  108.11    3.85
   0   5 -11  125.32    4.20
   0  -5  11  100.84    3.25
   0   5  11  128.29    4.06
   0  -5  11   86.24    3.04
   0  -5 -11  110.19    3.97
   0   5 -11  123.11    4.27
   0   5  11  137.85    4.23
   0  -5  11   76.80    2.55
   0   5 -11  108.21    3.47
   0  -5  11   83.02    2.98
   0   5 -12   74.52    3.25
   0  -5 -12   63.31    2.77
   0   5  12   96.05    3.83
   0  -5  12   50.83    2.09
   0   5 -12   78.04    3.30
   0  -5 -12   64.50    2.83
   0   5  12   78.29    3.16
   0  -5  12   52.34    2.14
   0  -5  12   51.17    2.19
   0   5 -12   75.94    3.21
   0   5 -13    5.37    1.43
   0   5 -13    5.91    1.42
   0   5 -13    4.40    1.45
   0   5 -13    6.91    1.38
   0  -5  13    3.37    0.66
   0  -5  13    2.93    0.66
   0   5  13    5.94    1.25
   0  -5 -13    3.91    1.09
   0  -5 -13    4.54    1.03
   0   6   0  702.64    9.56
   0   6   0  536.02    9.26
   0  -6   0  831.62    9.69
   0   6   0  565.97    8.35
   0   6   0  573.00    9.05
   0  -6   0  925.08   10.42
   0  -6   1   17.57    1.01
   0   6  -1   21.74    0.77
   0   6   1   25.96    1.30
   0   6  -1   26.57    1.14
   0   6  -1   28.54    2.29
   0   6  -1   22.85    1.50
   0  -6  -1   34.68    1.51
   0  -6   1   31.01    1.40
   0   6  -1   20.97    1.13
   0   6   1   17.54    0.75
   0   6   1   17.90    1.00
   0   6  -1   27.47    0.94
   0  -6  -2  170.05    3.78
   0  -6   2  222.65    3.91
   0   6  -2  234.99    6.80
   0   6  -2  161.41    3.16
   0   6   2  129.84    3.29
   0  -6   2  194.35    3.56
   0   6  -2  146.60    3.05
   0   6  -2  202.34    6.12
   0   6   2  180.13    3.88
   0   6  -2  195.39    3.29
   0  -6  -2  190.20    3.76
   0  -6   2  117.52    3.19
   0  -6  -2  170.96    3.33
   0   6  -3   63.66    2.15
   0  -6  -3   72.92    2.51
   0  -6  -3   78.42    2.19
   0   6   3   67.19    2.25
   0  -6   3   97.55    2.56
   0  -6   3   99.48    2.54
   0  -6   3  109.26    2.51
   0   6   3   78.65    1.88
   0  -6   3   86.27    2.31
   0  -6  -3   56.02    2.26
   0  -6  -3  112.85    2.80
   0  -6   3   92.06    2.31
   0  -6  -3   76.11    2.54
   0  -6   4   52.17    1.97
   0  -6   4   60.39    2.05
   0   6  -4   31.27    1.67
   0  -6   4   47.10    1.74
   0  -6   4   57.58    1.93
   0  -6  -4   40.38    1.55
   0  -6  -4   47.02    2.25
   0   6   4   49.51    1.46
   0  -6  -4   45.28    1.97
   0  -6   4   38.17    1.50
   0  -6  -4   40.70    1.96
   0   6   4   46.15    1.34
   0  -6  -4   48.74    2.13
   0  -6   5  794.66   10.51
   0  -6  -5  610.59   10.42
   0   6   5  706.43    9.37
   0  -6  -5  534.30   10.40
   0  -6   5  591.92    9.38
   0  -6   5  603.74    9.48
   0  -6   5  746.83   10.58
   0  -6  -5  501.39   10.13
   0  -6  -5  746.30   10.29
   0  -6  -5  596.46   11.06
   0   6   5  680.44    9.14
   0  -6  -6   23.06    1.79
   0   6   6   27.95    1.24
   0  -6   6   31.20    1.73
   0  -6   6   29.38    1.76
   0  -6   6   26.76    1.42
   0  -6   6   23.48    1.31
   0  -6  -6   23.72    1.99
   0  -6  -6   28.11    1.58
   0  -6  -6   24.17    1.67
   0   6   6   29.25    1.37
   0  -6  -7    2.51    1.33
   0  -6  -7    1.03    1.03
   0   6  -7    1.98    0.82
   0   6   7    1.90    0.79
   0   6  -7    1.84    0.83
   0  -6   7    2.15    0.91
   0  -6   7    0.85    0.66
   0   6   7    2.08    0.77
   0  -6  -7    2.10    0.76
   0  -6   7    1.75    0.66
   0  -6  -8   36.74    1.81
   0  -6  -8   47.93    2.87
   0   6  -8   40.55    1.96
   0   6   8   45.68    2.10
   0  -6  -8   40.31    2.64
   0  -6  -8   41.67    2.53
   0  -6   8   42.35    2.28
   0  -6   8   36.34    1.77
   0  -6   8   37.34    1.84
   0   6   8   51.13    2.13
   0   6  -8   41.51    2.08
   0   6  -8   42.41    2.35
   0   6  -9    0.50    1.24
   0   6  -9    0.33    1.25
   0  -6  -9    0.46    1.31
   0  -6  -9    0.56    1.24
   0   6   9    0.96    0.88
   0   6   9    1.55    1.03
   0  -6  -9    0.20    1.37
   0  -6  -9    0.41    0.84
   0  -6   9    0.23    1.09
   0   6   9    0.10    0.87
   0   6   9    0.60    0.96
   0  -6   9    0.56    0.71
   0  -6   9    0.41    0.82
   0   6   9    0.30    1.21
   0   6  -9    0.75    0.97
   0  -6   9    1.01    1.02
   0   6 -10    1.18    1.37
   0  -6  10    0.68    0.65
   0   6  10    0.82    1.18
   0  -6 -10    0.94    1.24
   0   6 -10    1.46    0.95
   0  -6 -10    0.79    1.26
   0  -6  10    0.64    1.02
   0   6  10    0.76    1.06
   0  -6  10    0.64    0.84
   0   6  10    1.71    1.29
   0   6 -10    0.61    1.37
   0  -6  10    0.42    0.99
   0  -6 -10    0.70    0.80
   0  -6 -10    1.12    1.28
   0   6 -11  128.90    4.05
   0  -6  11  102.93    3.43
   0  -6  11   86.99    3.00
   0   6  11  144.27    4.18
   0  -6  11   90.72    2.90
   0  -6 -11  108.71    3.73
   0  -6  11   89.89    3.01
   0   6  11  161.66    4.51
   0   6 -11  128.62    4.09
   0  -6 -11  117.08    3.68
   0   6  11  133.66    3.74
   0   6 -11  123.01    4.02
   0  -6 -11  112.85    3.80
   0  -6  12   12.61    1.36
   0  -6  12   11.57    1.15
   0   6 -12   16.68    1.76
   0   6  12   24.61    2.20
   0   6  12   19.54    1.81
   0  -6  12   11.71    1.13
   0   6 -12   18.38    1.77
   0  -6 -12   13.88    1.35
   0   6 -12   17.12    1.75
   0  -6  13   16.86    1.10
   0  -7   0    0.66    0.57
   0  -7   0   -0.03    0.46
   0   7   0    0.10    0.41
   0  -7  -1    4.41    0.72
   0  -7   1    5.01    0.73
   0  -7  -1    4.36    0.82
   0   7   1    2.11    0.55
   0   7  -1    3.24    1.04
   0  -7  -1    3.38    0.59
   0  -7   1    3.22    0.61
   0  -7  -1    3.20    0.52
   0  -7  -2  163.61    3.80
   0  -7   2  297.15    4.57
   0  -7  -2  190.07    3.88
   0  -7   2  149.24    3.74
   0  -7   2  212.76    3.99
   0  -7   2  251.34    4.51
   0  -7  -2  179.72    4.12
   0  -7  -3  266.19    5.92
   0  -7  -3  263.37    5.83
   0  -7   3  383.86    5.75
   0   7   3  301.16    4.82
   0  -7   3  321.51    5.39
   0  -7  -3  373.68    6.16
   0  -7   3  286.41    5.48
   0  -7  -3  261.89    5.07
   0  -7   3  325.27    5.53
   0  -7  -3  207.96    5.20
   0   7   4   42.53    1.47
   0  -7  -4   43.76    1.95
   0  -7   4   48.07    1.95
   0  -7   4   42.86    1.84
   0  -7   4   50.51    1.93
   0  -7  -4   24.11    1.69
   0   7   4   43.41    1.58
   0  -7  -4   31.44    1.95
   0   7   4   38.36    1.28
   0  -7  -4   29.11    1.92
   0  -7  -4   39.35    1.59
   0  -7   5   23.59    1.45
   0  -7  -5   12.97    1.49
   0   7   5   21.89    1.26
   0   7   5   20.55    1.06
   0  -7  -5   14.51    1.54
   0   7   5   20.01    1.15
   0  -7  -5   20.53    1.45
   0  -7  -5   16.11    1.55
   0  -7   5   24.05    1.46
   0  -7   5   20.10    1.43
   0   7   6   45.97    1.88
   0  -7  -6   39.20    1.95
   0   7   6   44.33    1.63
   0  -7   6   47.84    2.09
   0  -7   6   41.88    2.13
   0   7   6   44.62    1.79
   0  -7  -6   32.42    2.28
   0  -7  -6   39.15    2.34
   0  -7   6   39.94    1.84
   0  -7   6   45.00    2.09
   0  -7  -6   30.97    2.17
   0  -7  -7   15.79    1.38
   0   7  -7   13.98    1.42
   0  -7   7   19.12    1.49
   0  -7   7   17.39    1.54
   0   7   7   19.71    1.41
   0  -7  -7   13.72    1.81
   0   7   7   23.14    1.59
   0   7  -7   15.61    1.27
   0  -7  -7   21.21    1.86
   0  -7   7   16.04    1.30
   0  -7   7   18.04    1.52
   0  -7  -7   15.80    1.76
   0  -7  -8   69.85    3.26
   0   7  -8   62.61    2.40
   0   7   8   83.89    2.78
   0  -7  -8   61.19    2.68
   0   7  -8   64.72    2.78
   0  -7  -8   59.59    2.38
   0  -7   8   62.01    2.69
   0  -7   8   69.95    2.71
   0  -7  -8   77.40    3.20
   0  -7   8   66.65    2.76
   0  -7   8   58.85    2.34
   0   7   8   76.72    2.74
   0   7  -9   48.10    2.50
   0   7   9   66.40    2.55
   0  -7   9   45.07    2.26
   0  -7  -9   42.60    2.19
   0   7  -9   44.87    2.03
   0  -7   9   42.48    1.91
   0  -7  -9   56.02    2.64
   0   7   9   60.35    2.61
   0  -7   9   49.30    2.36
   0  -7  -9   53.37    2.81
   0   7   9   67.09    2.56
   0  -7  -9   45.07    2.68
   0   7   9   61.00    2.62
   0   7  -9   51.73    2.59
   0   7 -10   15.38    1.25
   0  -7  10   15.51    1.37
   0  -7  10   13.00    1.46
   0  -7  10   19.27    1.59
   0   7 -10   19.06    1.80
   0  -7 -10   13.42    1.24
   0   7 -10   18.38    1.72
   0  -7 -10   18.26    1.69
   0   7  10   25.56    1.82
   0   7  10   25.10    1.95
   0   7 -10   19.10    1.88
   0   7  10   22.60    1.84
   0   7  10   22.99    1.79
   0  -7 -10   18.79    1.60
   0   7  11   78.44    3.20
   0  -7 -11   49.64    2.31
   0   7  11   69.13    2.88
   0  -7 -11   49.79    2.09
   0   7  11   67.37    2.68
   0  -7  11   39.13    1.94
   0  -7  11   50.38    2.21
   0   7 -11   56.64    2.53
   0   7 -11   55.54    2.78
   0   7 -11   51.70    2.46
   0  -7  11   40.36    1.83
   0   7 -11   57.97    2.65
   0  -7  12    8.79    1.05
   0   7  12   12.58    1.54
   0  -7 -12    8.64    1.01
   0  -7 -12    9.05    0.93
   0   7 -12   12.04    1.43
   0  -7  12    7.20    0.88
   0   7 -12   11.46    1.53
   0   7 -12   12.10    1.69
   0  -8   0 1259.50   15.39
   0  -8   0 1248.56   15.10
   0  -8   1   81.29    2.60
   0  -8  -1   84.56    2.73
   0  -8  -1   55.29    1.96
   0  -8   1   49.60    1.92
   0  -8  -1   78.61    2.59
   0  -8   1   84.64    2.51
   0  -8   2   88.26    2.49
   0   8   2   94.11    2.45
   0  -8  -2   77.94    2.39
   0  -8   2   69.18    2.39
   0  -8  -2  114.89    3.21
   0  -8   2  100.78    2.85
   0  -8   2  131.74    3.03
   0  -8  -2   97.10    3.01
   0  -8  -3    0.82    0.51
   0  -8   3    0.62    0.67
   0  -8   3    1.06    0.63
   0  -8  -3    0.89    0.79
   0   8   3    0.97    0.44
   0  -8   3    0.49    0.55
   0  -8  -3    0.42    0.58
   0   8   3    0.99    0.48
   0  -8  -3    1.99    0.75
   0  -8  -4    7.93    1.10
   0  -8  -4    5.85    0.96
   0  -8   4    8.44    1.02
   0   8   4    9.39    0.94
   0   8   4    9.34    0.80
   0  -8   4   10.54    1.02
   0  -8   4    9.09    1.08
   0  -8  -4    6.53    0.79
   0  -8  -4    9.54    1.29
   0  -8  -4    6.97    1.18
   0  -8  -5   19.31    1.51
   0  -8   5   19.70    1.47
   0   8   5   21.97    1.31
   0   8   5   22.74    1.37
   0  -8   5   21.68    1.45
   0  -8   5   21.93    1.49
   0   8   5   19.57    1.15
   0  -8  -6  158.03    4.14
   0  -8  -6  151.34    4.54
   0   8   6  181.82    3.71
   0  -8   6  165.82    4.29
   0  -8  -6  137.87    4.67
   0  -8   6  196.63    4.40
   0   8   6  204.18    4.25
   0   8   6  189.09    4.02
   0  -8  -6  136.38    4.19
   0  -8   6  188.74    4.44
   0  -8  -7  130.66    3.78
   0  -8  -7  133.74    4.16
   0  -8  -7  144.56    4.16
   0   8   7  180.27    4.10
   0  -8   7  160.81    4.01
   0  -8  -7  144.55    4.69
   0   8   7  187.21    4.24
   0  -8   7  141.80    4.05
   0  -8   7  153.71    4.06
   0   8   7  214.72    4.61
   0  -8  -8    1.53    1.13
   0   8  -8    1.21    1.02
   0  -8  -8    2.07    0.87
   0  -8  -8    2.08    0.96
   0  -8   8    1.21    0.99
   0  -8  -8    1.45    0.99
   0   8   8    1.92    1.06
   0   8   8    2.16    0.96
   0  -8   8    0.99    0.89
   0  -8   8    2.43    1.05
   0   8  -9    1.91    1.06
   0  -8   9    1.41    0.85
   0   8   9    1.34    1.13
   0   8  -9    1.41    1.11
   0  -8  -9   -0.01    0.81
   0  -8   9    1.55    0.98
   0  -8  -9    1.45    0.83
   0  -8  -9    2.10    0.85
   0   8   9    1.90    1.12
   0  -8   9    0.64    0.94
   0   8   9    2.42    1.05
   0  -8  -9    1.51    1.07
   0   8   9    1.05    1.06
   0   8 -10    1.53    1.09
   0   8  10    2.14    1.17
   0   8  10    0.96    1.19
   0  -8  10    1.55    0.79
   0   8  10    1.91    1.23
   0   8 -10    1.38    1.17
   0  -8 -10    1.50    0.96
   0   8 -10    1.02    1.26
   0  -8 -10    1.32    0.79
   0  -8 -10    1.36    0.72
   0  -8  10    1.05    0.94
   0  -8  11    5.52    0.98
   0  -8 -11    5.37    0.92
   0   8  11    7.99    1.42
   0  -8 -11    4.51    0.72
   0   8 -11    6.11    1.39
   0   8 -11    5.77    1.15
   0  -8  11    4.35    0.74
   0   8 -11    5.72    1.26
   0  -8  11    4.32    0.90
   0   8  11    8.55    1.62
   0   8  11    8.75    1.43
   0  -9   0    0.12    0.53
   0  -9   0   -0.29    0.84
   0  -9   0    0.30    0.79
   0  -9   1   64.01    2.29
   0  -9  -1   57.29    2.43
   0  -9  -1   56.76    2.36
   0  -9  -1   37.26    1.67
   0  -9   1   38.13    1.73
   0  -9   1   54.13    2.22
   0  -9  -2   31.97    1.88
   0  -9  -2   33.79    1.82
   0  -9  -2   22.64    1.28
   0  -9   2   21.85    1.33
   0  -9   2   30.69    1.58
   0   9   3    1.52    0.56
   0  -9   3    1.60    0.68
   0  -9   3    1.44    0.59
   0  -9  -3    1.00    0.52
   0  -9   3    0.60    0.69
   0  -9  -3    0.93    0.86
   0   9   4   57.96    1.86
   0   9   4   60.11    2.09
   0  -9  -4   50.11    2.23
   0  -9  -4   47.20    2.43
   0  -9   4   52.05    2.06
   0  -9  -4   38.58    1.62
   0  -9   4   47.01    2.00
   0  -9   5  174.22    4.05
   0   9   5  202.04    3.81
   0  -9  -5  169.71    4.56
   0  -9   5  181.66    4.22
   0   9   5  212.14    4.21
   0   9   5  227.49    4.44
   0  -9  -5  175.08    4.35
   0   9   6    6.88    1.11
   0  -9  -6    6.51    1.16
   0  -9   6    5.96    0.96
   0   9   6    7.00    1.04
   0  -9   6    5.77    1.07
   0  -9  -6    3.64    0.83
   0  -9  -6    5.03    1.23
   0  -9  -6    5.48    1.08
   0  -9   6    6.11    0.93
   0   9   7    5.26    1.09
   0  -9  -7    2.34    0.75
   0   9   7    5.32    1.11
   0  -9   7    2.84    1.00
   0  -9  -7    4.80    1.06
   0  -9   7    3.50    0.81
   0  -9   7    4.29    0.93
   0  -9  -7    3.91    1.10
   0   9  -7    3.84    0.97
   0   9   7    5.57    1.02
   0  -9  -7    3.87    0.92
   0  -9   8    9.25    1.24
   0  -9  -8    9.02    1.18
   0   9   8   13.31    1.47
   0  -9  -8    7.73    0.90
   0   9   8   13.75    1.32
   0   9   8   13.20    1.37
   0   9   8   15.08    1.43
   0  -9  -8    8.59    1.01
   0   9  -8    9.81    1.22
   0  -9   8   10.48    1.13
   0  -9  -8   12.42    1.29
   0  -9   8   10.25    1.01
   0  -9  -9    0.66    0.75
   0   9   9    1.55    1.13
   0   9   9    0.12    1.14
   0   9   9    0.31    0.99
   0   9   9    0.77    1.12
   0   9  -9   -0.29    1.09
   0  -9  -9    0.29    0.73
   0  -9   9    0.66    0.62
   0  -9   9    0.09    0.90
   0   9  -9    0.47    0.94
   0  -9   9    0.47    0.78
   0   9   9    0.66    1.11
   0  -9  -9    0.23    0.55
   0   9  10   56.91    2.41
   0  -9  10   31.65    1.47
   0  -9  10   31.04    1.61
   0   9 -10   46.62    2.57
   0   9 -10   38.94    2.17
   0  -9 -10   35.84    1.49
   0  -9 -10   24.94    1.25
   0   9 -10   38.69    1.94
   0   9  10   57.94    2.35
   0   9 -10   43.41    2.43
   0   9  10   59.46    2.48
   0 -10   0   51.16    2.21
   0 -10   0   61.49    2.38
   0 -10  -1   33.28    1.80
   0 -10   1   30.94    1.68
   0 -10  -1   22.16    1.25
   0 -10   1   21.36    1.26
   0 -10  -1   35.78    1.98
   0 -10   2    9.15    0.99
   0 -10  -2   10.36    1.22
   0 -10   2    6.44    0.85
   0 -10  -2    6.46    0.74
   0 -10  -2   10.07    1.31
   0  10   2   10.02    0.91
   0 -10  -3   24.07    1.80
   0  10   3   28.98    1.53
   0 -10   3   23.30    1.27
   0 -10   3   21.38    1.30
   0  10   3   30.05    1.35
   0  10   4   19.58    1.27
   0 -10  -4   15.75    1.39
   0  10   4   20.64    1.40
   0 -10   4   16.52    1.21
   0 -10  -4   15.68    1.56
   0 -10   4   14.90    1.14
   0  10   4   18.86    1.11
   0 -10  -5    1.37    0.84
   0 -10   5    0.45    0.67
   0  10   5    0.01    0.79
   0  10   5    0.14    0.70
   0 -10   5   -0.12    0.63
   0 -10  -5    0.26    0.95
   0  10   5    0.37    0.53
   0  10   6    6.59    1.18
   0  10   6    5.48    0.98
   0 -10   6    4.38    0.89
   0 -10   6    3.34    0.75
   0 -10  -6    3.88    0.91
   0  10   6    5.62    0.92
   0 -10  -7    0.18    0.79
   0 -10  -7    0.20    0.68
   0 -10   7   -0.10    0.64
   0  10   7   -0.16    0.98
   0 -10   7    0.30    0.78
   0  10   7    0.55    0.82
   0  10   7   -0.22    0.95
   0 -10  -8    7.58    0.89
   0  10   8   13.22    1.31
   0  10   8   15.25    1.59
   0 -10   8    8.02    1.02
   0 -10  -8    7.31    0.97
   0 -10   8    7.21    0.84
   0  10   8   15.22    1.49
   0  10   8   15.56    1.45
   0  10   9    5.94    1.35
   0 -10   9    3.05    0.64
   0  10   9    6.39    1.17
   0  10   9    6.05    1.30
   0 -10  -9    2.42    0.64
   0  10   9    8.07    1.36
   0  10  -9    4.97    1.52
   0 -10   9    3.21    0.83
   0  10   9    8.81    1.38
   0 -11   0   -0.14    0.72
   0 -11   1    5.57    0.87
   0 -11  -1    5.76    0.99
   0 -11  -1    7.59    1.11
   0  11   1    6.56    0.75
   0 -11  -2    1.38    0.79
   0 -11   2    0.54    0.48
   0  11   2    1.00    0.53
   0 -11  -2    0.23    0.79
   0 -11   2    0.73    0.60
   0  11   2    1.33    0.69
   0  11   3    7.89    0.73
   0 -11  -3    6.15    1.01
   0  11   3    9.40    1.02
   0  11   3    8.31    0.91
   0 -11   3    5.21    0.69
   0 -11  -3    7.13    1.15
   0 -11  -4    0.24    0.82
   0  11   4    1.28    0.78
   0 -11   4    0.45    0.50
   0  11   4    0.84    0.49
   0  11   4    0.91    0.67
   0 -11  -5   17.06    1.27
   0  11   5   24.05    1.33
   0 -11  -5   15.34    1.38
   0 -11   5   13.97    0.96
   0  11   5   29.77    1.76
   0  11   5   24.92    1.45
   0  11   6   -0.09    0.74
   0 -11  -6    0.33    0.66
   0 -11   6    0.31    0.50
   0 -11   6    0.90    0.60
   0  11   6    0.60    0.81
   0 -11  -7    0.29    0.66
   0  11   7    0.79    0.96
   0 -11   7    0.38    0.45
   0  11   7    0.39    0.77
   0 -11  -7    0.75    0.60
   0 -11   7    0.67    0.58
   0  11   7    0.62    1.08
   0  11   7    0.81    0.99
   0  11   8    1.67    1.05
   0 -11  -8    0.90    0.52
   0  11   8    1.87    1.13
   0 -12   0   35.68    1.62
   0  12   0   46.22    1.65
   0 -12  -1    3.74    0.77
   0 -12   1    3.21    0.68
   0  12   1    3.65    0.69
   0  12   1    4.88    0.82
   0  12   2    1.11    0.69
   0 -12  -2    0.79    0.69
   0  12   2    1.06    0.60
   0  12   3    4.96    0.75
   0 -12  -3    3.30    0.82
   0  12   3    5.70    0.87
   0 -12  -3    4.10    0.87
   0  12   4    3.28    1.03
   0 -12  -4    1.69    0.79
   0  12   4    3.07    0.69
   0  12   4    3.07    0.81
   0 -12  -5    1.06    0.68
   0 -12  -5    1.00    0.63
   0  12   5    2.86    1.14
   0  12   5    1.77    0.78
   0  12   5    1.64    0.96
   0 -12  -6   19.71    1.03
   0 -12  -6   22.65    1.13
   0 -13  -1    0.30    0.49
   0 -13  -2   22.09    1.09
  -1   0  14   12.01    1.18
   1   0 -14   14.77    1.74
   1   0 -14   16.39    1.43
  -1   0  13    0.24    0.65
  -1   0  13   -0.12    1.14
   1   0 -13    0.76    1.35
   1   0 -13    0.13    1.14
  -1   0  13   -0.24    0.84
   1   0 -13   -0.02    0.88
  -1   0  12   28.91    1.85
  -1   0  12   29.41    2.60
  -1   0  12   32.22    2.05
   1   0 -12   32.43    1.84
   1   0 -12   33.18    2.34
   1   0 -12   33.06    1.89
   1   0 -11    0.66    0.94
   1   0 -11    0.08    1.07
   1   0 -11    0.18    1.22
   1   0 -11   -0.19    1.14
  -1   0  11    0.88    1.08
   1   0 -11   -0.12    1.35
   1   0 -11    0.42    1.20
  -1   0  11    0.07    1.52
  -1   0  11   -0.44    1.00
  -1   0  10  447.81   10.47
   1   0 -10  503.52    8.86
   1   0 -10  552.25    8.98
   1   0 -10  516.01    8.74
  -1   0  10  480.64    8.09
   1   0 -10  449.06    8.19
   1   0 -10  476.87    8.39
  -1   0  10  396.95    8.06
  -1   0  10  472.74    8.47
   1   0 -10  464.31    8.28
  -1   0   9   -0.44    1.60
  -1   0   9    0.45    1.19
  -1   0   9    0.06    0.59
   1   0  -9    0.14    0.70
   1   0  -9    0.30    0.70
   1   0  -9   -0.04    0.76
   1   0  -9    0.38    0.71
  -1   0   9    0.47    0.65
  -1   0   9   -0.09    0.75
   1   0  -9   -0.29    0.84
   1   0  -9    0.29    0.69
  -1   0   8  696.00   12.35
  -1   0   8  670.47   11.03
  -1   0   8  752.42   11.20
   1   0  -8  723.95   10.83
  -1   0   8  823.57   11.22
  -1   0   8  868.58   13.84
   1   0  -8  817.79   11.18
   1   0  -8  718.53   10.80
   1   0  -8  871.36   11.45
   1   0  -8  701.27   10.89
   1   0  -8  725.42   10.82
  -1   0   7    0.01    0.49
   1   0  -7    0.32    0.44
  -1   0   7    0.62    0.77
  -1   0   7    0.23    0.42
  -1   0   7    0.11    0.43
   1   0  -7    0.77    0.49
   1   0  -7    0.15    0.44
   1   0  -7    0.07    0.48
  -1   0   7    0.13    0.41
  -1   0   7    0.18    0.64
   1   0  -7    0.15    0.45
   1   0  -7    0.11    0.46
   1   0  -7    0.29    0.49
   1   0  -6 2711.36   35.47
  -1   0   6 2514.96   34.84
  -1   0   5    1.39    0.46
   1   0  -5    0.18    0.41
   1   0  -5    0.34    0.41
   1   0  -5    0.18    0.39
  -1   0   5    0.79    0.37
   1   0  -4 5234.59   53.01
   1   0  -4 5091.54   53.17
   1   0  -3    0.49    0.30
  -1   0   3    0.37    0.31
   1   0  -3    0.95    0.34
   1   0  -2  958.82   12.11
   1   0  -2  958.50   12.14
  -1   0   2  921.50   12.15
   1   0  -1    0.08    0.11
  -1   0   1    0.16    0.10
   1   0   0   11.77    0.40
  -1   0   0   13.60    0.43
   1   0   0   11.93    0.43
   1   0   0   14.29    0.51
  -1   0   0   12.91    0.52
  -1   0  -1    0.50    0.20
   1   0   1    0.12    0.16
   1   0   1    1.31    0.20
  -1   0  -1    0.99    0.19
   1   0   1    0.84    0.16
  -1   0  -1    0.17    0.13
   1   0   2  160.04    2.38
  -1   0  -2  185.20    2.41
  -1   0  -2  190.30    2.66
   1   0   2  163.89    2.50
  -1   0  -2  138.11    2.51
   1   0   2  150.26    2.49
   1   0   2  200.38    2.68
  -1   0  -3    0.40    0.24
  -1   0  -3    1.07    0.38
   1   0   3    0.22    0.31
  -1   0  -3    0.01    0.32
   1   0   3    1.37    0.26
   1   0   3    0.08    0.29
  -1   0  -4   92.67    1.75
  -1   0  -4  103.51    2.21
   1   0   4   83.13    1.73
   1   0   4  103.41    2.13
   1   0   4   83.02    1.87
   1   0   5    0.21    0.34
  -1   0  -5    0.27    0.30
   1   0   5    0.36    0.43
   1   0   5    0.26    0.43
  -1   0  -5    0.70    0.49
  -1   0  -5    0.30    0.43
  -1   0  -6  131.15    2.94
  -1   0  -6  137.36    3.05
  -1   0  -6   94.38    2.96
  -1   0  -6  112.05    3.11
  -1   0  -6  135.56    2.65
   1   0   6  154.30    3.36
  -1   0  -6  141.24    3.35
   1   0   6  145.17    3.60
   1   0   6  117.37    2.68
  -1   0  -6  143.79    3.19
  -1   0  -7    0.41    0.75
   1   0   7   -0.22    0.78
  -1   0  -7    0.02    0.58
   1   0   7    0.30    0.65
  -1   0  -7    2.15    0.67
  -1   0  -7    0.07    0.68
   1   0   7    0.02    0.99
  -1   0  -7    0.13    0.58
   1   0   7   -0.13    0.51
   1   0   8   95.97    2.98
  -1   0  -8   99.78    3.41
  -1   0  -8   96.38    2.99
   1   0   8  109.22    4.45
  -1   0  -8  104.38    3.18
  -1   0  -8  107.99    3.19
  -1   0  -8   95.52    3.10
   1   0   8   87.74    2.76
   1   0   9    0.97    0.96
   1   0   9    0.63    0.71
  -1   0  -9    0.36    1.31
  -1   0  -9    0.72    0.98
  -1   0  -9    0.06    0.95
  -1   0  -9    1.22    1.16
  -1   0  -9    0.23    0.92
   1   0   9   -0.19    1.97
   1   0  10  876.54   14.37
  -1   0 -10  989.94   15.02
  -1   0 -10 1084.68   15.86
   1   0  10 1085.49   17.29
  -1   0 -10  955.46   15.25
  -1   0 -10  959.78   14.93
  -1   0 -10 1023.14   16.03
  -1   0 -11    0.25    1.06
  -1   0 -11   -0.02    1.16
  -1   0 -11   -0.22    1.63
  -1   0 -11    0.73    1.11
   1   0  11    1.01    1.28
   1   0  11   -0.53    1.60
   1   0  12   77.03    2.83
  -1   0 -12   77.19    2.77
  -1   0 -12   75.87    2.84
   1   0  12   67.83    3.00
  -1   0 -13   -0.31    1.51
   1   0  13    0.29    0.93
   1   0  13    0.01    0.73
  -1   0 -13    0.80    0.80
  -1   0 -13    0.59    1.42
   1   0  14   58.12    1.76
  -1   0 -14   77.09    2.40
  -1  -1  14   49.77    1.94
  -1   1  14   54.12    2.17
   1   1 -14   66.50    2.95
   1  -1 -14   63.43    2.51
   1   1 -14   61.47    2.24
   1  -1 -14   71.34    2.68
   1   1 -13   57.88    2.45
  -1   1  13   55.18    2.80
  -1  -1  13   54.80    2.52
   1  -1 -13   61.55    2.83
   1   1 -13   62.28    2.63
  -1   1  13   51.31    2.03
  -1   1  13   50.40    2.11
   1   1 -13   62.68    3.06
   1  -1 -13   56.47    2.74
   1   1 -13   61.07    2.53
  -1  -1  12   15.76    2.03
   1   1 -12   20.71    2.02
   1  -1 -12   17.35    1.81
   1   1 -12   20.03    1.75
  -1  -1  12   15.93    1.58
   1   1 -12   18.07    1.63
  -1   1  12   16.83    1.44
  -1  -1  12   16.46    1.52
   1  -1 -12   20.95    1.78
  -1  -1  12   14.10    1.24
  -1   1  12   24.36    2.15
   1  -1 -12   20.45    1.86
   1   1 -12   21.89    1.80
   1   1 -12   21.00    1.95
   1  -1 -11   87.62    2.79
  -1  -1  11   77.87    3.16
   1   1 -11   86.65    3.17
   1  -1 -11   81.48    3.12
   1   1 -11  102.46    3.46
   1  -1 -11   98.34    3.55
  -1   1  11   93.49    4.19
  -1  -1  11   79.88    4.20
   1   1 -11   93.59    3.61
   1  -1 -11   88.05    3.31
  -1  -1  11   82.73    2.84
  -1   1  11   84.05    2.97
  -1  -1  11   80.65    3.07
   1  -1 -11   99.38    3.53
  -1  -1  11   70.15    2.90
   1   1 -11   91.15    3.35
   1  -1 -10   12.84    1.42
   1   1 -10   15.63    1.44
  -1  -1  10   11.71    1.30
   1  -1 -10   12.20    1.32
   1   1 -10   13.77    1.38
  -1  -1  10   12.57    1.21
  -1  -1  10   15.94    1.94
  -1   1  10   17.22    2.33
   1  -1 -10   13.25    1.49
  -1   1  10   16.37    1.42
   1   1 -10   14.07    1.71
  -1   1  10   12.32    1.87
   1   1 -10   14.04    1.53
   1  -1 -10   12.01    1.48
   1  -1 -10   14.54    1.21
   1  -1 -10   14.95    1.51
  -1  -1  10   13.02    1.31
  -1   1  10   12.85    1.39
  -1  -1  10   11.85    1.40
   1   1  -9    4.23    0.94
   1  -1  -9    5.29    1.02
   1   1  -9    5.63    0.91
   1   1  -9    4.71    0.91
  -1  -1   9    3.98    0.87
  -1  -1   9    7.41    1.60
  -1   1   9    2.89    1.33
   1   1  -9    4.75    0.94
   1  -1  -9    4.52    0.92
   1   1  -9    8.71    1.30
   1  -1  -9    4.42    0.84
  -1  -1   9    4.64    0.83
   1  -1  -9    4.19    0.98
  -1   1   9    4.46    0.92
  -1  -1   9    3.42    0.91
  -1   1   9    4.25    1.19
   1   1  -9    5.52    0.89
   1  -1  -9    5.08    0.89
  -1  -1   9    3.43    0.88
  -1   1   9    4.47    0.85
   1   1  -8  568.36    8.62
   1  -1  -8  609.49    9.23
   1   1  -8  542.76    8.71
   1   1  -8  635.89    8.99
  -1  -1   8  525.62    8.89
  -1   1   8  596.77    8.93
   1  -1  -8  552.53    8.80
  -1  -1   8  604.91   10.91
  -1   1   8  455.31    9.06
   1  -1  -8  560.91    8.63
   1   1  -8  558.59    8.67
  -1  -1   8  585.20    9.06
   1  -1  -8  550.73    8.58
   1  -1  -8  579.44    8.87
   1   1  -8  630.67    9.00
  -1   1   8  478.94    9.47
  -1  -1   8  528.35    8.91
  -1   1   8  512.45    8.70
   1  -1  -7    6.95    0.72
   1   1  -7    3.60    0.61
  -1   1   7    4.91    0.72
  -1  -1   7    4.30    0.69
  -1   1   7    3.52    0.57
  -1   1   7    2.91    0.65
  -1  -1   7    4.20    0.96
   1   1  -7    2.51    0.66
  -1  -1   7    3.97    0.62
   1  -1  -7    6.97    0.73
  -1  -1   7    3.52    0.64
   1   1  -7    3.96    0.63
   1  -1  -7    3.93    0.62
  -1  -1   7    4.28    0.70
  -1   1   7    5.98    0.76
   1   1  -7    9.26    0.80
   1   1  -7    4.88    0.69
   1  -1  -7    4.87    0.73
   1  -1  -7   11.37    0.90
   1   1  -7    3.23    0.72
   1   1  -7    5.62    0.68
   1  -1  -7    4.67    0.61
  -1  -1   7    5.55    1.21
  -1   1   7    2.15    0.62
   1  -1  -6   32.48    1.47
   1   1  -6   28.10    1.52
  -1  -1   6   31.27    1.13
   1  -1  -6   50.75    1.65
  -1   1   6   22.00    1.18
   1   1  -6   51.67    1.55
   1   1  -6   33.96    1.56
   1  -1  -6   33.91    1.36
   1  -1  -6   49.99    1.74
  -1  -1   5  711.57   10.67
  -1  -1   5  943.52   11.54
  -1   1   5 1096.62   12.08
   1   1  -5  725.78   11.55
   1  -1  -5  749.39   11.44
   1   1  -5 1027.74   11.36
   1   1  -5  848.72   11.46
  -1   1   5  640.09   11.13
   1  -1  -5  925.64   11.39
   1   1  -5  834.42   11.73
   1  -1  -5 1145.30   12.16
  -1  -1   4    7.65    0.41
   1   1  -4    8.09    0.70
   1  -1  -4   10.48    0.73
  -1  -1   4   11.75    0.68
  -1   1   4   11.94    0.75
  -1   1   4    7.17    0.66
   1   1  -4   10.73    0.62
   1  -1  -4   12.04    0.76
   1   1  -4    9.20    0.71
   1  -1  -4   11.23    0.62
  -1  -1   3  193.60    3.11
  -1   1   3  349.68    4.22
   1   1  -3  231.60    3.77
  -1  -1   3  284.12    3.73
   1   1  -3  239.35    3.48
   1  -1  -3  252.51    3.81
  -1   1   3  192.71    3.63
  -1   1   3  297.90    3.66
   1  -1  -3  265.16    3.54
   1   1  -2  786.75    9.19
  -1  -1   2  868.78    9.11
  -1   1   2  939.50    9.37
  -1   1   2  846.26    8.97
   1  -1  -2  736.94    8.87
  -1  -1   1  792.63    8.66
  -1   1   1  651.11    8.91
   1  -1  -1  610.85    8.81
  -1   1   1  759.33    8.89
   1  -1  -1  609.28    8.84
  -1  -1   1  922.01    8.94
  -1   1   1  669.92    8.63
   1   1  -1  774.67    8.83
   1   1  -1  724.67    8.85
   1  -1  -1  672.17    8.67
   1   1   0  216.08    2.37
  -1  -1   0  158.74    2.15
  -1   1   0  216.86    2.39
   1  -1   0  176.99    2.33
   1   1   0  160.57    2.20
   1   1   0  169.36    2.37
   1  -1   0  182.06    2.23
  -1  -1   0  144.27    2.45
  -1  -1   0  192.60    2.39
   1   1   1  711.49    8.53
  -1  -1  -1  607.16    8.51
   1  -1   1  930.37    9.13
  -1   1  -1  537.47    9.07
  -1   1  -1  719.38    8.45
   1   1   1  725.68    8.42
   1  -1   1  686.26    8.47
  -1  -1  -1  773.99    8.72
   1   1   1  634.61    8.67
  -1   1  -2  132.72    2.76
   1  -1   2  210.60    3.26
   1   1   2  239.58    2.98
  -1  -1  -2  173.92    2.79
  -1   1  -2  257.48    2.91
   1  -1   2  173.96    2.41
  -1  -1  -2  248.25    3.01
   1   1   2  203.17    2.91
  -1   1  -2  180.30    2.39
  -1   1  -3  385.65    6.72
   1  -1   3  545.05    7.10
   1   1   3  596.41    7.09
  -1  -1  -3  392.85    6.75
  -1   1  -3  632.66    7.04
  -1  -1  -3  628.18    7.35
   1  -1   3  455.86    6.38
   1  -1   3  474.57    6.88
   1   1   3  484.99    6.81
  -1  -1  -3  610.26    7.03
  -1   1  -3  551.66    6.35
   1   1   4  226.63    3.80
   1  -1   4  208.61    3.63
   1   1   4  238.77    3.71
   1  -1   4  210.19    3.16
  -1  -1  -4  257.12    4.12
  -1   1  -4  234.88    3.68
   1   1   4  196.37    3.35
  -1  -1  -4  219.53    3.57
  -1   1  -4  214.43    3.01
   1   1   5 1592.80   20.19
   1  -1   5 1719.60   19.69
  -1  -1  -5 1863.52   20.93
   1   1   5 1705.23   20.02
  -1   1  -5 1864.62   20.50
   1   1   5 1664.51   20.25
  -1  -1  -5 1146.35   20.02
   1  -1   5 1702.41   20.41
  -1   1  -5 1327.54   20.62
  -1   1  -5 1601.65   19.28
  -1  -1  -5 1547.38   19.99
  -1  -1  -5 1283.93   19.98
   1  -1   6  327.14    4.58
   1   1   6  297.07    4.67
  -1  -1  -6  277.33    4.85
  -1  -1  -6  267.08    4.90
  -1  -1  -6  155.44    4.34
  -1  -1  -6  243.30    4.61
  -1   1  -6  233.55    4.38
  -1   1  -6  235.96    3.75
  -1  -1  -6  239.26    4.35
  -1  -1  -6  194.97    4.35
  -1   1  -6  207.92    4.90
  -1   1  -6  242.68    4.52
   1  -1   6  271.94    4.76
   1  -1   6  350.44    6.44
   1   1   6  225.23    4.68
  -1  -1  -6  270.23    5.00
   1   1   6  224.68    4.68
   1   1   6  283.06    4.97
   1  -1   6  279.18    4.96
  -1   1  -6  252.63    4.58
   1   1   6  219.75    4.57
   1   1   7   51.53    1.88
  -1  -1  -7   44.35    1.97
  -1   1  -7   41.10    1.67
  -1   1  -7   43.20    1.71
  -1  -1  -7   43.81    1.85
   1  -1   7   41.97    1.65
  -1   1  -7   44.97    1.82
   1  -1   7   43.01    1.67
   1  -1   7   65.08    3.15
   1   1   7   38.04    2.00
  -1  -1  -7   42.08    1.89
   1   1   7   34.03    1.66
  -1  -1  -7   46.64    2.09
   1   1   7   37.72    1.88
   1  -1   7   42.33    1.80
   1   1   7   40.78    1.61
  -1  -1  -7   27.48    1.47
  -1  -1  -7   48.57    2.04
  -1  -1  -7   50.09    1.88
   1  -1   7   41.83    1.87
   1   1   7   48.33    1.99
  -1  -1  -8  260.41    5.49
  -1   1  -8  267.17    5.35
  -1  -1  -8  272.62    5.65
   1  -1   8  249.89    4.93
  -1  -1  -8  275.52    5.38
  -1  -1  -8  269.50    5.95
   1   1   8  244.68    5.01
   1  -1   8  244.90    5.28
   1   1   8  270.06    5.58
   1  -1   8  251.63    5.37
  -1  -1  -8  268.72    5.32
   1   1   8  215.88    5.39
  -1   1  -8  272.96    5.45
  -1  -1  -8  283.38    5.87
  -1  -1  -8  267.31    5.66
  -1   1  -8  274.80    5.74
  -1   1  -8  267.62    5.46
   1   1   8  237.18    6.16
  -1   1  -9  487.16    8.44
   1  -1   9  390.30    7.26
  -1   1  -9  500.78    8.54
  -1  -1  -9  529.47    9.20
   1   1   9  437.98    7.75
   1  -1   9  407.08    7.98
  -1   1  -9  547.64    9.01
  -1  -1  -9  464.80    8.08
   1   1   9  414.42    8.48
   1  -1   9  376.81    8.98
  -1  -1  -9  490.09    8.61
   1   1   9  476.95   10.10
   1  -1   9  598.99   10.45
  -1   1  -9  496.05    8.81
   1  -1   9  405.67    7.92
  -1  -1  -9  476.77    8.93
  -1  -1  -9  447.56    7.96
   1  -1  10   11.62    1.98
  -1   1 -10   17.00    1.81
  -1  -1 -10   13.33    1.43
   1  -1  10   17.92    1.97
   1   1  10   17.37    2.74
  -1   1 -10   16.87    2.19
  -1  -1 -10   13.51    1.94
  -1   1 -10   14.76    1.94
   1  -1  10   13.69    1.57
  -1  -1 -10   16.86    1.84
  -1   1 -10   18.09    1.68
   1   1  10   20.22    1.47
   1  -1  10   12.57    1.48
  -1  -1 -10   13.47    1.42
  -1  -1 -11    3.86    1.47
  -1   1 -11    4.17    1.22
  -1   1 -11    4.39    1.45
  -1  -1 -11    2.79    1.03
   1  -1  11    2.20    1.23
   1   1  11    4.86    1.57
   1  -1  11    2.58    1.45
  -1   1 -11    4.05    1.30
  -1   1 -11    4.17    1.46
  -1  -1 -11    3.77    1.60
  -1   1 -11    4.16    1.89
  -1  -1 -12    1.62    1.27
  -1  -1 -12    0.16    1.48
  -1   1 -12   -0.22    1.71
   1   1  12    0.67    1.05
   1  -1  12    0.54    0.92
  -1   1 -12    0.76    1.21
  -1   1 -12    0.16    1.18
  -1  -1 -12    0.64    0.80
   1  -1  12    0.48    1.02
  -1  -1 -13  147.64    3.96
  -1   1 -13  143.87    4.53
  -1  -1 -13  123.92    3.65
  -1   1 -13  131.19    3.50
  -1   1 -13  123.99    3.47
   1  -1  13  102.37    3.00
  -1  -1 -13  143.03    4.36
  -1   1 -13  150.87    4.53
  -1   1 -13  136.44    3.44
   1  -1  13  103.24    2.79
   1   1  13  108.05    2.89
  -1   1 -14    1.73    1.11
  -1  -1 -14    1.17    1.03
   1  -1  14    1.02    0.60
   1   1  14    0.82    0.61
   1   2 -14   25.80    2.14
   1   2 -14   24.51    1.64
   1  -2 -14   27.08    1.78
   1   2 -14   27.12    1.72
  -1  -2  14   16.77    1.11
  -1   2  14   20.95    1.57
  -1   2  14   18.06    1.04
   1   2 -13    0.41    1.18
  -1   2  13    1.00    1.06
  -1  -2  13    1.33    0.96
  -1   2  13   -0.69    1.39
   1   2 -13    0.60    1.38
   1   2 -13   -0.27    1.20
   1  -2 -13    0.02    1.13
   1   2 -13    0.17    1.51
   1  -2 -13   -0.07    1.22
   1   2 -12    4.74    1.13
   1  -2 -12    5.81    1.46
   1   2 -12    4.92    1.27
  -1  -2  12    3.18    0.73
  -1   2  12    6.88    1.80
  -1  -2  12    3.53    0.80
   1   2 -12    5.42    1.41
   1  -2 -12    6.07    1.38
   1  -2 -12    3.15    1.31
   1   2 -12    5.12    1.71
  -1  -2  12    4.01    1.16
   1   2 -12    5.63    1.45
  -1   2  12    4.62    0.89
  -1  -2  12    3.82    1.09
  -1  -2  12    4.11    1.32
  -1   2  11  254.13    6.68
  -1  -2  11  128.02    3.79
  -1  -2  11  151.32    4.03
   1   2 -11  183.69    4.69
   1  -2 -11  198.02    5.19
  -1   2  11  179.30    4.27
  -1  -2  11  152.09    4.47
   1   2 -11  182.68    4.78
   1  -2 -11  189.45    5.00
   1   2 -11  198.51    4.82
   1   2 -11  193.71    5.11
   1  -2 -11  169.72    4.64
  -1  -2  11  140.36    4.26
  -1  -2  11  192.65    5.88
  -1   2  11  198.16    5.65
   1   2 -11  203.32    5.51
  -1   2  10   28.08    2.32
  -1  -2  10   20.44    1.59
  -1  -2  10   23.09    1.59
   1   2 -10   23.22    1.66
   1  -2 -10   25.51    1.93
  -1  -2  10   26.29    2.52
  -1   2  10   24.93    2.01
   1   2 -10   22.20    1.76
   1  -2 -10   22.32    1.80
   1  -2 -10   20.53    1.67
   1   2 -10   24.08    1.83
   1   2 -10   23.94    1.77
  -1  -2  10   22.41    1.63
  -1  -2  10   18.78    1.59
   1   2 -10   25.16    1.69
  -1  -2  10   19.79    1.67
  -1   2  10   23.36    1.53
   1  -2  -9    2.09    0.91
   1   2  -9    2.19    0.83
   1  -2  -9    2.07    0.93
  -1   2   9    1.84    0.99
  -1  -2   9    2.37    0.87
   1   2  -9    1.53    0.87
  -1  -2   9    1.32    0.80
  -1   2   9    1.25    0.66
   1   2  -9    6.46    0.95
  -1  -2   9    2.62    0.91
  -1   2   9    1.90    0.88
  -1  -2   9    1.12    0.82
  -1  -2   9    0.99    1.47
  -1   2   9    3.18    0.94
   1  -2  -9    1.42    0.80
   1   2  -9    2.20    0.94
  -1  -2   9    0.74    0.77
   1  -2  -9    4.67    0.99
  -1   2   8  625.98   10.53
  -1  -2   8  640.04   11.88
  -1  -2   8  654.74   10.73
  -1   2   8  692.26   10.74
   1   2  -8  698.26   10.42
   1  -2  -8  735.90   10.51
   1   2  -8  706.42   10.47
   1  -2  -8  678.14   10.42
   1  -2  -8  679.07   10.43
  -1  -2   8  661.95   10.75
   1   2  -8  703.35   10.57
   1  -2  -8  721.45   10.71
   1   2  -8  679.61   10.54
   1  -2  -8  722.95   11.02
  -1  -2   8  729.38   11.18
  -1   2   8  670.91   10.67
   1   2  -8  768.89   10.68
  -1   2   8  726.61   10.70
   1  -2  -8  799.04   10.96
  -1  -2   8  633.15   10.64
  -1   2   8  768.01   10.57
   1   2  -7  211.17    4.06
  -1   2   7  174.11    3.83
  -1   2   7  230.34    4.09
   1   2  -7  177.87    4.66
  -1   2   7  210.81    4.34
   1   2  -7  201.04    3.81
   1  -2  -7  220.37    4.11
  -1   2   7  182.04    3.72
   1   2  -7  207.16    4.05
   1  -2  -7  208.47    4.05
   1  -2  -7  183.43    3.67
  -1  -2   7  210.71    4.36
  -1   2   7  182.10    3.83
  -1  -2   7  234.14    4.65
   1   2  -7  202.85    4.09
   1  -2  -7  229.19    4.51
   1  -2  -7  216.92    4.04
  -1   2   7  190.09    3.79
  -1  -2   7  217.10    4.44
   1  -2  -7  238.75    4.20
   1   2  -7  244.83    4.29
  -1  -2   6  378.07    6.08
   1   2  -6  314.75    6.39
  -1  -2   6  368.63    6.15
   1  -2  -6  357.76    5.63
   1  -2  -6  365.85    6.20
  -1   2   6  281.61    5.46
  -1  -2   6  396.22    6.31
  -1   2   6  364.04    6.30
   1   2  -6  477.76    5.97
   1  -2  -6  349.47    5.80
   1  -2  -5   14.14    0.96
   1  -2  -5    9.02    0.57
   1  -2  -5   12.66    0.98
  -1   2   5    7.63    0.74
   1   2  -5   11.59    0.67
   1   2  -5    7.44    0.78
  -1   2   5   15.80    0.96
  -1  -2   5    8.37    0.64
  -1  -2   5    8.80    0.67
   1   2  -4   20.08    1.06
   1  -2  -4   23.18    0.75
   1  -2  -4   26.32    1.18
   1   2  -4   23.75    1.02
   1   2  -4   24.32    0.85
  -1   2   4   19.78    0.99
  -1  -2   4   19.04    0.80
  -1  -2   4   23.93    0.88
   1   2  -4   19.44    1.00
   1  -2  -3 2978.15   34.96
   1   2  -3 2417.93   35.52
   1   2  -3 2803.76   35.34
   1  -2  -3 2683.06   35.37
  -1  -2   3 3035.90   35.15
   1   2  -3 3179.13   35.60
  -1  -2   3 2847.85   35.14
  -1  -2   3 2931.67   34.88
   1   2  -3 2730.66   35.46
   1  -2  -2  114.12    2.09
   1   2  -2   88.75    1.67
  -1   2   2  101.71    1.48
  -1  -2   2  136.01    2.09
   1   2  -2   94.95    1.88
   1  -2  -2   96.79    1.48
   1   2  -2   92.67    1.34
   1  -2  -2   82.92    1.78
   1   2  -2  113.41    1.86
  -1   2   2   93.33    1.96
   1   2  -2  105.50    1.75
  -1  -2   2  110.14    1.34
  -1  -2   2  100.69    1.56
   1  -2  -1  541.95    6.91
  -1  -2   1  576.48    6.65
   1   2  -1  349.04    6.88
  -1   2   1  472.59    6.42
   1   2  -1  547.90    6.72
  -1  -2   1  735.98    6.95
   1   2  -1  525.59    6.92
  -1   2   1  548.55    6.97
  -1   2   1  502.84    6.83
   1   2  -1  631.22    6.73
   1   2  -1  559.76    6.45
  -1   2   1  618.46    7.00
   1   2  -1  577.37    6.41
  -1  -2   1  429.24    6.34
   1   2   0  285.83    4.08
   1  -2   0  291.77    3.82
  -1  -2   0  245.76    3.92
  -1  -2   0  329.33    3.81
   1   2   0  276.44    3.74
  -1  -2   0  310.59    4.00
   1   2   0  277.82    4.09
  -1   2   0  259.37    3.87
  -1   2   0  313.74    4.08
   1  -2   0  334.39    4.03
  -1  -2  -1  700.83    8.62
   1  -2   1  715.02    8.36
   1   2   1  644.98    8.92
  -1   2  -1  726.02    8.41
  -1   2  -1  621.93    9.27
  -1  -2  -1  702.73    8.88
  -1   2  -1  606.02    9.20
  -1   2  -1  559.04    8.97
   1  -2   1  646.98    8.80
  -1  -2  -1  728.00    8.61
   1   2   1  775.10    8.60
   1   2   2 2505.21   38.49
  -1  -2  -2 3481.09   38.71
   1  -2   2 3022.34   38.65
   1   2   2 3019.87   38.71
  -1  -2  -2 3133.30   38.65
  -1   2  -2 3379.04   38.09
   1  -2   2 4044.65   38.66
   1   2   2 3065.52   38.35
  -1   2  -2 3570.47   39.42
  -1  -2  -2 3003.05   38.42
  -1   2  -2 2474.95   38.49
   1  -2   2 3212.09   38.54
  -1  -2  -3  116.32    2.24
  -1   2  -3   63.39    1.83
  -1   2  -3  109.40    1.85
  -1  -2  -3  112.39    2.29
   1  -2   3  149.26    2.46
   1   2   3   88.88    2.07
   1  -2   3  145.40    2.37
   1   2   3  119.86    2.12
  -1  -2  -3   85.53    1.97
  -1   2  -3   82.13    2.07
   1  -2   3  107.94    2.04
  -1  -2  -4   17.79    0.93
  -1   2  -4   10.11    0.72
  -1  -2  -4   16.17    0.89
   1   2   4   18.42    0.87
  -1   2  -4   12.83    0.88
   1  -2   4   17.07    0.84
   1  -2   4   15.33    0.86
  -1   2  -4   16.23    0.74
   1  -2   4   15.84    0.87
   1   2   4   13.42    0.80
  -1   2  -5   74.48    1.86
   1  -2   5   57.84    1.89
   1   2   5   69.50    1.92
  -1  -2  -5   68.43    1.99
  -1  -2  -5   53.42    1.58
  -1  -2  -5   41.45    1.59
   1  -2   5   74.82    2.13
   1   2   5   72.00    1.91
  -1   2  -5   52.46    1.99
  -1  -2  -6    2.73    0.75
   1  -2   6    0.93    0.68
   1   2   6    1.70    0.58
   1   2   6    1.34    0.53
  -1   2  -6    1.69    0.50
  -1   2  -6    2.37    0.67
   1  -2   6    1.68    0.63
   1  -2   6    2.43    0.66
  -1  -2  -6    2.12    0.54
  -1  -2  -6    1.60    0.66
   1   2   6    1.33    0.53
  -1   2  -6    2.92    0.64
   1   2   6    1.46    0.53
  -1   2  -6    1.13    0.63
  -1  -2  -6    1.03    0.36
   1   2   6    2.15    0.61
   1  -2   6    1.96    0.56
  -1   2  -6    1.77    0.60
  -1   2  -6    2.52    0.54
  -1  -2  -6    3.75    0.84
  -1   2  -6    2.30    0.81
   1   2   7   14.41    1.17
  -1  -2  -7    9.98    0.80
  -1  -2  -7   19.61    1.48
  -1   2  -7   18.59    1.15
   1  -2   7   16.39    1.25
   1   2   7   13.72    1.19
   1  -2   7   21.61    1.43
  -1  -2  -7   18.01    1.18
   1   2   7   14.62    1.10
  -1   2  -7   16.44    1.22
   1  -2   7   14.21    1.34
  -1  -2  -7   15.11    1.39
   1   2   7   13.20    1.15
  -1   2  -7   18.78    1.35
  -1  -2  -7   16.56    1.41
  -1   2  -7   16.87    1.22
   1  -2   7   16.42    1.17
   1  -2   7   16.02    1.16
  -1   2  -7   19.77    1.49
   1   2   8  577.92   10.47
   1  -2   8  840.25   11.43
  -1   2  -8  666.47   10.28
   1   2   8  549.81    9.82
   1   2   8  542.18   10.18
   1  -2   8  584.96   10.69
  -1  -2  -8  645.38   10.75
  -1  -2  -8  643.89    9.80
  -1  -2  -8  689.18   11.01
  -1   2  -8  595.02    9.57
   1  -2   8  598.14    9.76
   1  -2   8  587.36   10.14
  -1  -2  -8  652.39   10.64
  -1   2  -8  648.15    9.90
  -1   2  -8  717.97   11.25
  -1   2  -9   89.80    3.02
  -1  -2  -9   94.81    3.44
   1  -2   9   79.10    3.02
   1   2   9   83.51    3.56
   1  -2   9  108.65    3.64
   1   2   9   78.41    3.04
   1   2   9   76.21    3.28
   1  -2   9   83.70    3.48
  -1  -2  -9   82.14    2.71
  -1  -2  -9   94.66    3.57
  -1   2  -9   90.29    3.20
  -1  -2  -9   85.87    3.34
  -1   2  -9   99.72    3.81
   1  -2   9   75.03    2.63
   1  -2   9   74.33    2.91
  -1  -2 -10  179.57    5.16
   1   2  10  147.42    4.91
   1  -2  10  162.10    4.92
   1   2  10  157.44    4.43
  -1  -2 -10  150.53    4.66
  -1   2 -10  169.08    4.53
  -1  -2 -10  169.63    4.78
   1  -2  10  123.72    3.56
   1   2  10  184.86    5.71
   1  -2  10  173.07    4.69
   1  -2  10  129.95    4.02
  -1  -2 -10  135.32    3.63
  -1   2 -10  193.94    5.27
   1  -2  11    8.21    1.51
   1  -2  11    7.01    1.40
  -1   2 -11   10.96    1.84
  -1   2 -11   11.21    1.90
   1  -2  11    7.81    1.32
  -1  -2 -11    7.02    1.62
  -1  -2 -11    9.95    1.81
   1   2  11   11.45    2.32
  -1  -2 -12   46.53    2.88
  -1   2 -12   51.16    2.82
  -1   2 -12   47.24    2.45
   1   2  12   51.73    2.66
   1  -2  12   37.72    1.92
  -1  -2 -12   52.91    2.84
   1  -2  12   38.17    2.14
  -1   2 -12   55.07    2.88
  -1  -2 -12   39.92    2.31
  -1   2 -13   15.22    1.66
  -1   2 -13   14.77    1.73
  -1  -2 -13   13.91    1.31
   1   2  13   12.70    1.18
  -1  -2 -13   13.59    1.78
   1  -2  13   12.46    1.21
  -1  -2 -13   17.36    1.67
  -1   2 -13   15.73    1.63
   1  -2  13   11.34    0.99
   1  -2  14   67.43    1.78
  -1  -2 -14   93.34    2.55
  -1   3  14   69.25    1.99
  -1   3  14   71.26    2.56
   1  -3 -14   80.80    2.94
   1  -3 -14   82.81    2.76
   1   3 -14   86.14    2.80
   1   3 -14   84.09    2.79
   1  -3 -13    5.02    1.60
  -1  -3  13    3.38    0.92
   1   3 -13    4.69    1.42
   1  -3 -13    5.31    1.16
  -1  -3  13    3.01    1.07
   1   3 -13    3.85    1.58
  -1   3  13    4.83    1.34
   1   3 -13    5.08    1.44
   1  -3 -13    5.36    1.39
  -1  -3  12    1.76    0.81
   1  -3 -12    1.38    1.09
   1  -3 -12    1.85    1.29
   1   3 -12    1.89    1.40
   1   3 -12    2.28    1.43
   1   3 -12    2.01    1.09
  -1  -3  12    2.15    1.07
  -1   3  12    1.77    1.41
  -1  -3  12    1.39    1.05
  -1  -3  12    1.95    1.07
  -1   3  12    2.50    1.59
   1   3 -12    2.03    1.27
   1  -3 -12    1.29    1.18
  -1  -3  11   21.95    1.81
   1   3 -11   29.21    2.33
   1  -3 -11   28.98    2.15
   1   3 -11   30.58    1.83
   1   3 -11   29.67    2.15
  -1  -3  11   23.30    1.68
  -1   3  11   38.08    2.62
  -1  -3  11   19.55    1.33
  -1  -3  11   23.63    1.82
  -1  -3  11   27.98    2.16
  -1   3  11   29.51    2.24
   1   3 -11   28.66    1.95
   1  -3 -11   28.88    2.14
   1  -3 -11   28.28    1.99
  -1  -3  10    2.73    1.07
   1   3 -10    4.18    1.11
  -1  -3  10    3.97    0.80
  -1   3  10    4.69    1.30
  -1  -3  10    4.44    1.39
  -1   3  10    4.78    1.29
   1   3 -10    5.74    1.23
   1  -3 -10    2.83    1.11
   1   3 -10    3.28    1.52
  -1   3  10    4.72    0.85
  -1  -3  10    2.91    1.10
   1  -3 -10    3.17    1.32
  -1  -3  10    2.98    1.19
  -1  -3  10    3.37    1.05
   1   3 -10    6.41    1.25
   1  -3 -10    3.95    1.23
   1   3 -10    4.82    0.99
  -1   3   9  105.98    2.87
   1  -3  -9  115.05    3.32
  -1  -3   9   93.67    2.84
  -1   3   9  126.29    3.58
   1   3  -9  118.51    3.34
   1   3  -9  111.41    3.48
  -1  -3   9  110.01    3.44
   1   3  -9  111.92    3.23
   1  -3  -9  137.96    3.59
   1   3  -9  120.15    3.27
  -1   3   9  125.05    3.17
   1  -3  -9  120.17    3.79
  -1   3   9  120.13    3.49
  -1   3   9  137.27    3.56
  -1  -3   9  107.07    3.47
  -1  -3   9  133.43    4.13
   1   3  -9  121.29    3.55
  -1  -3   9  101.76    3.37
   1   3  -8  429.11    7.28
   1  -3  -8  421.48    7.38
   1  -3  -8  428.37    7.27
   1  -3  -8  427.59    7.84
   1   3  -8  423.37    7.43
   1   3  -8  458.72    7.32
  -1   3   8  454.71    7.02
   1   3  -8  437.21    7.47
  -1  -3   8  394.72    7.47
  -1   3   8  398.00    7.02
   1  -3  -8  458.03    7.68
  -1  -3   8  351.04    6.70
  -1   3   8  425.02    7.14
  -1  -3   8  454.48    8.05
   1   3  -8  423.05    7.23
  -1   3   8  449.41    7.02
   1   3  -7   82.81    2.38
   1  -3  -7   98.65    2.71
   1  -3  -7   81.09    2.35
  -1  -3   7   81.71    2.51
   1   3  -7   90.69    2.44
  -1  -3   7   69.31    2.03
  -1   3   7   76.01    2.09
   1  -3  -7   90.47    2.61
  -1   3   7   88.89    2.26
   1  -3  -7   89.79    2.69
  -1   3   7   85.16    2.14
  -1  -3   7   79.22    2.61
   1   3  -7   82.84    2.38
  -1   3   7   78.17    2.12
   1  -3  -7   82.16    2.47
   1  -3  -7   82.84    2.71
   1   3  -7   76.29    2.39
   1  -3  -7   65.37    2.05
  -1   3   7   95.83    2.35
  -1  -3   7   81.19    2.59
   1  -3  -6  353.99    5.93
  -1   3   6  425.35    6.84
   1  -3  -6  375.89    6.30
   1   3  -6  371.01    7.23
   1  -3  -6  380.38    5.49
  -1  -3   6  401.84    6.42
  -1  -3   6  432.02    6.78
  -1   3   6  358.66    5.71
   1  -3  -6  379.38    6.62
  -1   3   6  336.70    5.71
  -1   3   6  370.51    5.83
  -1  -3   6  384.33    5.47
   1   3  -6  349.23    6.82
  -1  -3   6  424.95    6.52
  -1   3   6  328.21    5.53
   1  -3  -6  371.27    6.31
   1   3  -5  445.58    7.90
   1  -3  -5  472.49    6.47
   1  -3  -5  410.02    6.88
   1  -3  -5  525.01    7.89
  -1  -3   5  565.89    7.03
  -1   3   5  475.95    7.63
   1   3  -5  504.75    6.88
   1   3  -5  424.74    7.49
  -1  -3   5  465.37    6.38
  -1  -3   5  495.70    6.96
   1  -3  -4    2.63    0.25
   1   3  -4    3.34    0.62
   1   3  -4    1.90    0.39
   1  -3  -4    3.54    0.55
   1   3  -4    4.57    0.60
   1  -3  -4    1.62    0.42
  -1  -3   4    1.73    0.29
  -1  -3   4    1.97    0.23
  -1  -3   4    2.35    0.36
   1   3  -4    2.81    0.51
   1   3  -3   23.79    0.91
   1   3  -3   24.78    1.09
   1   3  -3   19.28    0.79
   1  -3  -3   26.48    1.17
   1   3  -3   23.13    0.58
  -1   3   3   26.85    1.12
   1  -3  -3   19.70    0.99
   1   3  -3   33.78    1.17
   1  -3  -3   26.70    1.03
  -1  -3   3   25.83    0.55
   1   3  -3   26.24    0.97
  -1  -3   3   26.02    0.75
   1   3  -2  168.50    3.91
   1   3  -2  241.19    3.67
   1   3  -2  232.64    3.70
   1  -3  -2  275.16    4.02
   1   3  -2  302.44    3.86
  -1   3   2  267.65    4.02
   1  -3  -2  244.50    3.59
   1   3  -2  189.52    3.52
  -1  -3   2  237.59    3.31
   1   3  -2  272.23    3.53
  -1   3   2  222.38    3.76
   1   3  -1 1267.59   16.19
   1   3  -1 1178.17   16.39
   1  -3  -1 1275.20   16.42
  -1  -3   1 1451.50   16.15
  -1   3   1 1158.23   15.82
  -1   3   1 1278.52   16.55
   1  -3  -1 1214.55   15.98
  -1   3   1 1277.98   16.49
   1   3  -1 1371.50   16.02
   1   3  -1 1426.72   15.90
  -1   3   1 1395.26   16.57
   1   3   0 1413.09   18.38
  -1  -3   0 1535.45   18.24
  -1  -3   0 1363.38   18.14
   1  -3   0 1422.98   17.98
   1   3   0 1349.79   17.82
  -1   3   0 1314.00   18.08
   1   3   0 1448.90   18.30
  -1   3   0 1082.93   18.52
  -1   3   0 1570.77   18.37
   1  -3   0 1762.17   18.34
   1   3   1  520.64    7.49
  -1  -3  -1  598.52    7.41
  -1  -3  -1  603.19    6.68
   1  -3   1  582.04    6.81
   1   3   1  509.55    7.27
   1  -3   1  538.56    7.26
  -1   3  -1  454.83    6.80
  -1   3  -1  515.33    7.66
   1   3   1  582.76    6.80
  -1   3  -1  480.77    7.38
   1  -3   1  553.56    7.12
  -1   3  -1  449.96    7.40
  -1  -3  -2  174.88    2.38
   1   3   2  165.90    3.05
   1  -3   2  167.89    2.97
  -1  -3  -2  160.21    2.85
  -1   3  -2  147.91    3.00
   1  -3   2  162.89    2.71
   1  -3   2  179.91    3.00
  -1   3  -2  173.91    4.08
   1   3   2  178.95    2.66
  -1  -3  -3   11.00    0.76
  -1   3  -3    8.71    0.38
  -1  -3  -3    7.98    0.67
   1   3   3    6.43    0.67
  -1  -3  -3    7.57    0.37
   1  -3   3    6.73    0.55
   1  -3   3    8.90    0.64
   1  -3   3   10.09    0.66
  -1   3  -3    7.06    0.72
   1  -3   3    8.74    0.57
  -1   3  -3    7.22    0.68
   1   3   3    9.27    0.57
  -1  -3  -4   60.12    1.84
  -1   3  -4   43.88    1.88
  -1  -3  -4   45.57    1.19
   1  -3   4   73.11    1.61
   1  -3   4   63.89    1.65
  -1   3  -4   46.50    1.74
   1   3   4   60.98    1.63
  -1   3  -4   40.94    1.53
  -1   3  -4   58.02    1.31
  -1  -3  -4   63.12    1.92
   1  -3   4   86.26    1.95
   1   3   4   45.85    1.64
   1  -3   5 1212.58   12.17
   1   3   5 1002.12   12.40
  -1   3  -5  709.00   12.65
   1  -3   5  965.12   12.73
  -1   3  -5  632.98   12.64
  -1  -3  -5  687.73   11.35
  -1   3  -5 1032.74   11.92
   1   3   5  836.25   12.36
   1  -3   5 1012.66   12.77
   1  -3   5  988.45   12.10
   1   3   5  735.34   11.69
  -1  -3  -5  905.66   13.02
   1  -3   5 1015.88   12.80
   1   3   5  866.29   11.95
   1  -3   5 1086.46   12.54
  -1  -3  -6  279.94    5.74
   1  -3   6  291.45    5.39
  -1  -3  -6  250.47    5.00
  -1   3  -6  275.25    4.83
  -1  -3  -6  275.78    4.88
   1  -3   6  322.90    5.66
  -1  -3  -6  287.11    5.90
   1   3   6  241.26    4.76
  -1  -3  -6  266.76    5.56
   1  -3   6  315.97    5.10
   1  -3   6  306.43    5.26
   1  -3   6  310.55    5.57
  -1   3  -6  287.70    5.10
  -1   3  -6  290.76    5.19
   1  -3   6  310.72    5.52
   1   3   6  269.64    4.88
   1  -3   7   37.03    1.73
   1  -3   7   33.62    1.79
  -1  -3  -7   35.81    2.02
   1  -3   7   33.00    1.70
  -1   3  -7   38.01    1.98
  -1   3  -7   35.88    1.55
   1   3   7   31.26    1.62
  -1  -3  -7   33.97    2.05
   1  -3   7   43.62    1.73
  -1  -3  -7   34.56    1.94
   1   3   7   30.82    1.55
  -1  -3  -7   29.75    1.48
  -1   3  -7   36.27    1.68
   1   3   7   33.93    1.61
  -1   3  -7   36.09    1.99
  -1   3  -7   36.50    1.72
   1   3   7   35.20    1.59
   1  -3   7   45.36    2.02
  -1   3  -8  597.82   10.09
  -1   3  -8  524.10    8.66
   1   3   8  492.69    8.78
  -1   3  -8  611.15    9.83
  -1  -3  -8  533.61    9.55
   1   3   8  507.49    9.12
  -1  -3  -8  556.11    9.98
   1  -3   8  569.58    9.31
   1  -3   8  479.06    8.76
   1  -3   8  521.37    9.28
  -1  -3  -8  570.27   10.00
  -1   3  -8  570.99    9.28
   1  -3   8  594.78    9.10
   1   3   8  529.56    9.26
   1  -3   8  499.63    9.09
   1   3   8  554.14    9.15
   1   3   9   43.82    2.42
   1  -3   9   47.31    2.38
  -1  -3  -9   45.83    2.67
   1   3   9   41.74    2.20
   1  -3   9   38.93    2.00
  -1   3  -9   41.51    2.07
  -1  -3  -9   39.40    2.37
  -1   3  -9   50.13    2.88
  -1  -3  -9   49.02    2.70
   1  -3   9   40.08    2.26
   1   3   9   43.92    2.48
   1  -3   9   47.55    2.23
  -1   3  -9   49.64    2.71
  -1   3  -9   45.48    2.41
   1  -3  10  515.02    9.12
   1   3  10  576.84   10.50
  -1   3 -10  519.06    9.15
   1  -3  10  402.52    8.25
  -1  -3 -10  529.00    9.97
   1   3  10  484.56    9.12
  -1   3 -10  616.12   10.72
  -1   3 -10  601.74   10.58
  -1  -3 -10  535.97   10.21
  -1   3 -10  602.59   11.05
  -1  -3 -10  426.30    8.93
   1   3  10  513.38    9.90
   1  -3  10  511.08    9.39
   1  -3  11   64.29    2.65
   1   3  11   88.65    3.97
  -1  -3 -11   62.38    2.72
  -1   3 -11   90.16    4.18
  -1  -3 -11   81.31    3.57
   1  -3  11   52.44    2.30
  -1  -3 -11   74.73    3.18
  -1   3 -11   88.91    3.92
  -1   3 -11   87.26    3.81
  -1  -3 -11   70.72    3.52
  -1   3 -11   85.09    3.88
   1   3  11   69.76    3.35
   1  -3  11   68.90    2.96
  -1  -3 -12  108.05    3.87
   1  -3  12   75.81    2.60
   1   3  12  120.71    4.06
   1  -3  12   86.91    3.04
  -1   3 -12  119.77    4.14
  -1   3 -12  118.46    4.19
  -1   3 -12  118.59    3.97
  -1  -3 -12   85.83    2.79
  -1   3 -12  119.07    4.57
  -1  -3 -12   93.07    3.71
  -1  -3 -13    5.69    0.80
  -1   3 -13    6.63    1.88
  -1  -3 -13    6.58    1.28
  -1   3 -13    6.32    1.58
   1   3  13    4.89    1.16
   1  -3  13    5.00    0.88
   1   3  13    6.54    1.03
  -1  -3 -13    5.53    0.75
  -1   3 -13    6.97    1.50
  -1  -3 -13    5.95    1.34
  -1   3 -13    5.41    1.44
   1  -3  13    5.25    0.72
   1   4 -14    4.47    1.39
  -1   4  14    4.69    1.08
   1   4 -14    5.98    1.23
   1  -4 -14    5.82    1.16
   1  -4 -14    5.42    1.06
   1   4 -14    6.37    1.24
  -1  -4  13    3.95    0.82
   1  -4 -13    6.99    1.57
  -1  -4  13    4.94    1.02
  -1   4  13   10.31    1.72
  -1  -4  13    4.23    0.82
   1  -4 -13    5.55    1.18
   1   4 -13    7.02    1.74
   1  -4 -13    5.58    1.36
   1   4 -13    7.21    1.51
   1   4 -13    6.61    1.58
   1   4 -12   -0.12    1.40
   1  -4 -12    0.09    1.21
  -1  -4  12    0.30    0.79
   1  -4 -12   -1.01    1.53
   1   4 -12    0.54    1.15
  -1  -4  12    0.04    0.92
  -1   4  12   -0.02    1.46
   1   4 -12    0.17    0.92
  -1   4  12   -0.20    1.35
  -1  -4  12   -0.10    0.81
   1   4 -12   -0.15    1.60
   1  -4 -12    0.15    1.15
   1   4 -11   39.01    2.31
  -1   4  11   50.73    2.66
   1   4 -11   44.89    2.82
  -1  -4  11   32.20    1.94
  -1  -4  11   30.74    2.07
   1  -4 -11   40.39    2.46
  -1   4  11   46.45    2.56
  -1  -4  11   35.54    2.11
   1   4 -11   40.33    2.11
   1   4 -10  153.52    4.69
  -1   4  10  159.80    4.28
   1  -4 -10  124.58    3.56
  -1   4  10  133.18    3.48
  -1  -4  10   94.09    2.89
   1   4 -10  138.83    4.09
  -1  -4  10  129.25    3.87
   1   4 -10  133.99    3.75
   1  -4 -10  133.24    4.32
   1   4 -10  136.74    4.03
  -1  -4  10  112.98    3.68
   1   4  -9  117.67    3.33
  -1   4   9  138.32    3.60
   1   4  -9  122.57    3.71
  -1  -4   9  109.13    3.59
   1  -4  -9  128.98    3.97
   1  -4  -9  119.55    3.99
  -1  -4   9   95.11    2.80
   1  -4  -9  118.79    3.51
  -1  -4   9  126.57    3.79
  -1  -4   9  118.08    3.60
   1   4  -9  120.56    3.48
  -1   4   9  158.44    3.61
   1   4  -9  125.90    3.76
  -1  -4   9  106.25    3.53
   1   4  -8    0.53    0.74
   1   4  -8    0.81    0.76
  -1  -4   8    0.95    0.91
  -1   4   8    1.69    0.69
  -1  -4   8    1.05    0.53
   1  -4  -8    0.93    1.03
   1   4  -8    0.80    0.87
  -1  -4   8    1.08    0.80
  -1  -4   8    1.77    0.76
   1  -4  -8    1.41    0.94
   1   4  -8    1.11    0.68
  -1  -4   8    1.65    0.95
  -1   4   8    1.73    0.64
   1  -4  -8    1.16    0.79
  -1  -4   8    1.08    0.86
  -1  -4   7  264.42    5.27
   1   4  -7  236.01    4.78
   1  -4  -7  247.61    5.30
   1  -4  -7  263.25    5.39
   1  -4  -7  277.90    5.43
   1  -4  -7  259.12    5.57
  -1  -4   7  243.67    4.70
  -1  -4   7  210.18    4.21
  -1  -4   7  255.77    5.10
   1   4  -7  263.63    4.86
  -1  -4   7  258.65    5.32
  -1   4   7  285.19    4.67
  -1   4   7  245.97    4.47
   1   4  -7  240.32    4.85
  -1   4   7  256.87    4.53
   1  -4  -6    1.84    0.65
  -1   4   6    2.02    0.41
   1  -4  -6    2.81    0.72
   1   4  -6    1.52    0.66
   1  -4  -6    2.51    0.68
  -1  -4   6    2.11    0.58
   1  -4  -6    2.51    0.52
  -1  -4   6    1.91    0.42
  -1   4   6    2.13    0.41
  -1   4   6    2.62    0.45
  -1  -4   6    2.28    0.65
  -1  -4   6    2.33    0.54
  -1   4   5  452.12    6.40
  -1   4   5  467.34    6.48
   1   4  -5  479.82    8.13
   1   4  -5  368.79    6.09
   1   4  -5  359.17    6.75
  -1  -4   5  581.16    7.78
  -1  -4   5  559.01    7.35
   1   4  -5  516.71    6.59
   1  -4  -5  393.65    7.01
   1  -4  -5  421.31    7.42
   1  -4  -5  398.09    7.11
   1  -4  -5  498.11    7.84
   1  -4  -5  425.38    6.89
   1   4  -5  480.30    7.68
  -1  -4   5  586.66    6.92
  -1  -4   5  583.98    7.69
   1  -4  -5  613.25    8.32
   1   4  -4  151.10    2.80
   1   4  -4  169.31    3.80
   1   4  -4  130.13    3.34
   1  -4  -4  113.98    3.19
   1   4  -4  169.60    3.12
  -1   4   4  209.26    4.02
   1  -4  -4  173.66    3.49
  -1  -4   4  190.77    2.57
   1   4  -4  189.83    3.61
  -1  -4   4  221.64    3.17
   1  -4  -3 4050.40   53.38
  -1   4   3 5329.69   54.41
   1   4  -3 4264.11   53.16
   1  -4  -3 4422.14   53.96
   1   4  -3 3700.32   53.61
   1   4  -3 4294.91   52.70
   1   4  -3 4910.73   53.60
  -1   4   3 3541.31   53.55
   1   4  -2    3.87    0.32
  -1   4   2    1.34    0.42
   1   4  -2    1.61    0.59
   1  -4  -2    1.91    0.32
  -1   4   2    3.65    0.55
   1   4  -2    2.41    0.66
   1   4  -2    2.00    0.31
   1  -4  -2    2.59    0.46
   1   4  -2    1.95    0.31
   1   4  -1  727.16    8.32
   1   4  -1  822.64    8.02
  -1   4   1  704.33    8.80
   1   4  -1  820.80    8.83
  -1   4   1  815.05    9.13
   1  -4  -1  689.46    8.11
  -1   4   1  766.39    8.95
   1   4  -1  685.28    8.60
   1   4  -1  749.68    8.92
  -1  -4   1  884.25    8.36
   1   4  -1  712.49    8.39
  -1   4   1  568.50    7.69
   1  -4  -1  789.56    8.73
  -1   4   0   77.55    2.26
   1   4   0   93.63    1.85
  -1   4   0  104.76    2.11
  -1   4   0   99.86    2.63
   1   4   0  112.61    2.06
   1   4   0   94.72    1.84
  -1   4   0  108.80    2.01
   1   4   0  103.94    2.26
   1  -4   0   91.18    1.29
   1   4   0   97.21    1.60
   1  -4   0  119.66    1.90
  -1  -4   0  116.06    2.03
  -1   4   0  102.94    1.84
  -1   4  -1   79.67    2.05
   1   4   1  112.98    1.58
   1  -4   1  109.68    1.99
  -1   4  -1   84.48    2.15
   1   4   1   97.53    2.11
  -1   4  -1   93.30    1.80
   1  -4   1   97.41    1.98
  -1   4  -1   97.78    2.46
   1  -4   1  102.73    1.74
   1   4   1   91.17    2.27
  -1  -4  -1  110.90    2.19
  -1   4  -1   96.02    2.15
  -1   4  -2   37.95    1.38
  -1   4  -2   49.95    2.45
   1  -4   2   44.07    1.15
   1   4   2   50.68    1.10
   1  -4   2   36.32    1.20
  -1   4  -2   41.48    0.81
  -1   4  -2   36.56    1.44
  -1  -4  -2   49.04    1.46
   1   4   2   33.87    1.42
  -1   4  -3 2338.53   25.90
   1  -4   3 2142.31   23.83
  -1   4  -3 1773.60   24.54
   1   4   3 2304.02   23.93
   1  -4   3 1738.20   24.04
  -1  -4  -3 1943.96   24.21
  -1   4  -3 1299.51   24.27
  -1   4  -4  116.64    3.38
  -1  -4  -4  138.01    1.96
  -1  -4  -4  125.90    1.97
   1   4   4  206.52    3.22
   1  -4   4  193.26    2.97
  -1   4  -4  147.86    3.50
   1   4   4  158.20    2.80
  -1  -4  -4  167.20    3.46
   1  -4   4  201.14    3.31
  -1  -4  -4  140.63    3.34
  -1   4  -4  118.22    3.04
  -1   4  -4  140.07    2.13
   1   4   4  139.86    3.30
   1   4   4  145.71    2.65
  -1  -4  -4  161.57    3.68
  -1  -4  -4  122.24    3.44
  -1  -4  -4  171.59    3.24
   1  -4   4  160.67    2.98
   1   4   5   14.71    0.84
  -1  -4  -5   15.01    1.30
   1  -4   5   20.33    1.08
   1   4   5   13.37    0.73
  -1  -4  -5   13.77    1.16
  -1   4  -5   10.36    1.11
   1  -4   5   17.82    1.16
   1  -4   5   23.92    1.01
  -1   4  -5   18.60    1.36
  -1  -4  -5   16.64    1.16
   1  -4   5   15.52    0.94
   1   4   5   16.24    0.88
  -1  -4  -5   16.80    1.03
   1  -4   5   17.54    1.21
   1  -4   5   20.72    1.22
  -1  -4  -6    3.31    0.73
   1  -4   6    3.58    0.63
  -1   4  -6    3.76    0.71
  -1   4  -6    4.32    0.73
   1   4   6    3.60    0.63
   1  -4   6    4.03    0.70
   1  -4   6    3.60    0.77
   1  -4   6    3.19    0.81
  -1  -4  -6    3.27    0.86
  -1  -4  -6    3.01    0.64
  -1  -4  -6    3.93    1.01
   1   4   6    4.76    0.67
  -1   4  -7  202.29    4.83
   1  -4   7  181.15    4.51
  -1   4  -7  199.50    4.33
  -1  -4  -7  217.50    4.92
   1  -4   7  186.06    4.15
  -1  -4  -7  184.44    4.07
   1  -4   7  219.13    4.39
   1  -4   7  199.08    4.68
   1   4   7  194.24    4.28
  -1  -4  -7  197.01    5.25
  -1   4  -7  198.79    4.40
   1   4   7  212.47    4.30
   1  -4   8    5.32    1.14
   1   4   8    4.02    0.94
  -1   4  -8    3.97    0.84
  -1   4  -8    4.22    1.00
  -1  -4  -8    3.58    1.28
  -1   4  -8    4.14    1.39
  -1  -4  -8    3.40    1.13
   1   4   8    3.72    1.05
   1  -4   8    4.61    1.01
   1  -4   8    3.20    0.91
   1  -4   8   12.79    1.38
   1   4   8   10.79    1.24
  -1   4  -8    4.28    1.40
   1   4   8    4.13    0.97
  -1  -4  -8    3.86    1.32
  -1   4  -8    3.78    1.09
  -1  -4  -9  556.16   10.48
  -1   4  -9  494.25    8.70
  -1  -4  -9  547.40   10.61
  -1  -4  -9  571.24    9.46
  -1   4  -9  586.31   10.53
   1  -4   9  469.61    9.15
   1  -4   9  541.26    9.29
   1   4   9  559.83    9.77
  -1   4  -9  615.84   10.58
   1   4   9  575.68    9.86
   1   4   9  538.70    9.38
   1   4   9  532.92    9.15
   1  -4   9  513.90    9.05
   1  -4   9  453.99    8.92
  -1   4  -9  539.36    9.52
  -1  -4  -9  541.43   10.42
  -1   4 -10   38.05    2.77
   1   4  10   36.28    2.46
   1  -4  10   36.72    2.16
  -1  -4 -10   33.12    2.41
  -1  -4 -10   35.62    2.58
   1  -4  10   26.40    1.82
  -1  -4 -10   34.00    1.93
  -1   4 -10   37.83    2.78
   1   4  10   33.70    2.14
   1  -4  10   29.99    1.91
   1  -4  10   27.71    2.00
   1   4  10   38.60    2.47
   1  -4  11   36.26    2.10
  -1   4 -11   52.45    3.18
  -1  -4 -11   45.74    2.71
  -1  -4 -11   41.94    1.88
  -1   4 -11   51.62    3.28
   1   4  11   45.15    2.81
   1  -4  11   39.16    2.21
   1  -4  11   33.92    1.92
  -1  -4 -11   45.62    2.60
  -1   4 -11   54.80    3.19
   1   4  11   42.03    2.24
   1   4  11   53.29    3.13
   1  -4  11   35.96    1.93
  -1  -4 -11   40.28    1.78
  -1   4 -11   50.30    3.08
   1  -4  12    1.22    0.94
  -1   4 -12    0.82    1.64
  -1   4 -12    1.85    1.68
   1  -4  12    1.13    0.81
  -1   4 -12    1.05    1.58
  -1  -4 -12    0.64    1.23
  -1   4 -12    1.81    1.83
   1   4  12    0.82    1.40
   1  -4  12    0.90    0.73
  -1   4 -13    0.22    1.40
  -1   4 -13    1.26    1.10
  -1   4 -13    0.38    1.27
   1  -4  13    0.72    0.78
   1   4  13    1.13    0.89
  -1  -4 -13    0.87    0.95
  -1   4 -13    0.40    1.28
   1   4  13    0.66    0.96
   1  -4  13    0.63    0.67
  -1   4 -13   -0.03    1.45
   1   5 -13   39.88    2.20
   1   5 -13   37.59    2.20
  -1   5  13   60.61    3.09
   1   5 -13   38.28    2.29
   1  -5 -13   36.83    2.05
  -1  -5  13   19.73    1.05
  -1  -5  13   23.90    1.28
   1   5 -13   41.94    2.29
   1   5 -12    0.31    1.36
   1  -5 -12   -0.63    1.35
  -1  -5  12    0.30    0.67
  -1   5  12   -0.04    1.49
  -1  -5  12    0.86    0.88
   1   5 -12    0.18    0.78
   1   5 -12    0.53    1.46
   1  -5 -12   -0.38    1.22
  -1   5  11   12.50    1.32
  -1  -5  11    8.73    1.07
  -1  -5  11    8.88    1.30
   1  -5 -11   11.93    1.60
   1   5 -11   10.86    1.90
   1   5 -11   12.76    1.55
   1  -5 -11   11.81    1.73
  -1   5  11   15.36    1.81
   1   5 -11   11.19    1.23
   1  -5 -11   11.31    1.65
   1   5 -11   12.11    1.85
  -1   5  10   23.46    1.84
  -1  -5  10   16.74    1.60
   1  -5 -10   18.59    1.91
   1  -5 -10   20.35    1.88
  -1  -5  10   15.68    1.34
  -1   5  10   20.04    1.49
  -1  -5  10   14.88    1.58
   1   5 -10   19.04    2.04
   1   5 -10   19.29    1.72
   1   5 -10   18.15    2.01
   1  -5 -10   19.54    2.06
   1   5 -10   18.00    1.47
   1   5 -10   18.99    1.65
  -1   5  10   25.51    1.71
  -1  -5   9    1.78    0.82
  -1   5   9    2.19    0.90
  -1  -5   9    0.89    1.09
   1  -5  -9    2.02    1.28
   1  -5  -9    2.56    0.93
   1  -5  -9    3.06    1.41
   1   5  -9    1.50    0.85
   1   5  -9    1.90    1.04
  -1  -5   9    1.51    0.96
  -1   5   9    1.60    0.80
   1  -5  -9    2.76    1.21
  -1  -5   9    1.40    1.01
   1   5  -9    1.63    1.10
   1  -5  -8  883.92   13.30
   1  -5  -8  860.82   13.54
  -1  -5   8  642.86   11.18
   1   5  -8  811.34   12.56
  -1  -5   8  820.88   12.54
  -1  -5   8  837.81   12.88
  -1   5   8  988.57   12.10
  -1  -5   8  760.92   12.71
  -1  -5   8  717.22   11.63
   1  -5  -8  803.93   12.68
   1   5  -8  807.20   12.21
  -1   5   8  846.55   11.70
  -1   5   8  870.62   11.92
   1  -5  -7  235.75    5.25
  -1  -5   7  251.73    5.31
  -1  -5   7  206.90    4.28
   1  -5  -7  216.57    4.39
  -1  -5   7  250.56    5.02
  -1  -5   7  195.27    4.09
   1   5  -7  218.79    4.59
  -1   5   7  245.32    4.41
   1  -5  -7  240.93    5.40
  -1   5   7  222.56    4.12
  -1   5   7  255.43    4.44
  -1  -5   6   65.03    2.26
  -1   5   6   57.73    1.68
   1  -5  -6   50.89    2.17
   1  -5  -6   62.03    2.47
   1  -5  -6   56.31    1.97
   1  -5  -6   55.72    2.27
  -1  -5   6   47.90    1.62
  -1   5   6   60.74    1.76
  -1  -5   6   68.67    2.18
  -1  -5   6   49.90    1.68
  -1   5   6   54.36    1.62
  -1   5   6   56.75    1.71
   1  -5  -6   49.18    2.30
  -1  -5   6   60.11    2.23
  -1  -5   5   58.47    1.69
  -1  -5   5   85.40    2.40
  -1   5   5   66.05    1.67
  -1   5   5   70.68    1.73
  -1  -5   5   62.75    1.77
   1   5  -5   55.46    2.36
   1  -5  -5   43.52    2.32
   1  -5  -5   69.52    2.43
  -1  -5   5   82.19    2.37
  -1  -5   5   83.71    2.23
   1  -5  -5   53.93    2.12
   1  -5  -5  116.55    2.68
   1  -5  -5   56.37    1.90
   1  -5  -5   79.93    2.71
   1   5  -5   67.92    2.39
   1  -5  -5   56.57    2.29
  -1   5   5   71.42    1.82
  -1   5   5   73.70    1.74
   1  -5  -4    5.07    0.67
  -1  -5   4    6.58    0.72
   1  -5  -4    9.77    0.91
   1   5  -4    3.74    0.67
   1   5  -4    5.10    0.48
  -1   5   4    6.03    0.84
   1  -5  -4    5.96    0.79
   1  -5  -4   10.48    1.09
   1   5  -4    5.08    0.67
  -1   5   4    5.23    0.68
  -1   5   4   10.47    0.88
  -1   5   4    5.33    0.51
  -1  -5   4    9.36    0.82
  -1  -5   4    5.86    0.64
   1  -5  -4    4.15    0.78
   1  -5  -3   41.28    1.64
  -1   5   3   51.43    1.82
   1  -5  -3   43.62    1.37
   1   5  -3   47.26    1.37
   1  -5  -3   57.20    1.86
   1   5  -3   48.36    1.45
   1   5  -3   44.31    1.14
  -1   5   3   34.63    1.46
   1   5  -3   46.59    1.38
   1   5  -3   35.99    1.40
   1  -5  -2  850.66   11.21
   1   5  -2  655.93   10.67
   1   5  -2  862.69   11.22
  -1   5   2 1122.84   11.57
   1   5  -2  836.02   12.68
  -1   5   2  630.67   10.99
   1   5  -2  867.72   10.58
   1   5  -2  865.04   13.28
   1   5  -2  903.01   10.79
  -1   5   2  960.52   11.82
   1  -5  -2  768.17   10.61
   1  -5  -1  538.75    6.87
   1   5  -1  528.12    7.36
   1   5  -1  467.50    6.40
  -1   5   1  421.13    6.85
   1   5  -1  476.40    5.86
   1   5  -1  471.56    6.64
  -1   5   1  632.22    7.55
  -1   5   1  593.47    7.47
   1   5  -1  540.80    6.68
   1   5  -1  436.75    6.97
   1   5   0  124.64    2.86
  -1   5   0  112.08    2.01
  -1  -5   0  127.94    2.33
   1  -5   0  154.69    2.48
  -1   5   0  111.13    2.57
  -1   5   0   89.59    2.49
   1   5   0  104.01    2.28
   1  -5   0  128.35    2.35
   1   5   0  135.76    2.54
  -1   5   0  139.97    3.75
  -1   5   0  145.77    2.71
   1   5   0  142.54    2.16
  -1   5   0  104.03    2.56
   1   5   1  249.72    4.31
  -1  -5  -1  253.10    3.54
  -1   5  -1  244.44    3.62
  -1  -5  -1  304.49    4.01
  -1   5  -1  243.81    4.13
  -1   5  -1  237.57    3.87
   1   5   1  206.73    3.55
   1   5   1  176.22    2.44
  -1   5  -1  280.08    3.56
   1  -5   1  283.17    3.71
  -1   5  -1  278.14    4.71
  -1   5  -2  219.19    4.61
   1   5   2  253.37    5.06
   1  -5   2  254.02    4.40
  -1   5  -2  265.98    3.89
  -1   5  -2  375.18    7.63
  -1   5  -2  252.68    4.74
   1   5   2  322.53    4.00
   1  -5   2  317.64    4.47
   1  -5   3   87.39    1.91
   1   5   3  106.65    1.96
  -1   5  -3  115.92    3.61
  -1   5  -3   72.90    2.30
   1  -5   3   73.35    2.03
  -1   5  -3   56.92    2.17
  -1  -5  -3   72.71    2.40
   1  -5   3   69.42    1.98
   1  -5   3   94.18    2.44
  -1  -5  -3   69.97    2.28
  -1  -5  -3   88.53    2.44
   1   5   3   68.33    2.28
  -1  -5  -3   88.40    2.68
  -1  -5  -3   91.21    2.37
  -1   5  -4   12.68    1.04
  -1  -5  -4   15.13    1.15
   1   5   4   17.98    0.85
   1  -5   4   17.20    0.97
   1  -5   4   18.55    1.04
   1   5   4   19.09    0.93
  -1  -5  -4   20.78    1.18
  -1  -5  -4   15.14    1.38
  -1   5  -4   11.03    1.08
   1  -5   4   24.56    1.34
   1  -5   4   20.87    1.16
  -1   5  -4   15.36    1.22
  -1  -5  -4   19.09    1.23
   1   5   4   17.05    0.79
  -1  -5  -5  321.75    6.73
  -1  -5  -5  248.35    5.56
  -1  -5  -5  420.52    6.55
  -1  -5  -5  292.45    6.88
   1  -5   5  413.26    6.83
  -1  -5  -5  367.83    6.71
   1   5   5  383.46    5.82
  -1  -5  -5  344.93    7.07
   1  -5   5  432.10    6.74
   1  -5   5  377.99    6.07
   1  -5   5  422.62    6.18
   1   5   5  362.34    5.58
   1   5   5  409.50    6.01
  -1  -5  -6    5.46    0.88
   1  -5   6    5.84    0.79
  -1  -5  -6    6.48    0.78
  -1   5  -6    5.29    0.99
  -1  -5  -6    5.29    1.29
   1  -5   6    6.87    0.83
   1   5   6    6.92    0.89
  -1   5  -6    5.69    0.83
  -1  -5  -6    4.34    1.05
   1   5   6    5.43    0.78
   1   5   6    5.34    0.74
  -1  -5  -6    4.17    1.14
   1  -5   6    5.98    0.95
   1  -5   7  265.69    5.89
  -1  -5  -7  314.50    5.43
   1  -5   7  260.56    5.30
  -1  -5  -7  279.93    6.85
  -1  -5  -7  270.14    5.44
   1  -5   7  293.34    5.47
  -1   5  -7  274.93    6.04
  -1  -5  -7  268.65    6.47
  -1  -5  -7  269.29    6.62
   1   5   7  303.93    5.61
   1  -5   7  295.76    6.04
   1   5   7  324.04    5.71
  -1   5  -7  272.23    5.54
  -1  -5  -8  321.30    6.45
  -1  -5  -8  386.12    8.46
  -1  -5  -8  387.59    6.46
  -1   5  -8  420.38    7.91
  -1   5  -8  369.49    7.04
   1  -5   8  326.72    7.01
   1   5   8  432.44    7.26
   1   5   8  414.98    7.41
  -1  -5  -8  328.22    6.87
   1  -5   8  332.83    6.59
  -1  -5  -8  361.27    8.12
   1   5   8  403.51    7.26
   1   5   8  413.27    7.09
   1  -5   8  345.35    7.11
  -1   5  -8  372.59    7.67
   1  -5   8  378.19    6.83
  -1   5  -9    2.50    1.02
   1   5   9    2.75    1.12
  -1   5  -9    6.33    1.61
  -1  -5  -9    2.36    0.71
   1  -5   9    2.84    1.09
   1   5   9    3.05    1.02
  -1  -5  -9    3.30    0.89
  -1  -5  -9    1.90    1.43
  -1   5  -9    3.18    1.48
   1  -5   9    6.32    1.19
   1  -5   9    2.29    0.94
   1   5   9    4.25    1.25
  -1  -5  -9    1.90    1.36
   1  -5   9    2.26    0.90
   1   5   9    1.82    1.05
  -1   5 -10  228.13    5.94
   1  -5  10  165.28    4.57
  -1  -5 -10  192.12    5.50
   1  -5  10  165.60    4.42
   1   5  10  209.34    4.88
  -1   5 -10  220.96    5.92
   1  -5  10  187.14    4.65
   1   5  10  217.71    5.48
  -1  -5 -10  201.00    5.66
   1  -5  10  155.57    4.45
   1   5  10  219.49    5.25
  -1   5 -10  233.64    6.03
  -1  -5 -10  193.84    5.51
   1   5  10  229.21    5.66
  -1  -5 -11    2.63    1.35
  -1   5 -11    4.89    1.83
   1   5  11    2.51    1.26
   1  -5  11    3.29    1.14
  -1  -5 -11    3.64    1.42
   1  -5  11    5.00    1.09
   1   5  11    3.77    1.54
   1  -5  11    2.07    1.07
   1  -5  11    2.83    0.89
   1   5  11    4.14    1.56
  -1   5 -11    4.49    1.76
  -1   5 -12    4.60    1.67
   1  -5  12    3.58    0.88
  -1  -5 -12    4.38    1.25
  -1  -5 -12    3.42    1.29
   1  -5  12    4.35    0.92
   1   5  12    8.39    1.85
   1  -5  12    2.33    1.06
  -1   5 -12    6.35    1.76
  -1   5 -12    4.58    1.78
  -1   5 -13    0.08    1.08
  -1   5 -13   -1.38    1.22
   1   5  13   -0.24    0.88
  -1  -5 -13    0.24    0.69
   1  -5  13   -0.02    0.66
   1   5  13    0.78    0.79
  -1  -5 -13    0.46    0.71
  -1   5 -13   -0.77    1.11
   1   6 -13    5.25    1.26
   1   6 -13    5.64    1.37
   1   6 -13    6.15    1.30
  -1  -6  13    3.78    0.90
   1   6 -13    5.81    1.31
  -1  -6  13    4.06    0.75
   1  -6 -13    5.10    0.92
   1  -6 -13    4.85    1.00
  -1  -6  13    3.94    0.71
   1   6 -12    2.51    1.29
   1   6 -12    1.37    1.32
   1  -6 -12    2.22    1.14
   1   6 -12    1.93    1.23
  -1   6  12    3.15    1.55
   1  -6 -12    2.41    1.18
   1  -6 -12    1.08    1.10
  -1  -6  12    1.18    0.87
  -1  -6  12    1.32    1.13
  -1  -6  12    2.05    0.84
   1  -6 -11   84.94    3.24
  -1   6  11   94.82    3.02
  -1  -6  11   65.18    2.58
   1   6 -11   76.01    2.74
   1  -6 -11   78.06    3.18
  -1  -6  11   54.99    2.14
   1  -6 -11   65.69    2.34
   1  -6 -11   83.71    3.23
   1   6 -11   87.78    3.33
  -1  -6  11   60.70    2.50
  -1   6  11  111.91    3.69
   1   6 -11   84.37    3.33
  -1  -6  10   -0.05    1.05
   1   6 -10   -0.46    1.45
  -1   6  10    1.69    0.95
  -1  -6  10    0.44    0.68
   1  -6 -10   -0.15    1.28
   1   6 -10    0.18    1.27
  -1  -6  10    0.29    1.00
   1   6 -10    0.13    1.01
  -1   6  10    0.15    0.92
   1   6 -10    1.08    0.88
   1  -6 -10    0.75    1.18
   1   6 -10    0.30    0.74
  -1   6  10    0.61    1.01
   1  -6 -10    0.98    1.19
   1   6  -9    0.59    0.74
   1   6  -9    0.53    0.87
   1   6  -9    0.27    0.96
  -1   6   9    0.01    0.93
  -1  -6   9    0.53    0.67
   1  -6  -9   -0.33    1.33
  -1   6   9    0.67    0.86
   1  -6  -9    0.44    1.29
  -1  -6   9    0.76    1.04
  -1  -6   9    1.04    0.95
  -1   6   9    0.32    0.74
   1  -6  -9    0.76    1.16
   1   6  -9    0.85    1.16
  -1  -6   8  121.52    3.73
   1  -6  -8  142.12    4.64
   1  -6  -8  108.39    3.09
  -1   6   8  136.94    3.46
  -1   6   8  136.09    3.45
   1  -6  -8  111.55    3.68
  -1   6   8  130.88    3.12
   1   6  -8  115.56    3.29
   1   6  -8  117.64    3.57
  -1  -6   8  103.04    3.02
  -1   6   8  159.51    3.63
   1  -6  -8  137.68    4.30
  -1   6   7   54.53    1.83
   1  -6  -7   49.65    2.56
  -1  -6   7   41.85    1.74
  -1   6   7   48.82    1.74
   1  -6  -7   46.93    2.33
  -1  -6   7   52.51    2.34
   1  -6  -7   49.05    2.59
  -1   6   7   57.07    2.01
  -1  -6   7   49.39    2.36
   1  -6  -7   53.99    2.89
   1  -6  -7   46.75    1.95
  -1  -6   7   39.81    1.69
  -1   6   7   57.77    1.97
   1  -6  -6  240.36    5.77
  -1  -6   6  294.05    5.80
  -1   6   6  297.58    4.75
  -1  -6   6  307.33    5.75
  -1  -6   6  236.92    4.73
   1  -6  -6  269.03    5.24
   1  -6  -6  212.98    6.01
   1  -6  -6  244.74    5.90
  -1   6   6  290.58    4.90
   1  -6  -6  264.31    5.78
  -1  -6   6  231.27    4.63
  -1   6   6  284.04    4.73
  -1   6   6  292.51    4.97
  -1  -6   5  220.51    4.38
  -1   6   5  188.63    3.36
   1  -6  -5  168.32    3.76
   1  -6  -5  202.41    4.24
   1  -6  -5  167.95    4.33
  -1  -6   5  211.03    4.39
  -1  -6   5  174.14    3.64
  -1   6   5  198.32    3.42
  -1  -6   5  216.05    4.30
   1  -6  -5  143.81    4.14
  -1   6   5  199.16    3.68
   1  -6  -5  145.53    4.22
   1  -6  -5  119.17    4.23
  -1  -6   5  154.29    3.38
   1  -6  -5  196.90    4.78
  -1   6   5  191.99    3.48
  -1  -6   4  159.52    3.46
   1  -6  -4  153.09    3.95
   1  -6  -4  168.04    3.60
   1  -6  -4  114.37    3.41
   1   6  -4   93.80    2.89
  -1  -6   4  159.83    3.38
  -1   6   4  135.90    2.77
  -1  -6   4  172.83    3.53
   1  -6  -4   81.92    3.13
  -1   6   4  146.27    2.73
   1  -6  -4  117.29    3.00
   1  -6  -4  117.05    3.44
  -1  -6   3  530.66    7.42
   1  -6  -3  422.10    7.57
  -1  -6   3  381.24    6.89
   1  -6  -3  463.14    7.59
   1  -6  -3  423.54    7.16
  -1   6   3  590.93    8.48
   1  -6  -3  621.30    8.15
  -1  -6   3  521.88    7.06
  -1   6   3  445.52    6.68
   1  -6  -3  382.72    7.43
  -1  -6   3  610.65    7.67
   1   6  -3  331.44    6.63
   1   6  -2   82.94    2.17
   1   6  -2   65.54    1.70
  -1  -6   2   91.14    2.21
   1  -6  -2   63.89    1.98
  -1  -6   2   55.83    1.77
   1  -6  -2   79.71    2.57
   1  -6  -2   80.67    2.25
  -1  -6   2  105.13    2.38
  -1   6   2   27.94    1.73
  -1   6   2   53.68    1.91
  -1   6   2   94.17    2.56
   1   6  -2   87.13    3.99
   1  -6  -2   71.23    2.24
  -1  -6   1   71.51    1.98
   1  -6  -1   59.48    1.80
   1  -6  -1   72.63    2.23
  -1  -6   1   68.17    1.98
   1  -6  -1   60.53    1.47
  -1   6   1   63.80    2.01
   1   6  -1   51.75    2.06
   1  -6  -1   43.70    1.63
   1   6  -1   45.79    1.54
  -1   6   1   40.57    1.61
  -1   6   1   33.87    1.50
   1   6  -1   54.75    1.89
   1  -6  -1   54.20    2.01
  -1  -6   0   44.51    1.60
  -1  -6   0   46.27    1.67
  -1   6   0   61.05    2.60
   1  -6   0   37.13    1.17
  -1   6   0   45.69    1.55
  -1   6   0   32.69    1.55
   1  -6   0   26.06    1.28
  -1   6   0   29.43    1.30
   1   6   0   30.42    1.22
  -1   6   0   27.96    1.21
   1  -6   0   35.09    1.51
   1  -6   0   43.76    1.31
   1   6   0   42.92    1.74
  -1  -6   0   42.11    1.13
  -1  -6  -1  427.77    7.80
   1  -6   1  736.54    9.75
   1  -6   1  383.01    7.80
  -1  -6  -1  676.98    8.66
  -1  -6  -1  741.83    8.92
  -1  -6  -1  600.76    8.40
  -1   6  -1  470.74    7.41
  -1  -6  -1  742.06    8.23
  -1   6  -1  520.58    8.81
  -1   6  -1  460.82    7.86
   1   6   1  379.07    7.63
  -1   6  -1  607.34    8.01
   1  -6   1  529.45    7.64
  -1   6  -1  554.19    9.45
   1   6   1  546.21    8.85
  -1   6  -1  959.46   13.24
   1  -6   1  738.31    9.55
   1  -6   2  162.60    3.64
  -1  -6  -2  163.06    3.69
  -1  -6  -2  182.98    3.81
  -1   6  -2  153.52    3.47
  -1   6  -2  229.93    6.67
   1   6   2  134.14    3.31
   1  -6   2  154.70    3.15
   1   6   2  157.60    3.91
  -1  -6  -2  129.68    3.38
   1  -6   2  173.06    3.57
  -1   6  -2  136.97    3.24
   1  -6   2  204.77    4.14
   1  -6   2  186.20    3.54
   1  -6   3   70.46    2.18
   1  -6   3   93.96    2.53
   1  -6   3   58.71    2.04
  -1   6  -3   49.17    1.98
  -1  -6  -3   56.48    2.25
   1  -6   3   76.83    2.11
  -1  -6  -3   80.06    2.36
  -1  -6  -3   52.57    2.14
  -1   6  -3   43.54    1.90
  -1  -6  -3   75.55    2.52
   1   6   3   62.24    1.59
   1  -6   4   17.32    1.11
  -1  -6  -4   14.30    1.32
   1  -6   4   21.45    1.35
   1  -6   4   23.28    1.40
   1   6   4   18.72    0.90
   1  -6   4   16.94    1.12
  -1  -6  -4   22.30    1.62
  -1  -6  -4   21.80    1.32
   1  -6   4   21.78    1.25
   1   6   4   20.11    0.99
  -1  -6  -4   15.81    1.39
   1  -6   5   16.23    1.23
   1   6   5   15.09    1.05
   1   6   5   13.23    0.85
   1  -6   5   12.96    1.01
   1  -6   5   14.45    1.30
   1  -6   5   11.83    1.01
  -1  -6  -5   14.92    1.22
  -1  -6  -5   15.90    1.55
   1   6   5   14.72    0.96
  -1   6  -6    2.92    0.93
  -1  -6  -6    2.15    1.09
   1  -6   6    4.56    1.07
   1   6   6    3.23    0.81
   1  -6   6    3.32    0.78
   1  -6   6    3.40    0.76
   1   6   6    3.56    0.78
  -1  -6  -6    4.53    0.95
  -1  -6  -6    2.57    1.25
  -1   6  -6    2.29    0.69
   1  -6   6    4.45    0.98
   1   6   6    4.31    0.87
  -1  -6  -7   15.59    1.86
  -1   6  -7   15.73    1.51
   1   6   7   21.63    1.47
  -1   6  -7   16.13    1.26
   1   6   7   22.11    1.49
  -1  -6  -7   18.21    1.94
  -1  -6  -7   16.96    1.38
   1  -6   7   18.03    1.57
  -1  -6  -7   15.20    1.45
   1  -6   7   16.47    1.32
  -1   6  -7   22.97    1.77
   1  -6   7   16.89    1.31
  -1  -6  -7   17.37    1.91
   1   6   7   19.88    1.38
   1  -6   8    8.03    1.35
  -1   6  -8    8.46    1.54
   1   6   8    9.86    1.40
  -1  -6  -8    7.67    1.59
  -1   6  -8    7.06    1.42
   1  -6   8    5.90    1.05
  -1  -6  -8    6.73    1.07
   1   6   8    6.81    1.33
   1  -6   8    7.65    1.13
  -1  -6  -8    8.23    1.65
   1   6   8    8.88    1.26
  -1  -6  -8    7.38    1.60
   1  -6   8   10.78    1.36
  -1  -6  -8    7.03    1.19
   1   6   8    8.77    1.23
  -1   6  -8    7.74    1.11
  -1  -6  -9    0.10    1.26
   1   6   9    0.98    1.16
  -1   6  -9    1.88    1.36
  -1  -6  -9   -0.11    1.29
   1  -6   9    0.16    0.77
  -1  -6  -9    0.35    1.37
   1   6   9    1.01    1.16
   1  -6   9    0.21    0.90
  -1   6  -9    1.74    1.29
  -1   6  -9    0.17    1.29
   1  -6   9    1.83    1.06
   1  -6   9   -0.37    1.17
   1   6   9    1.97    1.02
  -1  -6  -9    0.51    0.85
   1   6   9   -0.01    1.08
   1   6  10   42.60    2.41
  -1  -6 -10   34.65    2.23
  -1   6 -10   38.29    2.52
   1   6  10   41.14    2.22
   1  -6  10   29.97    1.85
  -1   6 -10   42.30    2.67
  -1   6 -10   42.26    2.59
   1   6  10   44.05    2.53
   1  -6  10   34.49    1.92
   1  -6  10   29.07    1.95
   1  -6  10   28.96    1.97
   1  -6  10   29.46    1.74
  -1   6 -11    3.00    1.56
   1   6  11    1.55    1.26
  -1   6 -11    2.12    1.72
   1  -6  11    2.04    0.97
  -1   6 -11    2.45    1.55
  -1   6 -11    2.76    1.46
   1   6  11    2.59    1.46
   1  -6  11    1.89    0.96
   1   6  11    3.48    1.57
   1  -6  11    1.61    0.77
   1  -6  11    1.28    1.01
  -1  -6 -11    2.20    1.16
  -1  -6 -12   24.66    1.44
  -1   6 -12   35.19    2.32
  -1  -6 -12   27.96    1.64
   1  -6  12   21.32    1.26
  -1   6 -12   31.98    2.04
  -1   6 -12   29.28    1.95
   1  -7 -12    0.16    0.69
  -1   7  12    0.07    1.33
  -1  -7  12   -0.58    0.93
  -1  -7  12    0.49    0.67
   1   7 -12    0.97    1.11
   1   7 -12    0.66    1.11
   1   7 -12    0.32    1.09
   1   7 -12   -0.18    1.24
  -1   7  12    0.63    1.48
  -1  -7  12    0.12    0.76
   1  -7 -12   -0.14    0.90
   1  -7 -11    3.43    1.20
   1   7 -11    2.76    1.24
  -1  -7  11    2.03    0.84
   1  -7 -11    3.58    0.95
  -1  -7  11    3.58    1.16
   1  -7 -11    2.56    1.19
   1   7 -11    3.16    0.88
   1   7 -11    3.07    1.31
  -1  -7  11    2.02    0.98
  -1   7  11    3.43    1.41
   1  -7 -11    2.64    0.77
   1   7 -11    3.90    1.34
  -1   7  11    3.41    1.17
  -1   7  11    3.56    1.43
   1   7 -10    2.59    1.25
   1   7 -10    3.34    1.25
  -1  -7  10    2.09    1.00
   1  -7 -10    4.47    1.13
   1   7 -10    3.64    0.96
   1  -7 -10    3.00    0.92
  -1   7  10    4.97    1.30
   1  -7 -10    3.67    1.34
  -1   7  10    5.18    1.15
  -1   7  10    7.01    1.21
  -1   7  10    4.32    1.32
  -1  -7  10    4.65    1.22
   1  -7 -10    5.69    1.35
  -1   7   9   27.92    1.73
   1   7  -9   18.42    1.48
  -1  -7   9   19.01    1.63
  -1   7   9   26.80    1.75
  -1   7   9   23.61    1.69
   1  -7  -9   23.23    1.87
   1   7  -9   19.24    1.78
  -1  -7   9   21.43    1.74
   1  -7  -9   20.37    1.96
  -1  -7   8  224.68    5.07
  -1  -7   8  196.46    5.08
  -1   7   8  282.10    5.27
   1   7  -8  200.09    4.79
  -1  -7   8  210.09    5.18
   1  -7  -8  238.67    5.68
  -1   7   8  247.11    5.04
   1  -7  -8  206.72    5.82
   1   7  -8  189.58    4.67
  -1   7   8  245.48    5.05
   1  -7  -8  232.94    5.92
   1  -7  -8  182.76    4.45
  -1  -7   7   10.55    1.33
  -1  -7   7   13.75    1.31
   1  -7  -7   15.32    1.61
   1  -7  -7    9.63    1.10
  -1   7   7   15.67    1.28
   1  -7  -7   12.95    1.69
   1  -7  -7   11.86    1.61
  -1  -7   7   12.09    1.38
   1  -7  -7    9.12    1.34
  -1   7   7   12.18    1.03
  -1   7   6    1.16    0.52
   1  -7  -6    0.36    0.80
   1  -7  -6    1.47    1.05
  -1   7   6    0.40    0.61
  -1  -7   6    0.75    0.80
  -1  -7   6    1.13    0.77
  -1   7   6    0.36    0.52
   1  -7  -6    2.24    0.79
   1  -7  -6    0.62    0.79
  -1  -7   6    0.53    0.76
   1  -7  -6    0.15    1.00
  -1  -7   5   44.46    1.93
  -1  -7   5   42.61    1.94
  -1  -7   5   41.03    1.79
   1  -7  -5   29.71    1.55
  -1   7   5   40.59    1.41
   1  -7  -5   26.39    1.93
  -1   7   5   38.83    1.42
  -1   7   5   42.61    1.54
   1  -7  -5   37.98    1.84
   1  -7  -5   29.51    1.99
  -1   7   5   42.46    1.66
   1  -7  -5   19.57    1.56
  -1  -7   4   20.59    1.28
  -1  -7   4   15.94    1.16
  -1  -7   4   16.50    1.19
   1  -7  -4   12.50    1.04
  -1   7   4   16.83    0.97
   1  -7  -4   12.20    1.32
   1  -7  -4   11.87    1.34
   1  -7  -4   21.11    1.39
   1  -7  -4    9.91    1.04
   1  -7  -4   13.21    1.28
  -1   7   4   16.96    0.92
  -1  -7   3   71.73    2.27
   1  -7  -3   77.34    2.46
  -1  -7   3  116.45    2.80
  -1   7   3   92.96    2.44
   1  -7  -3   77.44    2.82
   1  -7  -3   72.86    2.73
   1  -7  -3  111.82    3.07
  -1  -7   3   95.02    2.40
  -1  -7   3   92.13    2.51
  -1   7   3   89.35    2.23
   1  -7  -3   89.41    2.79
  -1  -7   2  294.61    4.91
   1  -7  -2  257.68    4.95
  -1  -7   2  335.75    5.12
  -1  -7   2  295.94    4.79
   1  -7  -2  221.91    5.02
  -1  -7   2  229.84    4.33
  -1  -7   2  177.74    4.05
   1  -7  -2  207.29    4.48
  -1  -7   1    3.36    0.52
  -1  -7   1    2.96    0.51
   1  -7  -1    3.46    0.64
   1  -7  -1    4.66    0.80
  -1  -7   1    4.48    0.71
  -1  -7   1    4.81    0.73
  -1   7   0    8.05    0.90
  -1  -7   0   10.04    0.78
   1  -7   0   13.74    1.11
  -1  -7   0   15.37    1.11
  -1  -7   0   13.50    1.04
   1  -7   0   14.16    1.00
  -1  -7   0    9.50    0.72
   1  -7   0    8.01    0.84
  -1  -7  -1   20.97    1.27
   1  -7   1   23.31    1.21
   1  -7   1   20.89    1.34
  -1  -7  -1   15.21    0.89
   1  -7   1   10.37    0.98
  -1  -7  -1   13.55    0.98
  -1  -7  -1   21.82    1.35
   1  -7   1   16.06    1.02
  -1  -7  -2   91.05    2.74
  -1  -7  -2   98.35    2.80
  -1  -7  -2   97.65    2.82
   1  -7   2   92.44    2.68
   1  -7   2   86.96    2.42
   1   7   3   47.10    1.45
  -1  -7  -3   61.47    2.40
  -1  -7  -3   50.05    2.08
   1  -7   3   42.10    1.76
   1  -7   3   47.93    1.88
   1  -7   3   57.08    2.15
  -1  -7  -3   36.51    1.93
   1  -7   4    6.08    0.95
   1  -7   4    4.79    0.89
  -1  -7  -4    2.78    0.94
  -1  -7  -4    4.24    1.04
  -1  -7  -4    6.41    0.99
   1   7   4    4.20    0.55
   1   7   4    3.91    0.63
  -1  -7  -4    4.32    0.98
   1  -7   4    4.61    0.82
   1  -7   4    4.89    0.75
   1   7   5   19.33    1.03
   1   7   5   20.43    1.30
   1  -7   5   16.83    1.35
  -1  -7  -5   20.66    1.51
  -1  -7  -5   14.10    1.54
  -1  -7  -5   15.25    1.54
  -1  -7  -5   13.43    1.59
   1   7   5   19.15    1.19
  -1  -7  -5   23.32    1.76
   1  -7   5   19.21    1.43
   1  -7   5   26.90    1.58
   1  -7   5   21.89    1.43
   1   7   6    8.45    1.12
  -1  -7  -6    5.01    1.13
  -1  -7  -6    6.30    1.24
   1   7   6    6.34    0.99
   1  -7   6    5.36    1.02
  -1  -7  -6    3.67    1.22
  -1  -7  -6    7.36    1.15
   1   7   6    6.31    0.94
   1  -7   6    6.74    1.12
   1  -7   6    6.58    1.18
   1  -7   6    7.72    1.06
  -1  -7  -7    3.27    1.00
   1  -7   7    4.45    1.05
   1   7   7    4.32    1.13
  -1  -7  -7    4.02    1.34
   1  -7   7    3.46    1.05
  -1  -7  -7    5.26    1.36
  -1  -7  -7    3.37    1.13
   1  -7   7    4.02    1.12
  -1   7  -7    2.50    1.10
   1   7   7    4.06    1.08
   1   7   7    3.81    0.96
   1  -7   7    2.95    1.01
  -1   7  -7    3.99    1.07
  -1   7  -8   32.20    2.11
   1   7   8   38.34    2.13
   1   7   8   37.35    2.13
  -1  -7  -8   29.14    2.32
   1   7   8   38.21    2.15
  -1  -7  -8   28.07    1.92
   1   7   8   40.57    2.27
  -1  -7  -8   34.04    2.26
   1  -7   8   30.03    1.89
  -1  -7  -8   27.81    1.75
   1  -7   8   28.63    1.83
   1   7   8   40.60    2.19
   1  -7   8   29.42    1.88
  -1   7  -8   28.71    1.98
  -1  -7  -9   68.89    3.10
  -1   7  -9   75.83    3.10
   1   7   9   92.50    3.26
  -1   7  -9   70.71    3.12
   1   7   9   94.31    3.14
   1   7   9   91.97    3.28
   1   7   9   86.95    3.25
  -1  -7  -9   76.16    2.92
   1  -7   9   60.62    2.50
   1   7   9   91.64    3.10
  -1   7  -9   66.09    2.88
  -1  -7  -9   54.13    2.12
   1  -7   9   59.33    2.43
  -1  -7  -9   57.88    2.47
   1  -7   9   64.41    2.65
   1  -7   9   56.94    2.65
   1  -7  10    5.61    1.17
   1  -7  10    6.64    1.21
   1   7  10    9.09    1.47
  -1  -7 -10    6.31    1.32
  -1   7 -10    6.74    1.51
  -1   7 -10    6.87    1.38
   1   7  10    9.81    1.54
   1  -7  10    6.10    1.00
  -1   7 -10    9.48    1.52
   1   7  10    8.31    1.53
  -1  -7 -10    7.39    1.25
  -1   7 -10    8.50    1.70
  -1  -7 -11    8.62    1.13
   1   7  11   10.10    1.48
  -1  -7 -11    9.05    1.10
   1  -7  11    8.01    1.18
   1  -7  11    7.81    1.09
  -1   7 -11    9.38    1.68
  -1   7 -11   10.41    1.82
  -1   7 -11    7.76    1.33
  -1   7 -11   10.44    1.56
   1   7  11   11.21    1.58
  -1   7 -12    5.56    1.22
  -1   7 -12    6.58    1.38
  -1   7 -12    4.16    1.22
   1  -7  12    4.54    0.75
  -1   8  11   17.05    1.62
   1  -8 -11    7.64    0.80
   1  -8 -11    7.55    0.83
  -1   8  11   17.56    1.95
  -1   8  11   16.50    1.73
   1   8 -11   13.57    1.52
  -1  -8  11    9.36    1.11
   1   8 -11   12.38    1.61
   1  -8 -11   11.07    1.15
   1   8 -11   10.97    1.38
  -1  -8  11    8.32    0.95
  -1   8  10   60.16    2.62
  -1   8  10   63.50    2.69
  -1  -8  10   32.26    1.89
   1   8 -10   43.77    2.18
   1  -8 -10   32.76    1.71
  -1  -8  10   44.32    2.04
  -1   8  10   69.94    2.69
  -1   8  10   56.39    2.45
   1  -8 -10   34.16    1.59
   1   8 -10   46.32    2.35
   1  -8 -10   49.00    2.30
   1   8 -10   40.98    2.10
  -1  -8  10   35.35    1.79
  -1  -8   9   38.44    1.95
   1   8  -9   30.28    1.87
  -1  -8   9   32.64    1.82
   1  -8  -9   37.36    2.23
   1  -8  -9   29.98    1.60
   1  -8  -9   29.45    1.79
  -1   8   9   49.97    2.31
   1   8  -9   34.25    2.02
   1  -8  -9   32.44    2.30
  -1   8   9   46.00    2.26
  -1  -8   9   30.28    1.83
   1  -8  -9   28.58    1.50
  -1   8   9   52.04    2.26
   1   8  -9   30.82    1.59
   1  -8  -8   31.09    2.19
   1   8  -8   28.58    1.60
  -1  -8   8   32.91    1.91
   1  -8  -8   27.74    1.90
   1  -8  -8   25.20    1.58
   1  -8  -8   30.56    2.31
  -1   8   8   37.28    1.92
   1   8  -8   26.23    1.75
   1  -8  -8   26.27    1.58
  -1  -8   8   33.96    1.85
  -1  -8   8   29.23    1.87
  -1  -8   7    5.31    1.19
  -1   8   7    5.49    0.92
  -1  -8   7    5.42    1.11
  -1   8   7    9.09    1.19
   1  -8  -7    4.70    1.48
   1  -8  -7    3.84    1.33
   1  -8  -7    3.78    0.95
  -1  -8   7    5.69    1.15
   1  -8  -7    3.86    1.01
  -1  -8   6  286.51    5.65
  -1   8   6  290.98    4.96
   1  -8  -6  201.19    5.75
   1  -8  -6  231.42    5.12
  -1  -8   6  267.89    5.26
   1  -8  -6  212.48    6.02
  -1   8   6  307.92    5.32
   1  -8  -6  155.82    4.56
  -1  -8   6  266.30    5.48
   1  -8  -5    0.28    0.95
   1  -8  -5    1.13    0.80
  -1  -8   5    1.09    0.78
  -1   8   5    1.11    0.56
  -1   8   5    1.03    0.74
  -1   8   5    0.83    0.61
  -1  -8   5    1.24    0.75
   1  -8  -5    0.84    0.60
   1  -8  -5   -0.08    1.06
  -1  -8   5    1.20    0.79
   1  -8  -4  232.95    4.96
  -1  -8   4  234.62    4.67
   1  -8  -4  177.85    5.21
   1  -8  -4  166.25    4.17
  -1  -8   4  199.90    4.37
  -1   8   4  247.01    4.35
  -1  -8   4  271.50    5.01
  -1   8   4  254.52    4.47
   1  -8  -4  178.03    4.91
  -1  -8   3  136.21    3.41
   1  -8  -3  140.09    3.69
  -1   8   3  184.82    3.55
  -1  -8   3  212.28    4.12
  -1   8   3  193.98    3.96
  -1  -8   3  178.48    3.78
  -1  -8   3  174.18    3.67
   1  -8  -2   85.54    2.80
  -1   8   2   73.18    2.24
  -1  -8   2  103.14    2.73
   1  -8  -2   80.21    2.68
   1  -8  -2   58.92    2.22
  -1  -8   2   54.57    1.90
  -1  -8   2   80.54    2.43
   1  -8  -1   22.54    1.51
   1  -8  -1   14.47    1.15
  -1  -8   1   13.72    0.92
  -1  -8   1   21.70    1.37
   1  -8  -1   19.61    1.37
  -1  -8   1   21.98    1.39
  -1  -8   0    0.82    0.78
   1  -8   0    2.72    0.88
   1  -8   0    1.18    0.73
  -1  -8   0    1.37    0.73
  -1  -8   0    1.56    0.57
  -1  -8   0    1.34    0.49
   1  -8   0    1.18    0.65
  -1  -8  -1   45.44    2.05
   1  -8   1   49.99    1.89
  -1  -8  -1   42.63    1.98
   1  -8   1   45.16    2.01
   1  -8   2   13.20    1.17
  -1  -8  -2   16.93    1.39
   1   8   2   17.53    0.92
   1  -8   2   19.84    1.25
  -1  -8  -2   19.78    1.42
  -1  -8  -2   13.90    1.18
   1  -8   2   18.25    1.30
   1  -8   3  197.91    4.36
  -1  -8  -3  257.99    5.35
   1   8   3  232.75    4.24
   1   8   3  222.86    3.94
   1  -8   3  241.06    4.91
  -1  -8  -3  210.91    5.12
   1  -8   3  220.79    4.63
  -1  -8  -4   27.80    1.73
   1   8   4   26.77    1.19
   1   8   4   30.04    1.47
   1  -8   4   31.09    1.77
  -1  -8  -4   26.79    1.79
   1  -8   4   27.06    1.62
   1   8   4   27.53    1.37
   1   8   5   10.70    0.89
   1   8   5   12.18    1.17
   1  -8   5   11.14    1.09
   1  -8   5    9.21    1.22
   1   8   5   10.64    1.02
  -1  -8  -5    9.70    1.28
  -1  -8  -5    9.92    1.38
  -1  -8  -5    8.20    1.37
   1  -8   5   12.97    1.29
  -1  -8  -5    9.15    1.33
  -1  -8  -6    2.17    1.14
  -1  -8  -6    2.00    1.18
  -1  -8  -6    1.78    1.08
   1  -8   6    2.44    1.07
   1  -8   6    1.82    1.08
   1  -8   6    0.97    0.84
  -1  -8  -6    2.33    1.02
   1   8   6    1.73    0.86
   1   8   6    2.36    0.98
   1   8   6    5.95    1.18
  -1  -8  -7    5.17    1.14
  -1   8  -7    7.27    1.33
   1  -8   7    5.73    1.18
  -1  -8  -7    7.47    1.36
  -1  -8  -7    4.95    1.17
   1   8   7    6.91    1.24
   1   8   7    7.38    1.31
   1  -8   7    6.01    1.27
   1  -8   7    5.38    1.02
  -1  -8  -7    4.38    1.32
   1   8   7    7.09    1.20
  -1   8  -7    5.48    1.11
  -1   8  -8    7.66    1.23
  -1  -8  -8    7.64    1.09
  -1   8  -8   10.08    1.44
   1  -8   8    9.16    1.26
  -1  -8  -8   10.34    1.34
   1   8   8   12.48    1.61
  -1  -8  -8    7.72    1.23
   1   8   8   11.08    1.52
   1   8   8   12.13    1.41
   1  -8   8    7.53    1.06
   1   8   8   11.50    1.50
   1  -8   8    7.64    1.33
  -1  -8  -8    9.31    1.41
   1   8   8   11.17    1.37
   1  -8   9    3.97    0.85
  -1   8  -9    3.51    1.41
  -1  -8  -9    4.77    1.18
  -1  -8  -9    2.14    0.77
   1   8   9    4.55    1.26
   1   8   9    4.90    1.32
  -1  -8  -9    3.38    0.88
  -1  -8  -9    4.27    1.05
   1  -8   9    3.85    1.08
  -1   8  -9    4.78    1.11
   1   8   9    5.19    1.29
   1   8   9    6.54    1.40
  -1   8  -9    4.09    1.23
   1   8   9    6.65    1.29
   1  -8  10   70.08    2.39
  -1  -8 -10   48.60    1.77
  -1   8 -10   63.55    3.05
   1   8  10  101.05    3.16
   1   8  10   97.84    3.13
  -1   8 -10   72.49    2.86
   1  -8  10   55.66    1.96
  -1  -8 -10   74.48    2.48
  -1   8 -10   78.03    3.10
  -1   8 -10   88.02    3.51
  -1  -8 -10   66.11    2.20
   1   8  10   96.80    3.24
   1   8  10  105.94    3.40
   1  -8  11    1.90    0.75
   1   8  11    2.91    1.06
  -1   8 -11    2.31    1.43
  -1   8 -11    1.52    1.12
  -1  -8 -11    2.00    0.68
   1  -8  11    2.08    0.79
  -1  -8 -11    1.75    0.61
  -1   8 -11    1.05    1.19
  -1   9  11    4.69    1.35
  -1  -9  11    1.39    0.72
   1   9 -11    4.02    1.54
  -1   9  11    5.92    1.66
  -1  -9  10   -0.12    0.86
  -1  -9  10    0.32    0.70
   1   9 -10    0.49    0.89
   1   9 -10    0.23    1.03
   1  -9 -10    0.07    0.64
   1  -9 -10    0.38    0.67
  -1   9  10    0.56    1.22
  -1  -9  10    0.29    0.64
  -1   9  10    1.05    1.21
  -1   9  10   -0.26    1.16
   1   9 -10    0.90    1.17
  -1   9  10    0.90    1.31
   1   9  -9   17.53    1.51
  -1   9   9   26.12    1.81
  -1   9   9   28.26    1.86
  -1  -9   9   15.94    1.20
   1  -9  -9   14.44    1.29
  -1   9   9   29.70    1.85
  -1  -9   9   15.99    1.21
   1   9  -9   16.74    1.39
  -1  -9   9   15.52    1.38
   1  -9  -9   18.40    1.33
  -1   9   9   29.52    1.88
   1  -9  -8    6.20    1.01
  -1  -9   8    4.51    0.94
  -1  -9   8    3.87    0.98
  -1  -9   8    4.30    0.88
   1   9  -8    4.43    1.03
   1  -9  -8    4.74    1.09
  -1   9   8    6.50    1.16
  -1   9   8    8.19    1.23
   1  -9  -8    4.01    0.83
   1  -9  -7   30.77    1.70
   1  -9  -7   38.55    2.01
  -1  -9   7   32.26    1.65
  -1  -9   7   33.65    1.83
  -1  -9   7   37.88    1.86
   1  -9  -7   32.94    2.02
  -1   9   6   25.28    1.55
  -1   9   6   26.17    1.63
  -1  -9   6   20.71    1.48
   1  -9  -6   18.33    1.52
  -1  -9   6   19.07    1.34
  -1  -9   6   24.18    1.54
  -1   9   6   24.33    1.36
   1  -9  -6   18.25    1.43
  -1  -9   5   74.99    2.53
  -1   9   5   89.54    2.50
   1  -9  -5   70.32    2.98
  -1  -9   5   61.36    2.21
   1  -9  -5   55.86    2.11
  -1  -9   5   84.50    2.69
  -1   9   5   93.39    2.80
   1  -9  -5   71.82    2.60
   1  -9  -4    4.97    0.80
  -1  -9   4    4.12    0.78
  -1   9   4    6.61    1.05
  -1   9   4    6.32    0.92
  -1   9   4    7.28    0.81
   1  -9  -4    6.09    1.10
   1  -9  -4    5.15    1.10
  -1  -9   4    6.96    0.93
   1  -9  -3    0.53    0.60
  -1  -9   3    0.37    0.51
  -1   9   3    0.76    0.64
   1  -9  -3    0.63    0.87
  -1  -9   3    1.60    0.56
  -1   9   2   11.01    1.24
  -1  -9   2    6.35    0.75
   1  -9  -2    6.33    0.88
   1  -9  -2   10.00    1.24
  -1  -9   2    9.52    0.99
   1  -9  -2    9.36    1.17
  -1   9   1  258.33    5.10
  -1  -9   1  174.99    4.01
   1  -9  -1  177.26    4.45
  -1  -9   1  267.86    5.23
   1  -9  -1  260.50    5.45
  -1  -9   1  312.60    5.51
   1  -9  -1  291.29    5.68
  -1  -9   0   47.94    2.12
   1  -9   0   47.95    2.15
   1  -9   0   55.15    2.25
  -1  -9   0   49.44    2.13
  -1  -9  -1  151.01    3.97
   1  -9   1  139.79    3.72
   1   9   2    2.73    0.52
  -1  -9  -2    2.68    0.90
   1  -9   2    2.95    0.75
   1  -9   2    3.05    0.81
   1  -9   2    2.71    0.76
  -1  -9  -2    2.33    0.68
  -1  -9  -2    1.73    0.89
   1  -9   3   16.10    1.16
   1  -9   3   17.90    1.29
   1   9   3   20.26    1.18
  -1  -9  -3   15.89    1.52
   1   9   3   18.11    0.99
   1  -9   3   14.37    1.30
  -1  -9  -3   13.60    1.22
  -1  -9  -4   21.99    1.69
   1  -9   4   22.26    1.50
   1   9   4   24.38    1.16
   1   9   4   26.43    1.49
   1  -9   4   22.13    1.54
   1   9   4   24.93    1.37
  -1  -9  -5  189.50    4.70
  -1  -9  -5  208.21    5.01
   1  -9   5  210.07    4.54
   1   9   5  220.77    4.31
  -1  -9  -5  167.66    4.89
  -1  -9  -5  129.92    4.05
   1   9   5  238.49    4.60
   1  -9   5  194.48    4.57
  -1  -9  -6   25.25    1.70
  -1  -9  -6   30.84    1.93
   1  -9   6   27.08    1.62
   1   9   6   31.04    1.63
   1  -9   6   23.97    1.69
  -1  -9  -6   22.03    1.86
   1   9   6   33.45    1.80
  -1  -9  -6   23.23    1.62
   1  -9   7   23.17    1.51
   1   9   7   27.76    1.65
  -1  -9  -7   21.28    1.48
  -1  -9  -7   24.70    1.71
   1   9   7   30.59    1.88
  -1  -9  -7   20.15    1.51
  -1   9  -7   21.30    1.70
  -1  -9  -7   17.65    1.56
  -1   9  -7   20.71    1.89
   1   9   7   27.38    1.69
   1  -9   7   21.28    1.63
  -1  -9  -8   10.26    1.17
   1  -9   8   13.22    1.23
   1   9   8   16.60    1.45
   1  -9   8   11.68    1.31
  -1  -9  -8   12.04    1.12
   1   9   8   17.98    1.64
  -1   9  -8   11.86    1.31
   1   9   8   19.40    1.72
   1   9   8   19.80    1.64
  -1  -9  -8    9.44    1.11
  -1   9  -8   13.68    1.52
  -1   9  -8   11.14    1.59
  -1  -9  -8   14.11    1.31
   1   9   8   18.41    1.60
  -1   9  -9   22.32    1.56
   1  -9   9   22.78    1.38
   1   9   9   32.65    2.01
  -1  -9  -9   20.53    1.20
   1  -9   9   19.58    1.46
   1   9   9   38.42    2.08
   1   9   9   33.16    1.83
   1   9   9   35.48    2.09
  -1  -9  -9   23.30    1.38
   1   9   9   33.32    2.07
  -1   9  -9   23.14    1.78
  -1   9  -9   25.58    2.22
  -1   9  -9   21.03    1.86
   1   9   9   35.16    1.99
  -1  -9  -9   15.50    1.12
   1  -9  10    0.46    0.73
   1   9  10    1.21    1.20
   1  -9  10    0.72    0.67
   1   9  10    0.22    1.14
  -1   9 -10    0.54    1.39
  -1  10   9    3.07    1.16
  -1 -10   9    1.42    0.77
  -1  10   9    3.75    1.32
   1 -10  -9    1.05    0.67
  -1  10   9    2.48    1.15
  -1  10   8   31.73    1.88
   1 -10  -8   14.99    1.30
   1 -10  -8   14.00    1.07
  -1  10   8   27.47    1.69
  -1 -10   8   12.94    0.93
  -1 -10   8   16.40    1.26
  -1  10   7    7.70    1.29
  -1 -10   7    4.46    0.88
   1 -10  -7    3.20    0.85
  -1 -10   7    3.02    0.66
  -1  10   7    7.64    1.18
  -1  10   7    6.12    1.09
  -1  10   6    3.33    0.74
  -1 -10   6    2.30    0.77
   1 -10  -6    2.62    0.79
   1 -10  -6    2.48    1.02
  -1  10   6    4.01    1.05
  -1  10   6    3.75    1.00
  -1 -10   6    2.19    0.62
  -1  10   5   50.05    2.07
  -1 -10   5   37.16    1.67
   1 -10  -5   34.25    1.82
  -1  10   5   45.40    1.76
  -1  10   5   52.33    2.15
  -1 -10   5   30.04    1.41
   1 -10  -5   33.27    2.07
   1 -10  -4    0.81    0.83
  -1  10   4    0.48    0.67
  -1  10   4    1.09    0.88
   1 -10  -4    0.62    0.54
  -1 -10   4    0.59    0.52
   1 -10  -4    0.59    0.93
  -1  10   3   96.50    2.53
  -1  10   3   98.51    2.70
   1 -10  -2    3.64    0.94
  -1 -10   2    3.68    0.76
   1 -10  -2    4.64    1.11
  -1  10   2    4.11    0.94
   1 -10  -2    2.61    0.72
   1 -10  -1   27.30    1.78
   1 -10  -1   22.58    1.56
  -1 -10   1   23.94    1.49
  -1 -10   0    3.93    0.88
   1 -10   0    3.80    0.94
   1 -10   0    2.42    0.80
  -1 -10   0    2.74    0.86
   1 -10   0    1.53    0.68
  -1 -10  -1    3.18    0.95
  -1 -10  -1    3.88    0.96
   1 -10   1    3.08    0.82
   1 -10   1    2.94    0.80
   1  10   2   78.68    2.24
  -1 -10  -2   72.13    2.85
  -1 -10  -2   76.76    2.76
   1 -10   3   17.80    1.23
   1  10   3   18.47    1.14
   1 -10   3   15.01    1.10
   1  10   3   20.52    1.33
  -1 -10  -3   15.18    1.52
   1 -10   3   15.13    1.25
  -1 -10  -4    0.02    0.57
   1 -10   4    0.55    0.67
  -1 -10  -4   -0.06    0.90
   1  10   4    0.66    0.78
   1 -10   4    0.30    0.70
   1  10   4    0.77    0.64
   1  10   5    0.70    0.79
  -1 -10  -5    0.36    0.54
   1  10   5    0.71    0.98
  -1 -10  -5    0.40    0.83
   1 -10   5    0.62    0.73
   1  10   5    0.89    0.68
   1 -10   5    0.68    0.73
   1  10   6    6.07    1.03
   1  10   6    6.21    0.95
  -1  10  -6    5.07    1.38
   1 -10   6    4.12    0.90
  -1 -10  -6    3.57    0.68
   1  10   6    8.06    1.32
   1 -10   6    4.54    0.85
  -1 -10  -6    4.26    1.03
  -1 -10  -6    4.39    0.97
   1  10   7    6.21    1.18
   1  10   7    5.93    1.26
   1  10   7    5.53    0.97
  -1 -10  -7    4.16    0.86
  -1 -10  -7    2.89    0.91
   1 -10   7    3.98    0.90
  -1  10  -7    4.38    1.37
   1  10   7    5.27    1.07
  -1 -10  -7    3.12    0.59
   1 -10   7    3.26    0.79
  -1  10  -8   80.42    3.06
   1 -10   8   57.01    1.90
   1 -10   8   57.89    2.10
   1  10   8  107.96    3.23
  -1 -10  -8   48.68    1.91
   1  10   8  100.53    2.94
   1  10   8   95.99    2.63
   1  10   8  108.33    3.12
  -1 -10  -8   50.21    1.81
   1  10   9   32.46    1.85
   1 -10   9   15.43    1.08
   1  10   9   32.87    1.95
   1  10   9   31.79    1.93
  -1  10  -9   21.23    1.81
   1 -11  -8    0.28    0.58
  -1  11   8    0.55    1.07
  -1  11   8    0.29    0.94
  -1  11   8    0.68    1.11
   1 -11  -7    0.19    0.59
  -1  11   7   -0.05    1.04
  -1  11   7   -0.40    1.09
  -1 -11   7    0.35    0.53
  -1  11   7    0.17    0.89
  -1  11   6   19.00    1.36
  -1  11   6   24.32    1.73
   1 -11  -6   12.41    1.24
   1 -11  -6   10.06    1.01
  -1  11   6   21.71    1.51
  -1  11   5   12.27    1.16
  -1  11   5   12.80    1.25
   1 -11  -5    7.43    1.16
  -1  11   5   11.32    0.92
   1 -11  -5    6.33    0.95
  -1  11   4    0.48    0.77
   1 -11  -4    0.19    0.85
  -1  11   4    0.20    0.83
  -1  11   4    0.66    0.62
  -1  11   3    1.44    0.83
   1 -11  -3    1.03    0.84
   1 -11  -3    0.88    0.47
  -1  11   3    1.67    0.66
   1 -11  -3    0.96    0.76
   1 -11  -2    3.60    0.62
  -1  11   2    6.53    0.87
   1 -11  -2    5.42    0.98
  -1 -11   2    5.62    0.80
   1 -11  -2    6.72    1.12
   1 -11  -1    4.80    0.72
   1 -11  -1    9.07    1.17
  -1  11   1    9.08    1.08
  -1 -11   1    6.69    0.92
   1 -11  -1    5.82    0.97
  -1  11   0   29.15    1.92
   1  11   0   24.00    1.21
   1 -11   0   21.04    1.41
  -1 -11   0   21.90    1.46
   1 -11   0   15.55    1.12
   1 -11   1    2.37    0.67
   1  11   1    4.30    0.67
   1 -11   1    3.60    0.80
  -1 -11  -1    3.80    0.87
  -1 -11  -1    5.20    0.96
  -1 -11  -2    1.41    0.81
   1 -11   2    0.27    0.58
   1  11   2    0.96    0.65
   1 -11   2    1.04    0.60
  -1 -11  -2    0.62    0.81
   1  11   2    0.93    0.56
   1 -11   3    9.12    0.91
   1  11   3   13.07    1.06
   1  11   3   12.10    0.92
  -1 -11  -3    9.66    1.18
  -1 -11  -3    9.63    1.16
   1  11   4   16.73    1.07
   1 -11   4   11.75    0.99
   1  11   4   22.35    1.54
  -1 -11  -4   12.90    1.30
   1  11   4   18.98    1.23
   1  11   5    9.42    1.03
  -1 -11  -5    5.74    0.96
   1  11   5    7.96    0.90
   1  11   5    9.32    1.18
   1 -11   5    5.43    0.76
   1  11   5   12.08    1.43
   1 -11   5    4.74    0.73
   1 -11   6   11.90    0.92
   1 -11   6   11.46    0.91
   1  11   6   23.75    1.56
  -1  11  -6   16.41    1.65
   1  11   6   23.85    1.72
   1  11   6   20.87    1.22
   1  11   6   21.77    1.40
  -1 -11  -6   13.27    1.08
   1 -11   7    1.92    0.62
   1 -11   7    2.58    0.61
   1  11   7    4.94    1.28
   1  11   7    3.98    1.01
  -1 -11  -7    1.33    0.65
  -1 -11  -7    2.45    0.69
   1  11   7    4.77    1.25
  -1  12   6    4.90    1.19
   1 -12  -6    2.06    0.59
  -1  12   6    4.33    1.04
   1 -12  -6    1.92    0.63
  -1  12   6    4.85    1.15
  -1  12   5    2.06    0.81
  -1  12   5    2.34    0.92
   1 -12  -5    1.26    0.62
   1 -12  -5    1.40    0.70
  -1  12   4   21.93    1.34
  -1  12   4   24.32    1.49
  -1  12   3   42.04    1.43
  -1  12   3   49.08    1.93
  -1  12   3   45.49    1.79
   1 -12  -3   27.55    1.47
   1 -12  -3   32.59    1.68
  -1  12   2    5.21    0.91
  -1  12   2    4.63    0.70
   1 -12  -2    3.53    0.79
   1 -12  -2    4.85    0.91
  -1 -12   1    5.67    0.77
   1 -12  -1    5.74    0.85
  -1  12   1    7.68    1.02
  -1  12   1    6.79    0.77
   1 -12   0   12.74    1.07
  -1 -12   0   13.47    1.07
   1 -12   1    0.49    0.58
  -1 -12  -1    0.24    0.64
   1  12   1    0.42    0.58
   1  12   2   17.24    1.34
  -1 -12  -2   10.47    1.01
   1 -12   2    9.37    0.81
   1  12   2   14.37    0.99
   1  12   3   34.20    1.94
   1  12   3   29.85    1.63
   1  12   4   35.89    1.53
   1  12   4   40.87    1.86
   1  12   5    0.78    1.14
  -1 -12  -5    0.71    0.59
   1  12   5    0.74    0.89
   1 -13  -3    0.42    0.51
   1 -13  -2   21.02    1.07
   1 -13  -1    1.26    0.54
   2   0 -14   24.75    2.03
   2   0 -14   25.74    1.80
  -2   0  14   20.09    1.44
   2   0 -13    0.28    1.27
   2   0 -13    0.26    1.11
  -2   0  13    0.04    0.87
  -2   0  13   -0.36    1.21
  -2   0  12    1.63    0.95
  -2   0  12    2.11    1.12
   2   0 -12    2.90    1.33
   2   0 -12    1.65    0.96
   2   0 -12    1.80    1.21
   2   0 -12    2.88    1.28
  -2   0  12    1.04    1.61
   2   0 -12    2.23    1.09
   2   0 -12    3.08    1.21
  -2   0  12    1.47    0.86
   2   0 -11    0.49    1.23
   2   0 -11    0.32    0.98
   2   0 -11    0.51    1.11
  -2   0  11   -0.09    0.80
   2   0 -11    0.56    1.04
   2   0 -11    0.38    1.09
  -2   0  11    0.74    0.96
   2   0 -11    0.18    1.09
  -2   0  11    0.61    1.07
  -2   0  11   -0.42    1.29
   2   0 -10  835.71   12.32
  -2   0  10  747.14   14.84
   2   0 -10  811.26   12.10
  -2   0  10  875.36   16.00
   2   0 -10  865.80   12.60
   2   0 -10  766.46   11.94
   2   0 -10  834.80   12.50
  -2   0  10  764.15   12.28
  -2   0  10  670.39   11.97
   2   0 -10  788.08   12.00
  -2   0  10  838.22   12.25
  -2   0   9    0.63    0.64
   2   0  -9   -0.01    0.60
  -2   0   9    0.63    0.66
   2   0  -9    0.60    0.69
  -2   0   9    1.01    0.77
  -2   0   9    0.21    1.14
  -2   0   9    0.10    1.21
   2   0  -9    0.10    0.64
   2   0  -9    0.05    0.65
   2   0  -8  175.86    3.77
   2   0  -8  160.78    3.56
  -2   0   8  159.48    4.59
   2   0  -8  174.10    3.68
  -2   0   8  151.04    3.68
  -2   0   8  163.33    3.72
  -2   0   8  192.74    4.03
   2   0  -8  161.45    3.47
  -2   0   8  169.64    4.88
   2   0  -7    0.98    0.51
   2   0  -7    6.18    0.71
  -2   0   7    4.65    0.58
   2   0  -7    0.15    0.43
   2   0  -7    0.51    0.49
   2   0  -7    0.34    0.42
   2   0  -7    0.32    0.46
  -2   0   7    0.86    0.65
  -2   0   7    0.69    0.48
  -2   0   7    5.33    0.65
   2   0  -6 5165.86   59.61
   2   0  -6 4684.20   59.55
   2   0  -5   -0.03    0.37
   2   0  -5    0.11    0.41
  -2   0   4  527.58    6.77
   2   0  -4  415.89    6.38
   2   0  -4  388.68    6.25
  -2   0   4  522.33    6.59
  -2   0   3    1.01    0.40
  -2   0   3    0.47    0.24
  -2   0   3    0.26    0.30
   2   0  -3    0.29    0.28
   2   0  -3    0.24    0.35
  -2   0   2   65.31    1.28
   2   0  -2   64.18    1.36
  -2   0   1    0.12    0.18
   2   0  -1    0.03    0.23
  -2   0   1    0.85    0.18
   2   0  -1    0.20    0.26
  -2   0   1    0.00    0.29
   2   0  -1    0.04    0.22
  -2   0   0 2448.70   32.73
   2   0   0 2856.05   32.65
  -2   0   0 2392.75   32.53
   2   0   0 2749.76   32.53
  -2   0   0 2921.60   32.66
   2   0   0 2314.15   32.49
  -2   0  -1    0.09    0.33
   2   0   1   -0.10    0.50
   2   0   1    0.37    0.31
   2   0   1    1.17    0.36
  -2   0  -1    0.10    0.28
   2   0   1   -0.03    0.29
   2   0   2   73.27    1.49
  -2   0  -2   74.38    1.49
   2   0   2   78.04    1.40
   2   0   3    1.86    0.46
   2   0   3    2.25    0.39
  -2   0  -3    0.26    0.36
  -2   0  -3    0.28    0.32
   2   0   3    0.93    0.37
   2   0   3    0.15    0.26
  -2   0  -3    0.67    0.25
   2   0   4 1173.82   13.83
   2   0   4 1147.98   14.11
  -2   0  -4 1028.24   13.15
   2   0   4 1033.46   13.09
   2   0   5    0.52    0.66
  -2   0  -5    0.21    0.49
  -2   0  -5    0.08    0.28
   2   0   6 2608.99   32.51
  -2   0  -6 2250.88   31.00
   2   0   6 2299.07   31.64
   2   0   6 2878.30   31.84
   2   0   6 2372.66   30.86
  -2   0  -6 2649.35   31.70
  -2   0  -6 2266.21   31.07
   2   0   6 2625.98   30.71
   2   0   6 2307.55   31.41
   2   0   7    0.11    0.84
  -2   0  -7    3.31    1.17
   2   0   7    0.59    0.84
   2   0   7   -0.26    1.31
  -2   0  -7    0.65    0.93
   2   0   7    0.43    0.54
   2   0   7   -0.21    0.88
  -2   0  -7    0.77    0.88
  -2   0  -7   -0.16    0.73
  -2   0  -8  343.65    7.09
  -2   0  -8  381.09    7.61
  -2   0  -8  384.83    8.05
   2   0   8  407.97    7.42
   2   0   8  467.47    9.87
   2   0   8  328.63    6.56
   2   0   8  363.51    7.14
  -2   0  -8  399.14    7.55
  -2   0  -8  399.58    7.59
  -2   0  -9    0.40    0.98
  -2   0  -9    0.42    1.16
  -2   0  -9    0.60    1.20
  -2   0  -9    0.60    1.07
  -2   0  -9    0.24    1.56
  -2   0 -10    9.98    1.58
  -2   0 -10    8.51    1.53
  -2   0 -10   10.26    2.09
  -2   0 -10   10.48    1.57
   2   0  10    7.54    1.62
   2   0  10   13.94    1.89
  -2   0 -11    0.59    1.09
   2   0  11   -0.14    1.04
  -2   0 -11    0.65    1.71
  -2   0 -11   -0.84    1.33
  -2   0 -11   -0.15    1.07
  -2   0 -11   -0.97    1.25
  -2   0 -12   11.83    1.93
  -2   0 -12   10.25    1.23
   2   0  12   11.47    1.21
  -2   0 -12   13.86    2.07
  -2   0 -13    0.88    1.21
   2   0  13    0.01    0.65
  -2   0 -13   -0.47    1.23
   2   1 -14    0.29    0.96
   2  -1 -14   -0.92    1.27
   2   1 -14    0.08    1.33
  -2   1  14   -0.16    0.96
  -2  -1  14    0.04    0.68
   2   1 -14   -0.16    0.98
   2  -1 -14    0.35    1.04
   2   1 -13    0.45    1.41
   2  -1 -13    0.79    1.23
   2   1 -13    0.58    1.01
   2   1 -13    0.59    1.12
   2  -1 -13    1.32    1.01
   2   1 -13    1.10    1.33
  -2   1  13    0.73    0.73
   2  -1 -13    0.87    1.17
   2   1 -13    0.63    1.07
  -2  -1  13    0.97    0.98
  -2   1  13    0.61    0.80
  -2  -1  13    2.73    0.99
  -2   1  13    0.83    1.36
  -2  -1  13    0.83    1.08
   2   1 -13    0.26    0.98
   2   1 -12   30.87    2.25
   2  -1 -12   28.34    2.03
   2  -1 -12   29.57    2.08
   2   1 -12   28.81    1.97
  -2  -1  12   25.66    1.60
   2   1 -12   28.82    1.92
  -2  -1  12   23.89    1.77
  -2   1  12   25.85    1.73
  -2  -1  12   21.98    1.72
  -2   1  12   32.81    2.24
   2   1 -12   31.25    2.11
   2  -1 -12   28.63    2.06
   2   1 -12   31.54    2.06
  -2  -1  12   25.67    2.41
   2   1 -11  517.38    8.96
   2  -1 -11  534.80    9.23
  -2   1  11  835.71   13.94
  -2  -1  11  358.21    8.11
  -2  -1  11  484.26    8.53
   2   1 -11  588.25    9.42
   2  -1 -11  572.61    9.73
  -2   1  11  532.74    9.07
  -2   1  11  628.30   11.75
  -2  -1  11  460.11   11.18
   2   1 -11  570.79    9.78
   2   1 -11  525.90    9.12
  -2  -1  11  511.35    8.91
  -2  -1  11  443.58    8.87
  -2   1  11  498.21    9.31
   2   1 -11  555.50    9.30
   2  -1 -11  575.54    9.38
  -2  -1  11  480.29    9.05
   2   1 -11  571.22    9.45
   2  -1 -11  554.09    9.39
   2   1 -10   27.07    1.70
   2  -1 -10   27.58    1.83
   2   1 -10   26.46    1.75
  -2  -1  10   25.74    1.67
   2   1 -10   25.41    1.66
   2  -1 -10   23.09    1.58
  -2   1  10   27.36    1.55
   2  -1 -10   24.12    1.63
  -2   1  10   26.81    2.32
  -2   1  10   22.17    1.65
  -2  -1  10   21.89    1.64
   2   1 -10   24.82    1.64
  -2   1  10   30.60    2.50
  -2  -1  10   21.12    1.76
   2  -1 -10   27.18    1.71
   2   1 -10   35.44    1.92
  -2  -1  10   21.99    1.66
  -2   1  10   26.04    1.68
   2   1 -10   26.34    1.75
   2  -1 -10   25.71    1.67
   2  -1  -9   28.41    1.49
   2   1  -9   29.44    1.56
   2  -1  -9   33.39    1.78
   2   1  -9   33.44    1.71
   2   1  -9   32.24    1.71
   2   1  -9   29.59    1.59
   2  -1  -9   30.37    1.56
  -2   1   9   27.94    2.01
   2  -1  -9   29.24    1.60
  -2  -1   9   29.03    1.68
  -2   1   9   29.35    1.67
  -2   1   9   26.35    2.04
  -2  -1   9   29.86    2.15
   2  -1  -9   28.53    1.50
   2   1  -9   31.23    1.60
  -2  -1   9   33.25    1.76
  -2   1   9   40.00    1.72
  -2   1   9   32.58    1.68
  -2  -1   9   28.56    1.64
   2   1  -9   33.37    1.70
   2  -1  -9   31.57    1.61
   2  -1  -8    7.23    0.77
  -2   1   8    8.63    0.90
  -2  -1   8    7.31    0.92
  -2  -1   8    8.74    1.50
  -2  -1   8    6.43    0.88
  -2   1   8    5.79    0.87
  -2   1   8    6.06    0.97
   2  -1  -8    8.72    0.87
   2   1  -8    7.82    0.90
   2   1  -8    9.18    0.93
   2   1  -8    8.08    0.94
   2  -1  -8    9.37    0.99
   2  -1  -8    6.81    0.85
  -2   1   8    6.56    0.98
  -2  -1   8   10.37    1.67
   2   1  -8    7.65    0.89
   2  -1  -8    7.82    0.82
   2   1  -8    8.73    0.91
   2   1  -8    7.38    0.83
   2  -1  -8    8.25    0.82
  -2  -1   8    8.17    0.95
   2   1  -7    5.41    0.64
  -2   1   7    3.66    0.56
   2  -1  -7    3.58    0.55
  -2   1   7    2.39    0.62
  -2  -1   7    3.69    0.94
  -2  -1   7    3.95    0.63
  -2   1   7    4.48    0.61
   2   1  -7    3.39    0.57
  -2  -1   7    3.72    0.65
   2  -1  -7    3.15    0.53
  -2  -1   7    4.49    0.67
   2   1  -7    5.15    0.69
   2   1  -7    4.99    0.66
   2   1  -7    4.42    0.72
  -2   1   7    2.34    0.66
   2  -1  -7    3.48    0.55
   2   1  -7    3.71    0.63
   2  -1  -7    3.35    0.61
   2  -1  -7    3.72    0.65
  -2  -1   7    3.46    0.50
   2   1  -7    4.62    0.64
  -2   1   7    2.26    0.61
   2   1  -6   96.05    2.56
   2  -1  -6  101.60    2.30
  -2  -1   6   85.28    1.89
   2   1  -6   90.35    2.57
   2  -1  -6  121.35    2.67
   2   1  -6  116.80    2.53
  -2   1   6   66.87    2.22
   2  -1  -5 1918.64   21.20
   2   1  -5 1650.39   21.40
  -2  -1   5 1523.20   20.50
   2   1  -5 1678.35   21.61
  -2  -1   5 1962.59   21.57
  -2   1   5 1258.17   21.19
   2   1  -5 1811.49   21.27
   2  -1  -5 1903.27   21.49
  -2  -1   4  943.99   11.36
   2   1  -4  838.92   11.38
   2  -1  -4  892.67   11.11
  -2   1   4  935.38   11.22
   2  -1  -4  850.82   11.37
   2   1  -4  919.43   11.38
  -2  -1   3  664.08    7.86
  -2  -1   3  657.82    8.43
  -2   1   3  580.49    8.27
   2  -1  -3  576.06    8.24
  -2   1   3  664.14    8.33
   2   1  -3  684.52    8.69
  -2  -1   2  158.93    2.37
  -2  -1   2  238.20    2.96
  -2   1   2  247.81    3.06
   2   1  -2  200.44    2.87
   2  -1  -2  201.75    2.84
  -2   1   2  213.82    2.82
   2  -1  -2  184.97    3.03
   2  -1  -2  199.20    3.05
  -2   1   2  227.84    3.30
   2   1  -1  119.07    1.76
  -2   1   1  138.79    2.04
  -2  -1   1  108.49    1.66
   2  -1  -1  143.39    2.05
  -2   1   1  118.70    1.99
   2   1  -1  128.16    2.01
  -2  -1   1  151.37    2.09
   2  -1  -1  120.51    2.00
   2   1  -1  123.30    1.96
   2   1  -1  106.55    1.59
   2  -1   0   27.18    0.68
  -2   1   0   22.47    0.69
  -2  -1   0   20.85    0.72
  -2  -1   0   16.78    0.55
   2   1   0   28.12    0.75
  -2  -1   0   16.59    0.53
   2   1   0   24.02    0.71
  -2  -1   0   24.12    0.67
  -2   1   0   20.90    0.78
   2  -1   0   27.54    0.70
   2  -1   0   16.53    0.68
   2   1   1  285.43    3.76
   2   1   1  286.18    3.64
   2   1   1  271.57    3.85
  -2   1  -1  272.51    3.62
  -2  -1  -1  279.72    3.60
   2  -1   1  269.45    3.57
  -2   1  -2 2811.47   30.45
   2   1   2 2656.65   29.85
   2   1   2 2735.50   30.09
   2  -1   2 2678.98   30.44
   2  -1   2 2452.66   29.34
   2   1   2 2313.43   29.91
  -2  -1  -2 2678.19   29.87
   2  -1   2 2533.00   29.79
   2   1   2 2342.72   29.68
   2   1   2 2395.21   30.13
   2  -1   2 2428.77   30.11
  -2  -1  -2 2764.16   30.11
  -2   1  -2 2663.39   29.74
  -2  -1  -3  126.96    2.24
   2   1   3  121.31    2.27
  -2   1  -3   70.89    2.14
   2  -1   3  134.34    2.75
  -2  -1  -3   82.66    2.06
   2   1   3  128.59    2.29
  -2   1  -3  141.58    2.29
  -2  -1  -3  133.37    2.52
   2  -1   3  105.64    2.27
   2  -1   3  102.26    1.64
   2  -1   4  394.83    6.05
   2  -1   4  406.38    5.61
  -2  -1  -4  222.44    5.02
  -2   1  -4  242.12    5.28
   2   1   4  396.77    5.49
   2   1   4  334.82    5.17
   2  -1   4  292.35    5.27
  -2   1  -4  414.36    5.54
  -2  -1  -4  421.92    5.90
   2  -1   4  363.13    4.71
  -2  -1  -4  368.64    5.32
  -2  -1  -5  839.40   12.37
  -2   1  -5  843.13   12.25
  -2  -1  -5  856.48   11.59
  -2   1  -5  865.17   12.11
  -2  -1  -5  827.17   12.14
   2  -1   5 1190.12   13.66
   2   1   5  805.63   11.87
   2   1   5 1111.09   12.86
  -2   1  -5  589.83   11.75
  -2  -1  -5  529.91   11.34
  -2   1  -5 1024.74   12.09
   2  -1   5  969.00   11.04
   2   1   5  906.70   11.53
   2   1   6    8.26    1.01
   2   1   6    6.62    0.93
  -2  -1  -6    9.60    1.03
  -2  -1  -6    8.49    1.01
  -2   1  -6    9.57    1.13
  -2  -1  -6    9.15    1.17
  -2   1  -6    7.19    0.79
  -2  -1  -6    4.62    0.78
   2   1   6    7.24    0.94
   2  -1   6   11.53    0.98
  -2   1  -6    7.55    0.91
   2   1   6   11.16    0.85
   2  -1   6    9.98    1.25
  -2  -1  -6    7.77    0.88
   2  -1   6   10.00    0.88
   2  -1   6    9.28    0.91
  -2  -1  -6    8.94    1.01
  -2   1  -6    9.48    1.15
   2   1   6   11.20    1.18
  -2   1  -7 1084.93   15.77
  -2  -1  -7 1154.41   16.08
   2  -1   7 1044.90   14.32
  -2  -1  -7  942.22   14.58
   2  -1   7 1245.98   16.31
  -2  -1  -7 1123.03   15.18
   2   1   7  876.17   14.71
   2  -1   7 1000.09   14.65
   2   1   7  959.65   14.14
  -2   1  -7  944.66   14.48
  -2  -1  -7 1151.54   15.30
  -2   1  -7 1134.19   15.52
   2  -1   7 1347.57   15.10
   2   1   7  930.41   15.03
  -2   1  -7  920.92   14.32
  -2  -1  -7 1036.86   15.29
   2   1   7  944.60   15.29
   2   1   8  145.96    4.46
  -2  -1  -8  183.73    4.85
  -2   1  -8  160.85    4.09
   2  -1   8  162.68    4.14
   2   1   8  164.14    3.84
  -2   1  -8  194.05    4.94
  -2  -1  -8  180.62    4.45
  -2  -1  -8  177.25    4.43
   2  -1   8  157.25    3.74
  -2   1  -8  171.00    4.31
   2  -1   8  161.03    4.27
   2   1   8  143.94    4.72
   2  -1   8  209.10    5.25
   2   1   8  169.97    5.36
  -2  -1  -8  186.31    5.11
  -2   1  -9  240.97    5.58
  -2  -1  -9  278.18    6.50
   2   1   9  244.36    5.76
   2  -1   9  226.49    5.55
   2  -1   9  278.74    6.41
   2   1   9  288.93    7.99
  -2   1  -9  284.62    6.53
  -2  -1  -9  231.75    5.53
  -2  -1  -9  225.25    5.46
  -2   1  -9  282.48    6.49
  -2  -1  -9  248.70    6.52
  -2  -1 -10    3.44    1.12
  -2   1 -10    4.93    1.61
   2  -1  10    4.27    1.36
   2   1  10    4.20    1.81
  -2  -1 -10    5.14    1.40
  -2  -1 -10    3.29    1.73
  -2  -1 -10    3.87    1.10
  -2   1 -10    6.02    1.52
  -2   1 -10    4.23    1.59
  -2   1 -11    0.84    1.41
   2   1  11    0.64    1.23
   2  -1  11    0.49    1.06
  -2  -1 -11    1.45    1.31
   2   1  11   -0.27    1.39
  -2  -1 -11    0.63    0.88
  -2   1 -11    0.54    1.31
  -2  -1 -11   -0.09    1.62
  -2  -1 -11    0.12    1.55
  -2   1 -12    9.58    1.54
  -2  -1 -12    9.68    1.48
   2   1  12    7.06    1.29
  -2   1 -12    9.45    1.49
  -2  -1 -12    8.22    0.87
  -2   1 -12    9.13    1.46
  -2   1 -12   11.81    1.91
  -2  -1 -12    9.31    1.56
  -2   1 -12    9.07    2.10
  -2  -1 -12    7.63    1.83
   2  -1  12    8.09    1.15
   2   1  12    8.21    1.20
   2   1  13   52.13    1.97
  -2   1 -13   65.72    2.06
  -2  -1 -13   75.20    2.88
  -2   1 -13   75.71    2.69
   2   1  13   53.96    1.80
  -2  -1 -13   67.90    2.36
  -2   1 -13   76.23    3.02
   2  -1  13   55.93    1.83
   2  -2 -15    0.72    1.05
   2  -2 -14   62.78    2.58
   2   2 -14   64.46    2.89
   2   2 -14   67.11    2.50
  -2   2  14   57.00    2.48
   2   2 -14   62.64    2.41
  -2   2  13    4.55    1.08
   2  -2 -13    4.76    1.23
  -2  -2  13    5.25    1.14
  -2  -2  13    3.71    0.97
   2  -2 -13    4.08    1.30
   2   2 -13    5.43    1.59
   2  -2 -13    5.13    1.33
   2   2 -13    5.00    1.11
   2   2 -13    5.04    1.30
   2   2 -13    5.02    1.52
   2   2 -13    4.61    1.25
  -2   2  13    3.68    0.85
  -2  -2  13    4.12    1.08
  -2   2  12   11.83    1.87
  -2  -2  12    8.61    1.40
   2  -2 -12    9.26    1.41
  -2  -2  12    7.95    1.30
  -2  -2  12    7.90    1.07
  -2   2  12    9.54    1.14
  -2  -2  12    8.56    1.30
   2   2 -12   12.24    1.82
   2  -2 -12   10.74    1.58
   2   2 -12   11.16    1.38
   2   2 -12   11.75    1.62
   2  -2 -12   10.88    1.54
   2   2 -12   10.52    1.45
   2  -2 -11  113.12    3.57
   2   2 -11  118.41    3.63
   2  -2 -11  117.80    3.82
  -2   2  11  122.15    3.51
  -2   2  11  142.27    4.73
  -2  -2  11  122.96    4.63
   2  -2 -11  112.98    3.58
   2   2 -11  121.49    3.65
  -2  -2  11  100.75    3.51
   2  -2 -11  126.71    4.05
   2   2 -11  115.51    3.75
  -2  -2  11  106.43    3.36
  -2  -2  11   99.41    3.53
   2   2 -11  122.83    3.90
   2   2 -11  133.62    4.31
  -2  -2  11  106.06    3.47
   2  -2 -10   90.41    2.97
   2  -2 -10   98.37    3.36
   2   2 -10   94.47    3.19
   2  -2 -10  101.46    3.11
  -2  -2  10   88.55    3.07
  -2   2  10  111.81    3.80
  -2  -2  10   97.72    4.35
  -2  -2  10   87.18    3.14
   2  -2 -10   92.52    3.13
  -2   2  10  121.77    4.07
  -2  -2  10   81.82    3.03
   2   2 -10   99.84    3.16
  -2   2  10  101.04    3.09
   2  -2 -10   91.46    3.02
   2   2 -10   93.22    3.03
   2   2  -9  329.85    6.23
   2   2  -9  367.88    6.48
  -2   2   9  384.74    7.05
  -2  -2   9  339.04    8.14
  -2   2   9  351.56    6.78
   2   2  -9  336.01    6.22
   2  -2  -9  315.58    6.03
  -2  -2   9  311.98    6.45
   2  -2  -9  317.53    5.98
  -2  -2   9  305.07    6.40
   2  -2  -9  336.63    6.52
   2   2  -9  361.44    6.55
   2   2  -9  357.69    6.32
   2  -2  -9  354.97    6.17
   2  -2  -9  311.06    5.98
  -2   2   9  359.84    6.28
  -2  -2   9  290.52    6.28
   2  -2  -8  216.44    4.12
   2  -2  -8  194.09    4.01
  -2   2   8  196.80    4.30
   2  -2  -8  220.27    4.41
  -2   2   8  206.95    4.30
   2   2  -8  197.20    4.23
  -2   2   8  184.05    3.92
   2   2  -8  197.93    4.21
   2  -2  -8  200.50    4.13
   2  -2  -8  207.48    4.45
   2   2  -8  192.01    4.29
   2   2  -8  218.38    4.34
   2   2  -8  225.21    4.43
   2  -2  -8  205.07    4.07
  -2  -2   8  205.36    4.55
  -2   2   8  232.14    4.35
  -2  -2   8  187.45    4.38
   2   2  -8  193.07    4.05
  -2  -2   7  536.26    7.87
   2   2  -7  443.07    7.33
   2   2  -7  429.46    7.18
   2   2  -7  502.05    7.61
   2  -2  -7  464.46    7.34
  -2   2   7  434.56    7.82
   2   2  -7  576.27    7.67
   2   2  -7  446.55    8.08
  -2   2   7  439.91    7.07
   2  -2  -7  512.65    7.66
  -2  -2   7  487.71    7.85
   2  -2  -7  491.32    7.23
   2  -2  -7  540.64    7.38
  -2   2   7  522.56    7.38
  -2   2   7  437.05    7.18
   2  -2  -7  465.33    7.24
  -2   2   7  444.92    7.07
   2  -2  -7  485.04    7.63
   2   2  -7  473.43    7.38
   2  -2  -7  445.87    7.13
  -2   2   6 1130.85   15.36
  -2  -2   6 1231.50   16.30
  -2  -2   6 1301.29   16.08
   2  -2  -6 1244.47   16.02
   2   2  -6 1200.28   16.45
  -2  -2   6 1170.50   15.39
   2  -2  -6 1459.51   15.82
  -2   2   6 1123.45   16.24
   2   2  -6 1573.36   16.39
   2  -2  -6 1234.96   15.74
  -2  -2   6 1171.30   15.87
  -2   2   6  949.48   15.03
   2   2  -5  159.46    2.95
  -2   2   5  100.62    2.80
   2   2  -5  131.28    2.98
   2  -2  -5  184.83    3.40
  -2  -2   5  162.16    2.89
   2   2  -5  129.74    2.99
  -2   2   5  234.54    3.76
  -2  -2   5  116.43    2.28
   2  -2  -5  156.88    2.69
   2   2  -4  770.25   10.33
   2  -2  -4  655.63   10.12
  -2  -2   4  736.47    9.54
  -2  -2   4  667.42    9.33
   2   2  -4  693.38   10.14
  -2  -2   4  841.90   10.02
   2   2  -4  686.93   10.22
  -2   2   4  839.80    9.95
  -2  -2   4 1081.09   11.03
   2  -2  -4  747.27    9.79
   2  -2  -3   86.44    2.13
  -2   2   3  103.98    2.41
   2  -2  -3  122.49    2.31
  -2   2   3  103.74    2.15
  -2  -2   3  131.39    2.01
   2   2  -3  104.37    2.01
   2   2  -3   96.07    2.08
  -2   2   3  118.19    1.92
  -2  -2   3  149.12    2.45
   2  -2  -3   99.43    1.82
   2   2  -3   92.18    1.95
   2  -2  -2 2193.73   31.11
  -2   2   2 2384.42   31.06
   2  -2  -2 2391.67   30.83
  -2  -2   2 2757.08   30.42
   2   2  -2 2738.93   31.17
   2   2  -2 2440.66   30.87
  -2   2   2 2367.95   30.45
  -2   2   1  843.22   10.64
  -2   2   1  721.77   10.72
   2  -2  -1  746.79   10.38
  -2  -2   1  894.34   10.42
   2   2  -1 1108.99   11.62
  -2   2   1  634.55   10.30
   2   2  -1  851.42   10.41
  -2  -2   1  835.14   10.53
   2   2  -1  858.94   10.03
  -2  -2   1  847.06    9.87
  -2   2   0  826.29   10.05
   2  -2   0  686.54    9.04
   2   2   0  678.07    8.94
   2   2   0  828.79    9.14
   2  -2   0  817.02    8.92
  -2  -2   0  960.38    9.70
  -2  -2   0  876.97    9.40
   2  -2   0  765.44    9.39
  -2  -2   0  675.11    8.68
  -2   2   0  816.45   10.09
  -2   2   0  648.10    9.28
   2  -2   1  176.59    2.38
  -2  -2  -1  210.47    2.48
   2   2   1  165.36    3.12
   2  -2   1  165.86    2.28
   2   2   1  191.95    2.37
   2   2   1  219.83    3.00
   2   2   1  169.64    3.04
  -2  -2  -1  181.49    2.87
  -2   2  -1  157.06    2.57
   2  -2   1  175.51    2.97
  -2   2  -1  198.87    3.87
  -2   2  -1  155.16    3.15
  -2  -2  -1  155.94    2.44
   2   2   1  170.41    2.53
   2  -2   2   88.33    1.84
   2   2   2   54.08    1.45
  -2   2  -2   42.73    1.00
  -2  -2  -2   51.10    1.31
   2   2   2   43.60    1.37
  -2   2  -2   76.83    2.10
   2  -2   2   73.60    1.52
   2  -2   2   55.46    1.45
  -2  -2  -2   38.15    1.05
  -2   2  -2   36.78    1.40
   2   2   2   53.82    1.18
   2  -2   3  136.31    2.90
  -2   2  -3  162.13    2.57
   2  -2   3  239.05    3.47
  -2   2  -3  147.38    3.11
   2   2   3  158.40    3.03
   2   2   3  139.49    2.95
  -2  -2  -3  165.54    2.99
   2  -2   3  187.67    3.15
   2  -2   3  224.87    3.26
  -2   2  -3  119.98    2.98
   2   2   3  158.54    2.77
  -2  -2  -3  107.20    2.53
  -2   2  -4   82.68    1.77
   2   2   4   68.99    1.95
   2  -2   4   58.02    1.84
   2  -2   4   97.36    2.20
  -2  -2  -4   73.87    1.97
  -2   2  -4   43.01    1.76
   2   2   4   70.66    2.00
   2  -2   4   94.30    2.13
  -2  -2  -4   48.78    1.64
   2   2   4   75.77    1.85
   2  -2   4   83.17    2.05
  -2   2  -4   55.16    2.00
   2  -2   5  503.29    7.11
  -2  -2  -5  375.99    6.84
   2   2   5  343.41    6.24
   2  -2   5  546.17    6.84
  -2   2  -5  388.08    6.60
  -2  -2  -5  450.01    7.14
  -2   2  -5  370.86    6.68
  -2  -2  -5  280.76    6.14
  -2   2  -5  328.99    6.89
  -2   2  -5  498.55    6.49
   2   2   5  419.90    6.55
   2  -2   5  522.84    7.09
   2   2   5  349.76    6.24
   2   2   5  359.62    6.27
   2  -2   5  455.30    6.72
   2   2   5  366.54    6.39
   2   2   6  228.23    4.80
   2  -2   6  298.98    5.27
  -2   2  -6  234.43    4.70
  -2  -2  -6  270.71    5.34
   2   2   6  222.72    4.79
   2  -2   6  303.50    5.35
  -2  -2  -6  262.37    4.90
  -2  -2  -6  274.17    5.52
  -2   2  -6  281.90    5.30
  -2   2  -6  215.06    4.34
  -2  -2  -6  275.84    4.68
   2  -2   6  335.80    5.26
  -2  -2  -6  267.58    4.98
  -2   2  -6  249.39    5.25
  -2  -2  -6  261.40    5.49
   2   2   6  296.61    5.13
  -2  -2  -6  156.22    4.48
   2  -2   6  267.55    4.84
   2   2   6  224.96    4.79
   2   2   6  234.92    4.94
  -2  -2  -6  166.16    4.21
   2   2   7  189.16    4.85
  -2  -2  -7  227.59    4.73
  -2  -2  -7  222.29    4.77
  -2   2  -7  239.43    5.30
  -2   2  -7  241.83    5.47
  -2  -2  -7  230.81    5.56
   2  -2   7  230.76    4.91
  -2   2  -7  196.78    4.33
   2  -2   7  231.18    4.94
   2   2   7  190.41    4.74
  -2   2  -7  213.89    4.71
   2   2   7  226.95    5.04
  -2  -2  -7  229.41    5.42
   2  -2   7  277.11    5.20
   2   2   7  181.94    4.62
  -2  -2  -7  207.71    5.01
   2  -2   7  210.29    4.48
  -2  -2  -8  242.84    6.02
  -2   2  -8  261.03    6.22
  -2   2  -8  220.92    4.96
   2  -2   8  290.36    5.75
   2   2   8  210.65    5.39
  -2  -2  -8  230.30    5.03
  -2   2  -8  281.22    6.12
   2  -2   8  207.34    4.71
   2   2   8  208.12    5.58
  -2   2  -8  268.51    6.08
  -2  -2  -8  257.06    6.15
  -2  -2  -8  230.42    4.98
  -2  -2  -8  217.78    5.39
   2   2   8  198.67    5.08
  -2   2  -9  204.91    5.59
   2   2   9  160.51    4.79
  -2  -2  -9  170.97    4.77
  -2  -2  -9  175.64    5.28
  -2   2  -9  205.53    5.93
  -2   2  -9  214.06    5.67
  -2  -2  -9  187.15    4.37
   2  -2   9  152.52    4.05
   2   2   9  163.02    5.24
   2  -2   9  202.45    4.94
   2   2   9  186.33    5.81
  -2   2  -9  207.57    5.75
  -2  -2  -9  196.36    5.59
  -2   2 -10   60.28    3.26
  -2  -2 -10   44.40    1.90
  -2  -2 -10   45.64    2.84
  -2   2 -10   56.88    3.62
   2  -2  10   40.51    1.98
   2  -2  10   51.05    2.47
   2   2  10   63.84    3.82
  -2   2 -10   59.20    3.27
  -2   2 -10   60.20    3.18
  -2   2 -10   56.79    3.36
  -2  -2 -10   61.07    3.22
   2   2  10   48.19    2.39
  -2  -2 -11  320.65    7.73
   2  -2  11  251.76    6.04
   2   2  11  262.98    6.77
   2   2  11  319.29    7.16
   2  -2  11  289.95    6.21
  -2   2 -11  384.24    8.77
  -2  -2 -11  281.48    6.55
  -2   2 -11  366.22    7.90
  -2  -2 -11  349.90    7.64
  -2   2 -11  344.29    7.25
  -2   2 -11  359.60    7.88
  -2   2 -12   75.52    3.20
  -2  -2 -12   69.08    3.22
  -2  -2 -12   74.43    3.07
  -2   2 -12   73.45    3.17
  -2   2 -12   70.89    3.32
   2   2  12   58.75    2.40
   2  -2  12   58.64    2.25
   2  -2  12   54.54    2.27
   2   2  12   56.48    2.53
  -2   2 -12   72.76    3.16
  -2  -2 -12   62.15    2.51
  -2   2 -12   83.32    3.98
   2   2  13    1.58    0.80
   2  -2  13    0.85    0.66
  -2  -2 -13    0.65    0.77
   2   2  13    1.00    0.69
   2  -2  13    1.68    0.63
  -2   2 -13    0.88    1.03
  -2   2 -13    1.03    0.96
  -2  -2 -13    0.75    1.13
  -2  -2 -13    0.65    0.68
   2   3 -14    0.90    1.35
   2  -3 -14    1.79    1.12
  -2   3  14    0.47    1.16
   2   3 -14    0.93    1.12
   2  -3 -14    0.63    1.36
   2  -3 -14    1.18    0.83
   2   3 -14    0.98    1.12
   2   3 -13    7.02    1.47
   2  -3 -13    6.89    1.42
  -2  -3  13    5.25    1.07
  -2  -3  13    4.74    0.84
   2   3 -13    6.13    1.65
   2  -3 -13    6.56    1.32
  -2   3  13    9.88    1.64
   2   3 -13    6.17    1.29
  -2  -3  13    4.05    0.80
   2   3 -13    7.09    1.62
  -2  -3  13    4.85    1.13
  -2   3  12    1.79    1.51
  -2  -3  12    1.67    1.00
   2  -3 -12    1.76    1.19
   2   3 -12    2.42    0.94
  -2   3  12    1.23    1.47
  -2  -3  12    1.01    0.85
  -2  -3  12    0.77    1.02
   2   3 -12    2.78    1.26
   2  -3 -12    1.06    1.20
   2   3 -12    1.41    1.04
  -2  -3  12    1.02    0.87
   2   3 -12    1.03    1.35
  -2   3  11  297.13    5.78
   2  -3 -11  287.09    6.11
   2   3 -11  291.63    6.17
  -2  -3  11  254.33    5.84
   2   3 -11  306.85    6.65
  -2  -3  11  259.75    6.22
  -2   3  11  351.67    7.28
   2   3 -11  304.18    6.42
  -2  -3  11  255.57    6.00
  -2  -3  11  242.77    6.00
   2  -3 -11  295.37    6.69
   2   3 -11  297.68    6.06
   2   3 -11  293.99    6.39
  -2   3  10   46.89    2.02
   2  -3 -10   45.42    2.12
   2   3 -10   44.12    2.18
  -2  -3  10   40.61    2.18
  -2   3  10   54.45    2.51
   2   3 -10   42.64    2.13
  -2  -3  10   46.34    2.50
   2   3 -10   47.00    2.13
  -2   3  10   57.55    2.57
   2   3 -10   42.27    2.35
   2  -3 -10   46.01    2.48
   2  -3 -10   46.66    2.15
   2   3 -10   45.93    2.30
  -2  -3  10   39.57    2.17
  -2  -3  10   38.81    2.22
  -2   3   9    2.34    0.86
   2   3  -9    3.46    0.96
   2  -3  -9    2.34    0.91
  -2  -3   9    1.61    0.91
   2   3  -9    2.56    1.05
  -2   3   9    2.75    0.76
  -2  -3   9    1.28    0.89
   2   3  -9    2.52    0.93
  -2   3   9    0.81    0.94
  -2  -3   9    1.79    0.98
   2  -3  -9    2.15    0.89
   2   3  -9    1.42    0.90
   2   3  -9    2.86    0.88
   2  -3  -9    2.79    0.91
   2  -3  -9    1.78    0.80
   2  -3  -9    1.86    1.00
   2   3  -8   97.94    2.76
   2  -3  -8  111.37    3.03
   2   3  -8  100.67    2.92
  -2   3   8  101.96    2.67
  -2  -3   8  100.03    3.04
  -2   3   8  116.86    2.89
   2  -3  -8  107.32    3.01
   2   3  -8  113.24    3.07
   2   3  -8  106.03    2.87
   2   3  -8   97.59    3.03
   2  -3  -8  105.14    3.21
  -2   3   8  116.13    2.80
  -2   3   8  107.02    2.83
  -2  -3   8  111.84    3.30
  -2  -3   8  102.00    3.15
   2   3  -8   99.91    2.93
  -2   3   8  121.23    2.72
  -2  -3   8  100.58    3.15
   2  -3  -7    8.66    0.95
   2  -3  -7    6.65    0.68
   2  -3  -7    7.90    0.81
   2   3  -7    8.16    0.86
  -2   3   7    7.64    0.66
   2  -3  -7    8.04    0.94
   2   3  -7    7.18    0.76
   2   3  -7    7.65    0.80
  -2  -3   7    7.59    0.88
   2   3  -7    6.07    0.92
  -2   3   7    7.03    0.61
  -2   3   7    9.73    0.78
  -2  -3   7    7.73    0.84
   2  -3  -7    9.01    0.87
  -2   3   7    8.18    0.73
  -2   3   7    7.84    0.72
  -2  -3   7    8.62    0.91
  -2   3   6  294.57    4.83
   2   3  -6  301.06    5.77
  -2   3   6  305.49    4.83
  -2   3   6  297.91    4.87
  -2   3   6  286.30    4.72
   2  -3  -6  325.99    5.32
   2   3  -6  304.89    6.04
   2  -3  -6  345.97    4.82
  -2   3   6  339.39    6.03
   2  -3  -6  286.80    5.18
  -2  -3   6  389.32    4.93
   2   3  -6  327.37    5.30
  -2  -3   6  313.91    5.39
   2  -3  -6  337.99    5.67
   2  -3  -6  308.86    5.29
   2   3  -5 1549.01   15.03
   2  -3  -5 1248.16   14.91
   2   3  -5 1462.63   15.56
  -2  -3   5 1353.78   13.79
   2   3  -5 1220.45   15.42
   2   3  -5  962.25   14.32
   2  -3  -5 1456.50   14.11
   2   3  -5 1293.97   15.21
  -2  -3   5 1529.66   14.53
  -2   3   5 1309.17   15.11
   2  -3  -4   22.54    1.12
   2   3  -4   28.40    1.17
  -2   3   4   33.80    1.46
   2  -3  -4   36.52    1.42
   2   3  -4   25.33    1.16
   2  -3  -4   27.05    0.84
   2   3  -4   24.73    1.04
  -2  -3   4   31.60    0.91
  -2   3   4   26.19    1.13
  -2   3   4   42.25    1.47
   2   3  -4   25.08    1.06
   2  -3  -3    0.56    0.62
   2   3  -3    3.12    0.42
  -2   3   3    2.66    0.61
   2   3  -3    3.89    0.48
  -2  -3   3    2.10    0.45
  -2   3   3    1.58    0.24
   2   3  -3    0.84    0.50
   2  -3  -3    4.50    0.58
   2   3  -3    2.33    0.34
  -2  -3   3    1.30    0.23
  -2   3   2  511.52    6.59
   2   3  -2  419.59    5.97
  -2   3   2  378.24    6.40
  -2  -3   2  452.24    5.49
   2   3  -2  433.55    6.19
  -2   3   2  418.59    5.67
   2  -3  -2  449.15    6.41
   2   3  -2  316.36    6.34
   2   3  -2  606.44    7.86
  -2  -3   2  577.12    6.50
   2   3  -1    4.62    0.28
  -2   3   1    3.56    0.48
   2   3  -1    4.12    0.31
  -2   3   1    3.63    0.62
   2  -3  -1    4.02    0.43
  -2  -3   1    5.07    0.42
  -2   3   1    2.39    0.38
   2   3  -1    4.84    0.66
   2   3  -1    4.51    0.37
  -2  -3   1    3.85    0.41
  -2   3   1    5.56    0.54
   2  -3  -1    4.33    0.45
  -2   3   0 1387.95   15.54
   2   3   0  942.29   14.74
  -2   3   0 1147.34   14.26
  -2   3   0 1086.47   14.66
  -2  -3   0 1267.68   14.12
   2   3   0  960.95   14.70
   2  -3   0 1054.70   13.95
  -2  -3   0 1550.17   14.84
  -2   3   0 1015.80   14.41
   2  -3   0 1075.80   14.33
  -2   3   0 1334.67   15.50
   2   3   1  709.10   10.86
  -2   3  -1  742.35   11.33
   2   3   1  813.76    9.98
  -2   3  -1  703.99   11.16
   2  -3   1  770.06   10.58
  -2   3  -1  745.90   11.31
   2  -3   1  846.34    9.86
  -2  -3  -1  750.04   10.57
   2   3   2  755.82    9.25
   2   3   2  583.54    9.21
   2  -3   2  585.42    8.93
  -2   3  -2  924.53   11.24
  -2  -3  -2  615.59    8.43
   2  -3   2  772.38    9.12
  -2   3  -2  525.88    9.30
   2   3   2  696.24    8.50
   2   3   2  587.79    9.30
  -2  -3  -2  690.97    9.12
  -2  -3  -2  692.18    8.75
   2   3   3   16.37    0.98
   2  -3   3   15.21    0.91
  -2  -3  -3   15.34    0.91
   2  -3   3   26.84    1.07
   2   3   3   13.71    0.99
  -2  -3  -3   32.58    1.09
  -2  -3  -3   16.85    0.96
  -2   3  -3   17.35    0.58
  -2   3  -3   12.89    1.02
  -2  -3  -3   12.43    0.67
  -2   3  -3   24.79    1.32
   2  -3   3   24.96    1.00
   2  -3   3   19.20    0.97
   2   3   3   16.83    0.75
  -2  -3  -4  489.02    7.80
  -2   3  -4  424.00    7.51
   2  -3   4  634.77    7.39
   2   3   4  363.70    6.72
   2  -3   4  547.67    7.75
  -2  -3  -4  384.82    6.80
   2   3   4  530.03    7.16
  -2   3  -4  393.76    7.75
   2   3   4  456.87    7.62
  -2  -3  -5    9.40    1.11
   2  -3   5   16.71    0.95
   2   3   5    9.83    0.87
  -2   3  -5   10.61    0.85
   2   3   5   11.36    0.88
  -2   3  -5   10.72    1.05
   2   3   5   12.73    1.05
  -2  -3  -5    8.78    0.65
  -2  -3  -5   13.53    0.96
   2   3   5   10.54    0.84
  -2  -3  -5   14.86    1.29
   2  -3   5   15.34    1.13
  -2  -3  -5   25.96    1.56
   2  -3   5   15.54    1.15
  -2  -3  -5    8.85    0.75
  -2   3  -5   25.10    1.61
  -2   3  -5   11.61    1.03
  -2  -3  -6 1243.80   17.77
  -2  -3  -6 1563.15   16.65
  -2   3  -6 1243.25   17.02
   2  -3   6 1363.23   17.14
   2  -3   6 1499.96   16.58
   2   3   6 1122.33   16.49
   2   3   6 1141.87   16.43
  -2  -3  -6 1198.35   16.37
   2   3   6 1118.16   16.59
   2   3   6 1089.85   16.37
  -2  -3  -6 1259.26   17.69
  -2  -3  -6 1149.48   17.28
   2  -3   6 1244.61   16.73
  -2  -3  -6 1013.39   15.95
  -2   3  -6 1122.11   16.31
  -2   3  -6 1142.62   16.95
   2   3   6 1238.75   16.74
  -2  -3  -7   13.25    1.58
  -2  -3  -7   13.38    1.12
  -2   3  -7   13.85    1.48
   2  -3   7   15.99    1.22
   2   3   7   14.07    1.37
   2   3   7   12.20    1.29
   2  -3   7   13.76    1.22
   2  -3   7   13.97    1.33
  -2   3  -7   13.02    1.49
  -2  -3  -7   13.05    1.57
  -2   3  -7   11.23    1.21
   2   3   7   13.33    1.30
  -2  -3  -7   12.19    1.51
   2   3   7   12.95    1.30
  -2   3  -8    0.80    0.75
   2   3   8    1.41    1.03
  -2  -3  -8    1.23    1.21
  -2   3  -8    0.90    1.29
   2   3   8    0.88    1.08
   2  -3   8    2.00    0.95
  -2  -3  -8    0.86    1.05
  -2  -3  -8    3.11    1.26
   2  -3   8    1.56    0.98
   2   3   8    0.45    0.96
   2  -3   8    1.73    0.89
  -2   3  -8    5.42    1.16
   2  -3   8    1.24    0.90
  -2   3  -8    2.11    1.37
   2   3   8    1.34    1.04
  -2   3  -9    7.40    1.77
  -2   3  -9    7.13    1.88
  -2  -3  -9    6.31    1.50
   2  -3   9    7.20    1.33
  -2  -3  -9    7.83    1.69
   2   3   9    6.93    1.31
   2   3   9    6.74    1.45
  -2  -3  -9    7.17    1.85
  -2  -3  -9    6.75    1.44
   2  -3   9    5.60    1.16
   2  -3   9    8.08    1.29
  -2   3  -9    9.01    1.83
   2  -3   9   10.20    1.43
   2   3   9    7.13    1.58
  -2  -3 -10  123.55    4.74
  -2  -3 -10  141.05    4.86
  -2   3 -10  157.31    5.21
   2  -3  10  105.41    3.41
   2   3  10  147.40    5.04
   2  -3  10  134.10    3.93
   2   3  10  122.16    3.98
  -2   3 -10  160.51    5.38
  -2   3 -10  156.40    5.25
  -2   3 -10  158.29    5.43
  -2  -3 -10  121.24    3.96
   2  -3  10  124.44    3.87
   2   3  10  132.12    4.66
  -2  -3 -11    1.31    1.48
   2  -3  11    0.20    1.00
   2   3  11   -0.43    1.59
   2   3  11    0.61    0.87
   2  -3  11    0.10    1.04
  -2   3 -11    1.52    1.75
  -2  -3 -11    1.05    1.62
  -2   3 -11   -0.13    1.95
  -2  -3 -11    2.12    1.06
   2  -3  11    0.95    0.87
  -2   3 -11    0.93    1.78
  -2   3 -11    0.77    1.77
  -2  -3 -12    1.97    0.81
   2   3  12    2.84    1.21
   2  -3  12    2.20    0.93
  -2   3 -12    0.45    1.80
  -2  -3 -12    2.47    0.90
  -2   3 -12    1.69    1.98
  -2   3 -12    2.31    1.65
  -2  -3 -12    2.25    1.25
  -2  -3 -12    1.83    1.35
   2   3  12    3.07    1.13
   2  -3  12    2.86    0.88
  -2   3 -12    2.86    1.67
  -2   3 -12    2.97    1.40
   2   3  13    8.51    0.88
  -2   3 -13   10.42    1.38
  -2  -3 -13    8.25    1.14
  -2   3 -13   11.04    1.30
   2  -3  13    7.22    0.82
   2   3  13    8.88    0.99
  -2   3 -13   13.45    1.36
  -2   3 -13   11.62    1.71
   2  -3  13    6.92    0.85
   2  -4 -14    6.33    0.98
  -2   4  14    6.72    1.35
   2  -4 -14    6.83    1.34
   2  -4 -14    7.32    1.20
   2   4 -14    7.30    1.32
   2   4 -14    7.74    1.35
  -2   4  13  126.13    4.11
  -2  -4  13   51.58    1.86
   2   4 -13  106.30    3.72
   2   4 -13  113.14    3.54
   2   4 -13   94.80    2.89
  -2  -4  13   70.71    2.55
  -2  -4  13   66.25    2.25
   2  -4 -13  108.25    3.86
   2   4 -13  108.97    3.62
   2  -4 -13   95.42    3.22
  -2   4  12    3.48    1.50
  -2  -4  12    1.28    0.84
   2   4 -12    1.66    1.37
  -2   4  12    1.30    1.27
  -2  -4  12    1.07    0.69
  -2  -4  12    0.97    1.05
   2   4 -12    1.83    1.00
   2  -4 -12    1.46    1.16
   2   4 -12    1.61    1.10
   2   4 -12    1.76    1.45
   2   4 -11  180.16    5.15
   2   4 -11  158.84    4.19
  -2  -4  11  132.23    4.01
   2   4 -11  148.70    3.80
   2   4 -11  152.86    4.36
  -2  -4  11  134.62    4.16
   2  -4 -11  145.20    3.84
   2   4 -11  163.09    4.44
  -2  -4  11  131.48    4.05
   2  -4 -11  162.43    4.60
  -2   4  11  225.42    5.39
   2  -4 -11  158.17    4.64
  -2   4  11  197.48    5.03
  -2  -4  11  123.35    3.67
   2  -4 -10   11.01    1.45
  -2   4  10   13.69    1.46
   2   4 -10    9.88    1.28
   2  -4 -10   10.52    1.23
  -2   4  10   10.99    1.07
  -2   4  10   12.99    1.45
   2  -4 -10    9.78    1.52
   2   4 -10   10.23    1.25
  -2  -4  10    9.17    1.29
   2   4 -10    9.85    1.14
  -2  -4  10   10.33    1.35
   2   4 -10    9.12    1.47
  -2  -4  10    9.25    1.34
  -2  -4  10    9.27    1.34
   2   4 -10   10.51    1.55
  -2  -4  10   10.20    1.19
   2   4  -9 1146.67   16.88
   2   4  -9 1155.55   17.19
   2  -4  -9 1194.93   17.61
  -2   4   9 1251.29   16.45
  -2   4   9 1322.62   16.76
  -2  -4   9 1059.73   17.00
   2   4  -9 1191.98   16.78
   2  -4  -9 1209.28   17.38
  -2   4   9 1272.37   16.82
  -2  -4   9 1002.95   16.98
  -2   4   9 1402.02   16.61
   2  -4  -9 1150.41   17.16
   2   4  -9 1120.41   16.78
  -2  -4   9 1072.82   16.50
   2   4  -8    0.86    0.71
   2  -4  -8    0.82    0.86
  -2   4   8    0.62    0.66
  -2   4   8    1.34    0.57
   2   4  -8    0.47    0.73
  -2   4   8    1.00    0.63
  -2  -4   8    0.93    0.81
   2   4  -8    1.19    0.78
   2  -4  -8    0.93    0.79
  -2   4   8    0.78    0.69
  -2  -4   8    0.90    0.63
   2   4  -8    0.48    0.68
   2  -4  -8    1.19    0.83
  -2  -4   8    0.39    0.78
  -2   4   8    1.42    0.61
   2  -4  -8    0.77    0.93
  -2  -4   7 1419.59   19.80
   2  -4  -7 1711.32   21.39
  -2   4   7 1556.03   19.81
   2  -4  -7 1596.92   20.74
  -2   4   7 1647.10   19.96
   2   4  -7 1473.10   20.37
  -2  -4   7 1509.40   20.48
   2   4  -7 1419.26   20.12
  -2   4   7 1566.02   19.73
  -2   4   7 1519.56   19.72
   2  -4  -6   12.24    0.97
   2  -4  -6   16.48    1.25
  -2   4   6   11.79    0.72
   2  -4  -6   11.69    1.02
   2   4  -6   10.39    0.99
   2  -4  -6   11.55    1.03
  -2  -4   6   12.39    0.77
  -2   4   6   11.46    0.74
   2   4  -6    7.69    0.75
  -2  -4   6   12.18    1.04
   2  -4  -6   14.34    0.89
   2  -4  -6   12.06    0.93
  -2   4   6   13.34    0.79
  -2  -4   6   11.92    0.89
  -2  -4   6   13.30    1.04
  -2  -4   5  337.58    5.25
  -2   4   5  271.59    4.31
   2   4  -5  341.96    5.12
  -2   4   5  360.27    5.91
   2  -4  -5  215.61    4.96
   2  -4  -5  254.70    4.77
  -2  -4   5  311.93    4.83
   2  -4  -5  367.09    5.94
   2  -4  -5  264.56    5.05
   2  -4  -5  307.17    5.37
   2   4  -5  257.12    5.22
   2   4  -5  243.70    5.00
   2   4  -5  163.49    4.12
   2  -4  -5  238.05    4.73
   2   4  -5  273.18    4.98
  -2  -4   5  347.87    4.47
  -2   4   5  289.71    4.37
  -2  -4   5  321.86    5.22
   2   4  -4   98.78    2.66
   2   4  -4   93.08    2.46
   2   4  -4  112.19    3.17
   2  -4  -4  136.20    2.86
   2   4  -4  143.80    2.99
   2  -4  -4   88.43    2.91
  -2   4   4  145.98    3.34
   2   4  -4  107.23    2.48
  -2  -4   4  167.50    2.41
   2  -4  -3  557.30    8.18
   2   4  -3  457.51    7.64
   2   4  -3  484.09    7.85
   2   4  -3  411.94    8.64
   2  -4  -3  522.05    7.58
   2   4  -3  624.57    7.94
  -2   4   3  628.77    8.61
   2   4  -3  474.02    7.12
  -2   4   3  440.26    7.75
  -2   4   2   15.92    0.43
   2   4  -2   21.39    1.04
   2  -4  -2   19.91    0.94
  -2  -4   2   27.72    0.99
   2   4  -2   15.88    0.78
   2   4  -2   12.75    0.29
   2   4  -2   14.57    0.50
  -2   4   2   14.91    0.88
   2  -4  -2   17.88    0.67
  -2   4   2   22.45    1.07
   2   4  -2   20.90    0.84
   2   4  -2   19.68    1.07
  -2   4   2   17.53    1.00
  -2   4   1   37.43    1.30
   2   4  -1   38.95    0.89
  -2  -4   1   43.01    1.15
   2  -4  -1   42.87    1.19
  -2   4   1   30.41    1.00
   2   4  -1   38.06    1.47
  -2  -4   1   50.63    1.19
   2   4  -1   37.76    1.05
  -2   4   1   40.92    1.58
   2  -4  -1   36.32    0.75
   2   4  -1   40.31    1.65
  -2   4   1   35.38    1.28
  -2   4   0  271.93    5.00
  -2   4   0  208.97    4.06
   2  -4   0  249.22    4.05
   2  -4   0  249.35    3.69
   2   4   0  224.31    4.52
  -2  -4   0  287.47    3.74
  -2  -4   0  347.40    4.45
  -2   4   0  408.39    5.95
   2   4   0  224.15    4.43
  -2   4   0  220.31    3.94
  -2   4   0  226.79    4.34
  -2   4  -1    0.67    0.59
   2  -4   1    0.92    0.34
  -2  -4  -1    1.62    0.22
   2  -4   1    1.63    0.23
  -2  -4  -1    1.16    0.36
   2   4   1    1.26    0.57
  -2   4  -1    2.43    0.65
  -2   4  -1    1.54    0.64
   2   4   1    1.88    0.50
  -2   4  -1    1.11    0.29
  -2   4  -2    1.60    1.06
   2  -4   2    1.45    0.40
  -2  -4  -2    0.84    0.19
  -2   4  -2    0.81    0.57
   2   4   2    1.08    0.25
   2  -4   2    0.44    0.40
   2   4   2    1.62    0.56
   2  -4   3  653.75    9.76
   2   4   3  601.14   10.40
  -2  -4  -3  739.40    9.14
   2  -4   3  807.18   10.44
  -2   4  -3  607.02   10.53
   2  -4   3  890.63   10.08
   2   4   3  697.44    9.34
  -2  -4  -3  693.03    9.97
  -2  -4  -3  661.96   10.41
  -2  -4  -3  648.07   10.24
   2  -4   3  601.92    9.81
  -2  -4  -3  724.83   10.65
   2  -4   4   32.43    1.31
  -2  -4  -4   19.76    1.40
  -2  -4  -4   24.87    1.27
   2   4   4   17.09    1.26
   2  -4   4   19.52    1.15
   2   4   4   20.77    0.96
  -2  -4  -4   27.14    1.57
  -2  -4  -4   22.87    1.28
   2  -4   4   27.03    1.17
   2  -4   4   28.84    1.36
   2   4   4   26.51    1.07
  -2   4  -4   20.52    1.46
  -2   4  -4   24.37    1.46
   2   4   4   21.06    0.98
   2  -4   5    2.23    0.75
  -2   4  -5    1.22    0.68
   2  -4   5    2.30    0.59
   2   4   5    2.11    0.58
  -2   4  -5    1.68    0.70
  -2  -4  -5    4.06    0.82
  -2  -4  -5    2.34    0.69
  -2  -4  -5    2.13    0.64
   2  -4   5    3.15    0.65
   2   4   5    1.91    0.55
  -2   4  -5    2.86    0.77
  -2  -4  -5    2.65    0.91
   2  -4   5    2.30    0.71
   2   4   5    3.09    0.66
  -2   4  -5    1.60    0.53
  -2  -4  -6   27.82    1.51
  -2  -4  -6   31.78    1.75
   2  -4   6   30.65    1.44
   2   4   6   28.39    1.52
   2  -4   6   25.56    1.57
   2   4   6   27.10    1.61
  -2  -4  -6   22.58    1.38
  -2   4  -6   22.46    1.59
  -2  -4  -6   26.23    1.90
   2   4   6   25.64    1.42
   2  -4   6   26.98    1.60
  -2   4  -6   26.88    1.63
  -2  -4  -6   25.89    1.91
   2  -4   6   30.73    1.47
  -2   4  -6   22.60    1.31
   2   4   6   27.97    1.49
  -2  -4  -7  602.57   11.11
  -2  -4  -7  570.53    9.33
  -2  -4  -7  710.04   10.40
  -2   4  -7  562.86   10.09
  -2   4  -7  624.05   10.26
  -2  -4  -7  462.67    9.00
   2  -4   7  537.48    9.57
  -2  -4  -7  574.23   10.77
   2   4   7  603.44    9.84
   2   4   7  634.36   10.04
   2  -4   7  669.08    9.57
  -2   4  -7  528.68    9.28
   2   4   7  617.79   10.06
   2   4   7  640.31    9.85
   2  -4   7  576.75    9.79
   2   4   7  663.44   10.04
   2  -4   7  633.99    9.42
   2  -4   8    5.51    1.17
  -2  -4  -8    4.98    1.55
  -2   4  -8    7.43    1.55
  -2   4  -8    6.80    1.56
  -2   4  -8    6.70    1.17
   2   4   8    6.03    1.32
   2  -4   8    5.27    1.14
   2   4   8    5.71    1.16
   2   4   8    6.98    1.31
  -2  -4  -8    5.86    1.43
   2   4   8    9.45    1.31
  -2   4  -8    6.62    1.57
  -2  -4  -8    7.81    1.29
  -2  -4  -8    6.40    0.95
   2  -4   8    6.20    1.07
   2  -4   8    7.78    1.17
   2   4   8    6.51    1.34
   2   4   8    5.88    1.32
   2   4   9   49.60    2.66
  -2  -4  -9   47.80    3.00
   2  -4   9   42.27    2.24
  -2   4  -9   53.77    3.07
   2  -4   9   50.61    2.32
  -2   4  -9   54.98    3.06
   2   4   9   50.62    2.53
  -2  -4  -9   49.74    2.31
  -2   4  -9   51.39    3.13
   2  -4   9   39.01    2.16
   2  -4   9   46.33    2.21
   2   4   9   51.49    2.80
  -2  -4  -9   47.34    2.84
   2  -4  10   22.41    1.75
  -2  -4 -10   19.96    1.52
  -2   4 -10   26.71    2.68
   2  -4  10   17.10    1.61
  -2  -4 -10   19.68    1.44
  -2   4 -10   24.31    2.56
   2  -4  10   19.32    1.67
   2   4  10   20.41    2.24
  -2   4 -10   26.84    2.67
  -2  -4 -10   19.67    2.26
   2   4  10   19.95    1.93
  -2  -4 -10   21.55    2.22
   2  -4  10   18.97    1.69
   2   4  11  179.14    4.27
  -2   4 -11  235.92    6.43
  -2  -4 -11  160.81    3.74
   2  -4  11  184.40    4.42
   2   4  11  266.95    6.73
  -2  -4 -11  169.65    3.76
   2  -4  11  168.04    4.22
  -2  -4 -11  178.77    5.02
  -2   4 -11  258.88    6.59
  -2   4 -11  242.58    6.50
   2  -4  11  146.72    3.91
  -2  -4 -11  200.88    5.40
  -2   4 -12   -2.14    1.86
   2  -4  12   -1.10    1.00
   2   4  12   -0.12    1.17
   2  -4  12    0.47    0.76
  -2   4 -12   -0.25    1.76
  -2   4 -12   -0.25    1.64
  -2   4 -12   -1.15    1.55
  -2  -4 -12    0.21    1.09
   2   4  12    0.49    1.14
   2  -4  12    0.64    0.74
  -2  -4 -12   -0.52    1.18
  -2   4 -12   -2.15    1.76
  -2  -4 -12    0.21    0.58
   2   4  13    7.74    0.84
  -2   4 -13    8.96    1.27
  -2   4 -13   11.22    1.27
  -2   4 -13   10.09    1.18
   2  -4  13    5.72    0.73
   2  -4  13    5.87    0.71
   2   4  13    8.93    0.91
  -2  -4 -13    7.75    0.93
   2   5 -14    0.92    1.12
   2   5 -14    0.85    1.05
   2   5 -14    0.39    1.00
  -2   5  14    0.51    1.08
   2  -5 -13    2.95    1.12
  -2   5  13    5.57    1.60
  -2  -5  13    2.61    0.82
   2   5 -13    4.62    0.88
  -2  -5  13    4.03    0.92
   2   5 -13    5.14    1.35
   2  -5 -13    4.28    1.23
   2  -5 -13    4.25    1.39
   2   5 -13    5.35    1.49
   2   5 -12   31.82    1.74
   2  -5 -12   31.77    2.16
   2  -5 -12   36.83    2.47
   2  -5 -12   34.64    2.20
  -2  -5  12   24.64    1.61
  -2  -5  12   19.00    1.13
  -2   5  12   43.66    2.56
   2   5 -12   36.71    2.42
  -2   5  12   53.82    2.92
   2   5 -12   33.48    2.00
  -2   5  11   97.53    3.48
   2  -5 -11   70.58    3.07
  -2  -5  11   54.73    2.53
   2   5 -11   65.54    2.55
  -2   5  11   85.67    2.67
   2  -5 -11   77.52    3.46
   2   5 -11   67.31    2.76
   2  -5 -11   57.79    2.34
   2  -5 -11   70.43    3.15
  -2  -5  11   64.53    2.85
   2   5 -11   71.92    3.11
   2   5 -11   71.44    3.26
  -2   5  11   92.49    3.37
  -2  -5  11   49.06    1.99
   2   5 -11   70.52    2.85
   2   5 -10    6.83    1.05
   2   5 -10    6.89    1.13
   2  -5 -10    8.50    1.43
  -2  -5  10    7.59    1.27
   2   5 -10    6.61    1.33
   2  -5 -10    8.64    1.68
   2   5 -10    5.47    1.22
  -2  -5  10    6.86    1.22
  -2   5  10    9.45    1.16
  -2   5  10    7.43    1.26
  -2  -5  10    7.40    0.88
  -2   5  10   10.39    1.29
   2  -5 -10    7.16    1.13
   2  -5 -10    7.75    1.43
  -2  -5  10    7.15    1.25
  -2   5   9    3.16    0.85
   2   5  -9    3.22    1.03
  -2  -5   9    6.41    1.08
  -2   5   9    5.13    1.00
   2  -5  -9    3.51    1.26
   2  -5  -9    4.27    1.02
  -2  -5   9    2.87    0.71
  -2   5   9    4.01    1.02
   2   5  -9    3.29    1.21
  -2  -5   9    3.37    1.05
   2  -5  -9    5.25    1.19
  -2  -5   9    2.56    1.17
   2   5  -9    3.29    0.94
  -2   5   9    4.59    0.84
  -2   5   8   55.48    2.03
   2   5  -8   46.74    2.16
   2  -5  -8   62.28    2.65
  -2   5   8   65.65    2.12
  -2   5   8   55.31    2.05
  -2  -5   8   42.37    1.72
  -2  -5   8   51.52    2.35
  -2  -5   8   52.10    2.28
   2   5  -8   55.52    2.18
  -2   5   8   56.96    2.03
   2  -5  -8   50.97    2.43
   2  -5  -8   52.70    2.43
   2   5  -7  106.90    3.00
  -2  -5   7  117.19    3.16
   2  -5  -7  125.38    3.50
  -2   5   7  108.64    2.60
  -2   5   7  124.32    2.83
   2   5  -7  101.54    2.90
   2  -5  -7  102.89    2.74
  -2  -5   7   92.59    2.47
   2  -5  -7  115.91    3.62
  -2   5   7  115.79    2.74
  -2  -5   7  118.53    3.34
   2  -5  -7  123.91    3.64
  -2   5   7  122.06    2.78
  -2  -5   7  117.93    3.38
   2  -5  -7  129.00    3.62
   2  -5  -6   20.55    1.37
  -2   5   6   21.16    1.00
   2  -5  -6   20.36    1.24
   2  -5  -6   23.35    1.56
   2  -5  -6   20.53    1.45
  -2   5   6   18.88    0.97
  -2   5   6   18.62    0.97
   2  -5  -6   20.40    1.45
   2  -5  -6   25.90    1.31
  -2  -5   6   21.95    1.21
  -2  -5   6   21.45    1.32
  -2  -5   6   22.99    1.37
  -2  -5   6   15.51    0.88
  -2  -5   5  304.57    5.08
  -2   5   5  262.41    4.23
   2  -5  -5  177.09    5.06
   2  -5  -5  308.21    5.77
  -2   5   5  279.82    4.27
  -2  -5   5  304.33    4.73
   2  -5  -5  224.21    4.96
  -2   5   5  258.65    4.20
   2   5  -5  193.58    4.75
   2  -5  -5  214.24    4.71
   2  -5  -5  299.30    5.03
  -2  -5   5  204.15    3.87
  -2  -5   5  287.67    4.99
   2  -5  -5  209.38    4.55
   2  -5  -4  425.88    6.26
  -2   5   4  346.91    5.39
  -2  -5   4  423.35    6.12
   2  -5  -4  345.66    6.19
   2  -5  -4  317.70    5.86
   2  -5  -4  272.38    5.73
  -2  -5   4  416.86    5.96
  -2   5   4  298.87    5.76
   2   5  -4  327.00    5.23
   2   5  -4  280.02    5.32
   2   5  -4  274.64    5.60
  -2   5   4  349.29    5.32
   2  -5  -4  438.00    6.96
   2  -5  -4  327.02    5.48
  -2   5   4  483.80    7.03
   2  -5  -3   42.52    1.72
   2  -5  -3   39.70    1.63
  -2  -5   3   55.40    1.72
  -2   5   3   36.14    1.53
  -2   5   3   64.79    1.94
   2  -5  -3   45.57    1.35
  -2   5   3   60.71    2.04
  -2  -5   3   53.69    1.76
   2   5  -3   43.23    1.53
   2   5  -3   45.13    1.54
   2   5  -2  300.34    5.61
   2  -5  -2  349.12    5.53
   2   5  -2  299.23    5.12
  -2   5   2  445.01    6.17
   2  -5  -2  313.47    4.76
   2   5  -2  350.07    6.18
   2   5  -2  479.65    7.30
  -2   5   2  370.87    5.93
   2   5  -2  398.39    5.72
  -2   5   2  264.27    5.36
   2  -5  -2  369.35    6.40
   2  -5  -2  412.14    6.77
  -2   5   1  115.26    3.22
  -2   5   1  102.70    2.58
   2   5  -1  104.56    2.04
  -2   5   1  139.61    3.32
   2   5  -1  128.84    2.97
  -2   5   1  121.89    2.69
   2   5  -1  115.11    2.91
   2  -5  -1  126.42    2.40
   2   5  -1  112.78    2.18
  -2   5   1  103.73    1.95
  -2   5   1  103.41    1.88
  -2  -5   1  137.67    2.34
  -2   5   0  142.59    3.23
  -2   5   0  114.29    3.37
   2   5   0  124.17    2.76
   2   5   0  167.55    3.82
   2  -5   0  197.49    2.95
   2   5   0  178.94    3.63
  -2   5   0  157.09    3.10
  -2   5   0  159.98    3.59
  -2   5  -1  392.11    5.43
   2   5   1  390.15    6.45
   2  -5   1  342.18    5.74
  -2   5  -1  534.23    8.01
  -2   5  -1  375.50    6.97
   2  -5   1  333.18    6.06
  -2   5  -1  386.97    6.95
   2  -5   1  399.75    5.86
  -2   5  -1  272.07    6.08
  -2  -5  -1  411.35    6.12
   2  -5   1  374.88    6.22
   2   5   1  368.38    6.77
  -2  -5  -1  459.20    6.07
  -2  -5  -2 1704.31   17.26
  -2  -5  -2 1156.10   16.58
   2  -5   2 1532.25   16.92
   2  -5   2 1544.56   16.81
  -2  -5  -2 1492.02   16.98
   2   5   2 1168.92   17.20
  -2   5  -2  880.88   16.27
   2  -5   2 1155.28   16.16
   2  -5   2 1036.31   16.02
   2  -5   2 1124.71   16.15
  -2   5  -2 1753.58   20.90
  -2   5  -2 1018.60   16.75
   2  -5   3  138.00    3.23
   2  -5   3  200.05    3.86
   2  -5   3  209.33    3.70
  -2  -5  -3  149.40    3.71
  -2   5  -3  139.04    3.88
  -2  -5  -3  119.94    3.16
  -2  -5  -3  204.68    4.19
   2   5   3  175.44    3.15
  -2   5  -3   97.09    3.37
   2  -5   3  172.67    3.50
  -2  -5  -3  200.64    3.99
  -2  -5  -3  188.92    3.70
   2   5   3  165.67    2.96
  -2  -5  -4  260.18    4.74
   2   5   4  215.65    3.94
  -2  -5  -4  225.02    4.65
  -2  -5  -4  215.53    5.09
  -2   5  -4  297.79    5.90
  -2  -5  -4  263.44    5.48
  -2  -5  -4  272.49    5.01
   2   5   4  256.78    4.42
  -2  -5  -4  247.58    5.48
   2   5   4  241.57    4.27
   2  -5   4  286.13    5.23
   2  -5   4  315.70    4.95
   2  -5   4  297.17    5.05
   2  -5   4  245.82    4.61
  -2  -5  -4  258.58    5.14
  -2   5  -5   19.10    1.29
  -2  -5  -5   25.83    1.36
  -2  -5  -5   18.12    1.58
  -2  -5  -5   26.46    1.38
   2   5   5   23.71    1.25
  -2  -5  -5   21.96    1.47
  -2   5  -5   18.25    1.28
   2  -5   5   23.71    1.42
  -2  -5  -5   21.39    1.70
   2   5   5   22.16    1.17
   2  -5   5   23.70    1.30
   2  -5   5   25.91    1.31
  -2  -5  -5   24.07    1.43
  -2  -5  -5   20.06    1.66
   2  -5   6  471.67    7.68
   2   5   6  545.35    8.16
  -2   5  -6  363.23    7.10
   2   5   6  498.34    7.89
  -2  -5  -6  564.85    8.08
  -2   5  -6  425.59    7.90
  -2  -5  -6  408.91    8.82
  -2  -5  -6  485.11    8.11
  -2  -5  -6  388.39    7.83
   2  -5   6  464.73    8.21
  -2  -5  -6  576.87    8.20
   2  -5   6  511.89    7.67
   2  -5   6  471.69    8.05
   2   5   6  488.97    7.78
  -2  -5  -6  435.36    9.07
  -2   5  -6  419.48    7.96
  -2   5  -7    4.40    0.88
   2   5   7    5.31    1.12
  -2   5  -7    6.07    1.28
  -2  -5  -7    6.38    1.00
   2  -5   7    4.84    0.96
   2   5   7    6.79    1.29
  -2  -5  -7    4.13    1.45
  -2  -5  -7    4.95    1.50
   2   5   7    5.94    1.11
  -2  -5  -7    4.44    1.00
   2   5   7    5.66    1.17
  -2  -5  -7    8.77    1.13
  -2   5  -7    4.94    1.21
   2  -5   7    3.95    1.10
   2  -5   7    4.07    1.06
   2  -5   7    4.98    0.97
   2   5   7    6.48    1.17
   2  -5   8  115.12    3.63
   2  -5   8  111.14    3.67
  -2  -5  -8  137.78    3.39
  -2   5  -8  135.66    4.29
  -2  -5  -8  127.93    4.74
  -2  -5  -8  104.91    3.38
   2  -5   8  139.86    3.79
   2   5   8  147.42    4.06
   2   5   8  149.11    4.29
   2   5   8  150.21    4.38
  -2   5  -8  125.17    4.23
  -2  -5  -8  137.07    3.45
   2   5   8  149.87    4.24
   2  -5   8  126.98    3.42
  -2   5  -8  138.67    4.48
  -2  -5  -8  119.58    4.46
  -2  -5  -8  133.78    4.74
  -2  -5  -8  109.38    3.22
   2   5   8  148.15    4.09
  -2   5  -8  111.02    3.41
  -2   5  -9   10.82    1.84
   2   5   9   11.71    1.82
   2   5   9   11.58    1.37
  -2  -5  -9    9.84    1.05
  -2   5  -9   10.46    1.84
  -2   5  -9   12.01    2.04
   2   5   9   10.59    1.58
   2   5   9   11.30    1.54
  -2  -5  -9    9.98    1.05
  -2   5  -9   11.47    1.89
   2   5   9   10.60    1.64
   2  -5   9    8.53    1.17
   2  -5   9    8.72    1.34
  -2  -5  -9   10.15    1.82
   2  -5   9    9.44    1.27
   2  -5   9    7.10    1.34
  -2   5 -10   44.98    2.95
  -2  -5 -10   39.96    2.68
  -2   5 -10   47.74    2.94
  -2  -5 -10   36.35    1.62
   2   5  10   45.86    2.80
   2  -5  10   37.84    2.03
   2   5  10   43.21    2.26
   2  -5  10   41.12    2.16
   2  -5  10   33.60    2.06
   2   5  10   46.03    2.64
  -2   5 -10   47.53    3.05
   2  -5  10   34.17    2.06
   2  -5  11    1.49    0.97
   2  -5  11    0.56    1.08
  -2   5 -11    1.49    1.65
   2  -5  11    1.11    0.95
   2   5  11    1.79    1.11
  -2  -5 -11    0.61    1.18
   2  -5  11    1.80    0.95
  -2   5 -11    2.89    2.03
  -2   5 -11    1.09    1.70
   2  -5  12    4.26    0.91
  -2   5 -12    4.43    1.60
   2   5  12    7.16    1.27
   2  -5  12    5.55    0.78
  -2   5 -12    5.54    1.46
   2   5  12    4.91    1.18
   2  -5  12    5.47    0.84
   2  -5  12    3.59    0.74
  -2  -5 -12    5.57    1.05
  -2   5 -12    4.89    1.23
  -2   5 -12    6.62    1.58
  -2   5 -12    6.99    1.62
   2  -6 -13   20.34    1.33
   2  -6 -13   20.90    1.56
   2   6 -13   21.85    1.75
  -2   6  13   31.19    2.23
  -2  -6  13   12.72    1.03
  -2  -6  13   17.09    1.32
   2   6 -13   23.76    1.74
  -2   6  12    8.07    1.72
   2  -6 -12    4.31    1.15
  -2   6  12    5.60    1.55
  -2  -6  12    3.60    0.93
   2   6 -12    4.34    1.41
   2   6 -12    4.95    1.41
   2  -6 -12    3.67    1.22
   2  -6 -12    3.39    1.19
   2   6 -12    4.76    1.08
   2   6 -11   19.79    1.37
  -2   6  11   26.66    1.67
   2   6 -11   21.63    2.01
  -2   6  11   29.59    2.12
   2  -6 -11   22.30    1.92
  -2   6  11   33.29    2.20
   2  -6 -11   26.44    2.02
   2   6 -11   22.05    1.93
  -2  -6  11   17.42    1.56
   2   6 -11   21.71    1.68
   2  -6 -11   24.33    1.96
   2   6 -11   21.50    1.58
  -2  -6  11   16.22    1.58
   2  -6 -10   34.12    2.34
  -2  -6  10   26.27    1.94
   2   6 -10   28.48    1.88
   2  -6 -10   25.93    1.73
  -2  -6  10   20.00    1.23
  -2   6  10   35.33    2.08
   2  -6 -10   34.54    2.24
  -2   6  10   41.67    2.18
  -2   6  10   43.53    2.02
   2   6 -10   29.06    1.69
   2   6 -10   30.51    1.95
  -2  -6  10   27.99    1.90
  -2   6   9   23.27    1.47
  -2  -6   9   14.92    1.54
   2  -6  -9   16.16    1.46
  -2   6   9   20.79    1.49
  -2  -6   9   13.00    1.02
   2  -6  -9   19.16    1.73
   2   6  -9   16.96    1.59
   2  -6  -9   19.81    1.89
   2   6  -9   15.68    1.38
   2  -6  -8   38.91    2.45
   2  -6  -8   27.85    1.50
  -2   6   8   37.32    1.75
   2  -6  -8   39.64    2.28
  -2  -6   8   30.35    2.02
   2   6  -8   27.53    1.65
  -2  -6   8   25.25    1.32
  -2  -6   8   32.41    1.93
  -2  -6   8   35.76    1.88
   2  -6  -8   29.59    1.99
  -2   6   8   32.24    1.53
   2   6  -8   26.87    1.68
  -2   6   8   37.22    1.66
   2  -6  -8   32.49    2.19
  -2  -6   8   34.54    2.01
  -2   6   7   90.96    2.48
   2  -6  -7   90.96    3.26
  -2   6   7   85.57    2.34
  -2  -6   7   86.98    3.04
  -2  -6   7   81.55    2.89
   2  -6  -7   89.27    3.34
  -2   6   7   90.91    2.52
   2  -6  -7   81.81    3.02
   2  -6  -7   88.34    3.15
  -2  -6   7   89.52    2.96
  -2  -6   7   90.08    2.75
   2  -6  -7   87.54    3.46
   2  -6  -6  269.71    6.03
  -2   6   6  305.78    4.97
   2  -6  -6  225.75    5.16
   2  -6  -6  308.44    6.34
   2  -6  -6  273.93    5.38
   2  -6  -6  281.63    6.01
  -2   6   6  294.86    4.97
   2  -6  -6  216.78    5.97
   2  -6  -6  270.14    6.14
  -2   6   6  285.54    4.87
  -2  -6   6  304.00    5.80
  -2  -6   6  330.51    5.56
  -2  -6   6  305.70    5.74
   2  -6  -5   34.02    1.95
   2  -6  -5   23.50    1.46
  -2   6   5   32.68    1.30
  -2  -6   5   35.67    1.65
  -2   6   5   30.29    1.29
  -2  -6   5   33.98    1.57
  -2  -6   5   38.09    1.53
   2  -6  -5   30.36    1.61
   2  -6  -5   22.72    1.55
   2  -6  -5   25.08    1.67
  -2   6   5   31.33    1.30
  -2   6   4  202.73    3.82
  -2  -6   4  227.61    4.27
   2  -6  -4  215.26    4.34
   2  -6  -4  163.81    4.20
  -2  -6   4  223.46    4.11
   2  -6  -4  164.93    3.98
  -2   6   4  206.08    3.70
   2  -6  -4  175.23    4.26
   2  -6  -4  153.35    4.10
  -2  -6   4  181.66    3.74
   2   6  -4  146.89    3.77
  -2   6   4  206.06    3.66
  -2   6   3   31.35    1.63
  -2  -6   3   20.04    1.00
   2  -6  -3   26.28    1.59
  -2   6   3   23.95    1.24
   2  -6  -3   27.57    1.45
  -2  -6   3   27.66    1.10
   2  -6  -3   21.28    1.34
  -2   6   3   21.14    1.12
  -2  -6   3   28.29    1.22
   2  -6  -3   22.90    1.34
   2   6  -3   21.48    1.16
   2   6  -3   20.52    1.06
  -2  -6   3   27.66    1.32
   2  -6  -3   19.15    1.24
   2   6  -2   99.01    2.75
   2   6  -2   91.45    2.12
  -2  -6   2  105.90    2.42
  -2  -6   2  136.71    2.85
  -2   6   2   76.13    2.41
  -2   6   2   67.34    2.88
   2  -6  -2  100.25    2.64
  -2   6   2  128.98    3.11
  -2  -6   2  109.59    2.69
   2  -6  -2   74.74    2.42
   2  -6  -2   95.35    2.88
  -2  -6   2   88.69    2.27
   2  -6  -1  542.11    8.34
   2  -6  -1  288.86    6.31
  -2  -6   1  468.44    6.84
  -2  -6   1  488.07    6.80
   2  -6  -1  493.92    7.81
   2  -6  -1  503.46    6.55
   2   6  -1  432.77    7.47
  -2  -6   1  522.66    7.03
  -2   6   1  318.27    6.43
   2  -6  -1  466.39    6.79
   2   6  -1  464.34    6.87
  -2   6   1  632.16    8.59
  -2   6   1  472.17    7.04
   2  -6  -1  394.11    6.21
   2   6  -1  374.85    6.89
  -2   6   1  307.14    6.47
  -2  -6   1  387.31    6.43
   2  -6  -1  434.78    7.12
   2  -6   0   68.38    2.04
  -2   6   0   79.46    2.10
   2   6   0   82.56    2.39
   2  -6   0   69.73    1.90
  -2   6   0   63.78    2.40
  -2  -6   0   61.71    1.98
   2  -6   0   58.74    2.06
  -2  -6   0   83.68    2.23
   2   6   0   75.87    2.63
  -2  -6   0   96.85    2.08
  -2   6   0   48.61    2.11
  -2   6   0   55.92    2.01
   2   6   0   59.01    1.77
  -2  -6   0   91.44    2.42
   2  -6   0   76.73    2.28
   2  -6   0   88.46    2.74
  -2  -6   0   92.80    2.36
   2  -6   0   92.16    2.95
  -2  -6  -1    5.96    0.72
   2  -6   1    8.70    0.70
  -2   6  -1    8.87    1.16
   2  -6   1    5.33    0.70
  -2  -6  -1    3.53    0.67
   2  -6   1    4.58    0.77
  -2  -6  -1    7.58    0.85
   2  -6   1    6.04    0.89
  -2   6  -1    5.30    0.96
  -2   6  -1    3.92    0.72
   2   6   1    3.34    0.54
   2  -6   1    4.25    0.62
  -2  -6  -1    5.51    0.69
  -2  -6  -1    6.20    0.75
   2  -6   1    5.44    0.92
   2  -6   2    3.31    0.70
   2  -6   2    3.32    0.79
   2  -6   2    1.80    0.62
  -2   6  -2    0.53    0.33
   2   6   2    1.12    0.48
  -2  -6  -2    1.80    0.51
  -2  -6  -2    1.35    0.63
   2  -6   2    1.62    0.43
  -2   6  -2    3.33    0.71
  -2  -6  -2    4.04    0.73
   2  -6   2    1.46    0.70
   2  -6   2    1.86    0.68
   2  -6   3    2.32    0.69
   2   6   3    0.68    0.44
   2  -6   3    2.89    0.73
  -2  -6  -3    0.29    0.64
  -2  -6  -3    2.84    0.72
  -2  -6  -3    0.24    0.47
  -2  -6  -3    7.51    1.00
  -2  -6  -3    0.50    0.64
   2   6   3    0.66    0.31
   2  -6   3    0.29    0.65
   2  -6   3    4.90    0.87
   2   6   3    1.64    0.44
   2   6   4   13.69    0.80
  -2  -6  -4    8.84    0.90
   2  -6   4   14.64    1.13
  -2  -6  -4   15.20    1.36
   2   6   4   17.95    1.08
  -2  -6  -4   17.01    1.32
   2   6   4   16.92    0.98
  -2  -6  -4   21.26    1.57
   2  -6   4   15.98    1.16
   2  -6   4   17.86    1.17
  -2  -6  -4   10.30    1.27
   2  -6   4   16.93    1.32
  -2  -6  -5  374.42    7.78
  -2   6  -5  444.10    8.11
   2  -6   5  522.72    8.49
  -2  -6  -5  478.18    8.93
   2   6   5  583.44    8.37
  -2  -6  -5  590.73    9.06
   2   6   5  564.95    8.15
  -2  -6  -5  470.45    9.58
  -2  -6  -5  566.52    9.62
   2  -6   5  620.83    8.64
   2  -6   5  591.32    8.82
  -2  -6  -5  403.82    8.95
   2  -6   5  595.61    8.78
   2  -6   5  553.71    9.06
  -2  -6  -6  221.71    5.02
   2  -6   6  204.62    4.60
  -2  -6  -6  184.86    5.67
   2   6   6  240.74    4.76
  -2  -6  -6  192.01    4.28
  -2   6  -6  192.13    4.66
  -2  -6  -6  187.44    4.91
   2   6   6  264.18    5.15
   2  -6   6  221.99    4.85
   2  -6   6  234.57    4.61
   2   6   6  238.98    4.84
  -2  -6  -6  212.03    5.66
  -2   6  -6  188.83    4.69
  -2  -6  -6  168.64    5.24
  -2   6  -7   93.51    3.48
  -2  -6  -7   81.09    3.13
   2   6   7  120.62    3.76
  -2  -6  -7  102.40    3.88
  -2  -6  -7   97.61    3.21
   2  -6   7   96.28    3.07
  -2   6  -7   93.15    3.30
  -2  -6  -7   92.93    2.72
   2   6   7  117.52    3.46
   2   6   7  120.72    3.51
   2  -6   7  101.54    2.97
   2  -6   7   91.99    3.31
  -2  -6  -7   85.80    3.76
   2   6   7  119.31    3.51
   2  -6   7   94.49    3.15
  -2   6  -7   92.67    3.35
  -2   6  -8   47.70    2.76
  -2   6  -8   46.57    2.57
  -2  -6  -8   47.65    1.83
   2   6   8   54.30    2.72
  -2  -6  -8   46.89    2.70
  -2  -6  -8   40.13    2.04
   2  -6   8   43.21    2.19
   2   6   8   56.18    2.62
   2  -6   8   39.40    2.11
   2  -6   8   47.26    2.09
   2   6   8   56.39    2.68
  -2   6  -8   44.55    2.59
  -2  -6  -8   38.04    2.10
   2  -6   8   38.52    2.31
   2   6   8   53.60    2.61
   2   6   8   58.37    2.66
   2   6   9   82.72    3.43
  -2  -6  -9   66.82    3.04
   2  -6   9   55.33    2.67
  -2   6  -9   72.56    3.24
   2  -6   9   64.96    2.70
   2   6   9   81.66    3.01
  -2   6  -9   72.20    3.44
   2   6   9   84.81    3.49
   2  -6   9   64.13    2.52
   2   6   9   81.92    3.34
  -2   6  -9   63.43    3.11
  -2   6  -9   69.92    3.57
   2  -6   9   58.21    2.52
   2   6   9   82.95    3.32
  -2   6 -10   18.72    2.29
  -2   6 -10   19.74    2.49
   2  -6  10   12.19    1.46
   2  -6  10   13.70    1.51
  -2   6 -10   16.49    2.09
  -2  -6 -10   13.62    1.58
   2   6  10   18.82    1.99
  -2   6 -10   18.12    2.02
   2  -6  10   12.31    1.40
   2   6  10   19.26    2.10
   2   6  10   18.88    1.94
   2  -6  10   13.09    1.38
  -2   6 -10   15.39    1.90
  -2  -6 -10   13.25    1.71
   2   6  10   17.26    1.68
   2  -6  10   12.47    1.31
  -2   6 -11  237.62    5.77
  -2   6 -11  259.80    6.25
  -2   6 -11  212.14    5.59
  -2   6 -11  193.77    4.91
  -2  -6 -11  189.63    4.48
   2  -6  11  184.65    4.17
  -2  -6 -11  179.20    4.17
   2   6  11  221.73    4.72
   2  -6  11  171.33    4.07
   2  -6  11  155.78    3.93
  -2   6 -11  228.63    5.45
  -2  -6 -12    0.65    0.66
  -2   6 -12    0.40    1.16
   2  -6  12    0.24    0.66
  -2  -6 -12    0.39    0.64
  -2   6 -12   -1.07    1.11
   2   7 -12   34.31    1.97
  -2  -7  12   28.76    1.62
  -2  -7  12   22.18    1.41
   2   7 -12   36.23    2.05
   2   7 -12   34.34    2.00
  -2  -7  12   24.93    1.37
   2  -7 -12   25.09    1.30
   2   7 -12   29.44    1.51
   2  -7 -12   32.12    1.85
   2  -7 -12   29.32    1.87
  -2  -7  11   41.17    2.12
  -2  -7  11   32.79    1.87
   2   7 -11   38.84    1.91
   2  -7 -11   33.23    1.69
  -2   7  11   52.63    2.24
   2  -7 -11   35.85    1.74
   2   7 -11   42.62    2.29
   2  -7 -11   46.52    2.37
  -2  -7  11   32.95    1.81
   2   7 -11   40.27    2.26
   2   7 -10    1.04    0.85
  -2  -7  10    0.63    1.02
   2  -7 -10    0.58    1.11
  -2   7  10    2.04    1.00
   2   7 -10    0.08    1.18
   2   7 -10    0.45    0.91
  -2  -7  10    0.76    0.91
   2  -7 -10    1.76    0.88
  -2   7  10    1.17    1.06
   2  -7  -9    8.14    1.22
   2   7  -9   10.03    1.28
   2  -7  -9   12.39    1.35
  -2  -7   9   10.56    1.38
  -2  -7   9    8.80    1.37
   2  -7  -9    9.81    1.66
  -2   7   9   12.61    1.38
   2  -7  -9   11.19    1.58
  -2  -7   9    9.90    1.29
   2   7  -9    8.63    1.05
   2   7  -9    9.38    1.28
  -2   7   9   14.48    1.35
   2  -7  -8   12.66    1.50
  -2   7   8   16.35    1.20
   2   7  -8   12.65    1.22
   2  -7  -8   16.29    1.78
  -2   7   8   17.06    1.42
   2  -7  -8   15.03    1.88
   2  -7  -8   14.54    1.45
   2  -7  -8   11.54    1.14
  -2  -7   8   12.50    1.45
  -2  -7   8   11.94    1.47
  -2  -7   8   13.88    1.39
  -2  -7   7    4.79    1.05
   2  -7  -7    5.75    1.36
  -2   7   7    5.74    0.84
   2  -7  -7    4.36    1.15
  -2  -7   7    4.97    1.13
  -2  -7   7    5.53    1.02
  -2   7   7    5.14    0.86
   2  -7  -7    5.21    1.23
   2  -7  -7    5.46    1.04
   2  -7  -7    5.03    0.90
  -2   7   7    5.58    0.94
  -2   7   6    1.20    0.64
  -2   7   6    0.90    0.56
   2  -7  -6    1.04    0.73
  -2  -7   6    1.86    0.80
  -2  -7   6    1.21    0.81
   2  -7  -6    1.00    0.97
  -2   7   6    1.43    0.76
  -2   7   6    1.35    0.61
   2  -7  -6    0.50    0.91
   2  -7  -6    1.88    0.76
  -2  -7   6    1.03    0.66
  -2   7   5   21.16    1.21
  -2   7   5   22.36    1.16
  -2  -7   5   20.00    1.22
   2  -7  -5   17.59    1.63
   2  -7  -5   20.60    1.69
  -2   7   5   20.76    1.23
  -2  -7   5   19.91    1.40
   2  -7  -5   19.67    1.39
   2  -7  -5   17.15    1.45
   2  -7  -5   14.82    1.54
  -2  -7   5   20.75    1.44
   2  -7  -5   14.48    1.23
   2  -7  -4   70.95    2.45
  -2   7   4   77.41    2.18
  -2   7   4   76.71    2.10
  -2  -7   4   59.19    1.97
   2  -7  -4   56.53    2.26
   2  -7  -4   56.47    2.56
  -2  -7   4   80.63    2.48
  -2   7   4   77.82    2.36
   2  -7  -4   62.68    2.54
  -2  -7   4   71.49    2.30
   2  -7  -3   85.09    2.79
  -2  -7   3   92.20    2.31
   2  -7  -3   69.87    2.50
   2  -7  -3   78.51    2.89
  -2  -7   3   87.42    2.45
  -2   7   3   97.90    2.72
   2  -7  -3   81.09    3.01
  -2  -7   3  103.08    2.75
   2  -7  -3   94.01    2.84
  -2   7   3   90.50    2.58
   2  -7  -2   29.67    1.61
   2  -7  -2   38.33    1.94
  -2  -7   2   49.62    1.82
   2  -7  -2   37.29    1.86
  -2  -7   2   46.42    1.70
   2  -7  -2   51.33    1.97
  -2  -7   2   55.59    1.91
  -2  -7   2   45.50    1.81
   2  -7  -1   25.19    1.31
  -2  -7   1   25.11    1.36
  -2  -7   1   19.07    1.13
   2  -7  -1   21.32    1.39
  -2  -7   1   25.52    1.33
  -2  -7   1   24.47    1.31
  -2   7   1   21.77    1.41
   2  -7   0   47.50    1.99
  -2  -7   0   59.30    2.03
  -2  -7   0   81.90    2.43
  -2  -7   0   76.24    2.26
   2  -7   0   67.83    2.30
   2  -7   0   54.88    1.94
  -2  -7   0   79.79    2.42
   2  -7   1   28.48    1.44
  -2  -7  -1   31.02    1.46
   2  -7   1   35.38    1.92
   2  -7   1   23.81    1.43
  -2  -7  -1   22.58    1.37
  -2  -7  -1   32.73    1.62
  -2  -7  -1   31.55    1.63
   2  -7   1   30.78    1.88
  -2  -7  -2  213.84    4.72
   2   7   2  210.96    3.81
  -2  -7  -2  228.93    4.75
   2  -7   2  243.97    4.90
   2  -7   2  216.14    4.50
  -2  -7  -2  259.74    4.91
   2  -7   2  201.81    4.93
  -2  -7  -2  186.84    4.24
   2  -7   2  211.49    4.97
   2   7   3   73.46    1.87
  -2  -7  -3   90.50    2.95
   2  -7   3   77.71    2.62
  -2  -7  -3   75.17    2.83
   2   7   3   85.42    2.29
  -2  -7  -3   80.33    2.72
   2  -7   3   72.29    2.68
   2  -7   3   73.18    2.61
   2   7   3   77.00    2.07
  -2  -7  -4    2.72    0.98
   2  -7   4    3.23    1.00
   2   7   4    2.34    0.62
   2   7   4    2.57    0.50
   2  -7   4    1.62    0.84
   2   7   4    2.35    0.67
  -2  -7  -4    0.60    0.90
   2  -7   4    2.06    0.92
  -2  -7  -4    4.14    1.12
  -2  -7  -4    3.72    0.96
   2   7   5  205.38    4.25
   2  -7   5  185.43    4.58
   2   7   5  196.18    4.06
   2  -7   5  218.40    4.64
   2  -7   5  182.74    4.67
  -2  -7  -5  200.62    5.08
  -2  -7  -5  191.13    4.69
  -2   7  -5  184.00    4.55
   2  -7   5  196.89    4.31
  -2  -7  -5  159.85    4.68
  -2  -7  -5  148.93    4.66
   2   7   6   52.63    2.18
   2  -7   6   43.84    2.34
   2  -7   6   49.03    2.19
   2  -7   6   46.16    2.18
  -2  -7  -6   37.19    2.26
  -2   7  -6   40.51    2.03
   2   7   6   52.39    2.14
  -2  -7  -6   44.24    2.29
  -2   7  -6   45.69    2.39
   2  -7   6   43.98    2.02
  -2  -7  -6   47.52    2.54
  -2  -7  -6   36.39    2.45
  -2  -7  -7  301.41    6.49
   2  -7   7  301.79    6.45
   2   7   7  401.02    7.05
  -2   7  -7  283.37    6.33
   2   7   7  371.82    6.81
   2   7   7  395.57    7.07
  -2  -7  -7  262.35    6.44
   2  -7   7  309.65    6.21
  -2  -7  -7  278.05    7.14
  -2   7  -7  309.51    6.93
   2  -7   7  295.69    6.11
  -2  -7  -7  341.71    7.12
   2   7   7  393.58    7.45
  -2  -7  -8   77.93    3.39
  -2  -7  -8   68.13    2.66
   2  -7   8   77.39    2.96
   2   7   8  103.78    3.56
   2   7   8  107.90    3.63
   2  -7   8   71.15    2.64
   2   7   8  101.10    3.42
  -2  -7  -8   87.53    3.28
   2   7   8  105.21    3.78
  -2   7  -8   76.06    3.04
  -2   7  -8   81.32    3.40
   2   7   8  105.17    3.48
  -2   7  -8   79.00    3.53
  -2  -7  -8   65.36    2.74
  -2   7  -9  127.87    4.47
  -2   7  -9  127.71    4.21
  -2   7  -9  120.00    3.80
   2   7   9  152.87    4.08
   2   7   9  158.99    4.51
  -2  -7  -9  116.35    3.91
   2  -7   9  103.04    3.50
   2  -7   9  101.14    3.12
   2   7   9  154.77    4.29
  -2  -7  -9  103.82    2.81
   2   7   9  152.98    4.41
   2  -7   9  118.37    3.64
  -2  -7  -9   92.62    2.97
  -2  -7  -9  118.71    3.64
   2   7   9  158.39    4.52
  -2   7 -10    0.93    1.52
   2  -7  10    1.03    1.04
   2   7  10    1.37    1.30
   2   7  10    0.45    1.42
  -2   7 -10   -1.53    1.75
  -2  -7 -10    1.41    0.98
  -2   7 -10    1.02    1.35
   2   7  10    0.17    1.50
   2   7  10    1.47    1.23
  -2   7 -11    2.68    1.30
  -2   7 -11    1.94    1.45
  -2   7 -11    0.57    1.35
  -2  -7 -11    2.64    0.78
  -2   7 -11    0.53    1.18
   2   7  11    2.53    1.44
   2   7  11    2.08    1.06
   2  -7  11    2.10    0.81
   2   8 -12    2.78    1.16
  -2   8  12    3.81    1.75
  -2  -8  12    1.10    0.73
  -2  -8  12    1.14    0.61
   2   8 -12    2.57    1.26
   2   8 -11    0.84    1.05
   2  -8 -11    0.86    0.72
  -2   8  11    1.15    1.10
   2   8 -11    1.12    1.10
   2   8 -11    0.71    1.18
  -2  -8  11    0.66    0.72
  -2   8  11    0.87    1.41
  -2  -8  11    0.35    0.77
   2   8 -11    1.15    0.76
   2  -8 -11    0.59    0.87
   2  -8 -10   64.78    2.91
  -2  -8  10   58.91    2.35
   2  -8 -10   52.41    2.23
  -2  -8  10   53.32    2.36
  -2   8  10   87.58    2.90
  -2   8  10  117.62    3.32
   2  -8 -10   69.54    2.70
  -2  -8  10   60.18    2.31
   2   8 -10   64.71    2.63
  -2   8  10  104.29    3.37
   2   8 -10   65.49    2.69
   2   8 -10   60.63    2.22
   2   8  -9    2.87    1.09
  -2  -8   9    3.69    1.04
   2  -8  -9    3.77    1.25
  -2  -8   9    2.99    0.87
   2  -8  -9    3.92    1.12
  -2   8   9    5.05    1.18
  -2  -8   9    3.90    1.01
  -2   8   9    4.83    1.20
  -2   8   9    5.98    1.14
   2   8  -9    2.94    0.90
   2  -8  -8   12.21    1.52
   2  -8  -8    9.93    1.63
  -2   8   8   14.64    1.41
  -2   8   8   16.13    1.42
   2  -8  -8    7.60    1.01
  -2  -8   8   10.69    1.28
   2   8  -8    8.26    1.13
  -2   8   8   13.43    1.35
  -2  -8   8   11.14    1.19
  -2  -8   8   10.29    1.36
  -2  -8   7   61.94    2.32
  -2   8   7   70.92    2.35
  -2   8   7   72.30    2.24
  -2   8   7   78.68    2.70
  -2  -8   7   60.54    2.56
   2  -8  -7   60.64    2.89
   2  -8  -7   50.22    2.18
   2  -8  -7   54.28    2.68
   2  -8  -7   60.45    3.08
  -2   8   7   76.57    2.63
  -2  -8   7   63.65    2.64
  -2  -8   6  422.88    7.45
  -2   8   6  460.58    6.95
  -2   8   6  446.46    6.61
   2  -8  -6  334.56    6.78
   2  -8  -6  314.72    7.50
  -2  -8   6  359.39    6.55
   2  -8  -6  294.12    6.47
   2  -8  -6  343.93    7.99
  -2   8   6  478.97    7.31
  -2  -8   6  386.09    7.15
   2  -8  -5    5.04    1.25
  -2   8   5    9.57    0.88
  -2  -8   5    8.79    1.05
   2  -8  -5    6.50    1.13
  -2  -8   5    6.12    0.81
   2  -8  -5    4.95    0.92
  -2   8   5    8.21    0.92
  -2   8   5    8.91    1.00
   2  -8  -5    6.84    1.05
  -2  -8   5    7.51    1.00
   2  -8  -4   26.61    2.01
   2  -8  -4   29.57    1.85
  -2  -8   4   35.54    1.65
  -2  -8   4   39.33    1.79
  -2   8   4   40.40    1.85
  -2   8   4   38.21    1.59
  -2  -8   4   26.07    1.28
   2  -8  -4   24.42    1.55
   2  -8  -4   31.85    1.78
   2  -8  -3  155.38    4.12
  -2  -8   3  146.00    3.41
  -2   8   3  176.49    3.95
   2  -8  -3  113.23    3.58
  -2   8   3  185.52    4.06
  -2  -8   3  156.32    3.41
  -2   8   3  186.50    4.44
  -2  -8   3  175.05    3.86
   2  -8  -3  151.61    3.98
   2  -8  -2    8.66    1.05
  -2  -8   2   11.95    1.10
  -2  -8   2    9.25    0.93
  -2   8   2   11.09    1.45
  -2  -8   2    9.34    0.90
   2  -8  -1  101.26    2.94
  -2  -8   1   96.17    2.81
   2  -8  -1   90.53    2.97
  -2  -8   1   91.08    2.67
  -2  -8   1   95.62    2.76
  -2  -8   0  295.84    5.55
  -2  -8   0  308.61    5.68
   2  -8   0  298.56    5.78
   2  -8   1   44.66    2.11
  -2  -8  -1   37.19    1.83
   2  -8   1   36.06    1.86
  -2  -8  -1   46.27    2.09
  -2  -8  -1   51.82    2.17
   2  -8   1   39.70    1.76
  -2  -8  -2    2.03    0.81
   2  -8   2    5.03    1.01
  -2  -8  -2    3.21    0.93
   2  -8   2    3.55    0.84
   2   8   2    4.12    0.62
   2  -8   2    3.00    0.87
  -2  -8  -2    2.69    0.87
   2   8   3   82.66    2.37
   2  -8   3   65.18    2.41
  -2  -8  -3   77.98    2.93
   2   8   3   74.98    2.14
   2  -8   3   94.70    2.94
  -2  -8  -3   89.80    2.95
   2  -8   3   76.72    2.69
  -2  -8  -4   46.46    2.26
  -2  -8  -4   49.12    2.33
  -2  -8  -4   39.07    2.35
   2  -8   4   45.11    2.19
   2   8   4   48.80    1.92
   2   8   4   46.79    1.76
   2  -8   4   36.29    1.69
  -2  -8  -4   49.82    2.45
   2  -8   4   55.32    2.27
  -2  -8  -5    0.20    1.00
   2   8   5    0.08    0.69
   2  -8   5    0.33    0.96
  -2  -8  -5    0.30    0.98
  -2  -8  -5    0.29    1.08
  -2  -8  -5    0.36    1.01
  -2   8  -5    1.09    1.06
   2   8   5    0.49    0.86
   2  -8   5    0.06    1.03
   2   8   5    1.34    1.04
  -2  -8  -6  215.81    5.22
   2   8   6  244.49    4.97
  -2  -8  -6  173.93    5.16
   2  -8   6  209.70    5.29
   2   8   6  257.27    5.20
   2   8   6  284.72    5.96
  -2  -8  -6  232.28    5.52
  -2   8  -6  228.30    5.68
  -2   8  -6  216.12    5.28
  -2  -8  -6  204.09    5.39
   2  -8   6  239.67    5.07
  -2  -8  -7   28.61    2.01
  -2  -8  -7   34.16    2.08
   2   8   7   43.81    2.49
   2  -8   7   32.42    1.85
  -2  -8  -7   30.34    1.92
  -2  -8  -7   26.46    1.89
   2   8   7   38.73    2.03
  -2   8  -7   32.29    2.30
   2   8   7   41.84    2.22
  -2   8  -7   30.81    2.06
   2  -8   7   30.71    2.04
   2  -8   7   29.56    1.57
   2   8   7   40.40    2.27
  -2   8  -8   21.41    2.05
  -2  -8  -8   22.57    1.69
  -2  -8  -8   18.04    1.47
  -2  -8  -8   17.03    1.45
   2   8   8   29.48    1.90
  -2  -8  -8   23.61    1.71
   2   8   8   29.79    2.21
   2   8   8   31.78    2.09
   2  -8   8   22.00    1.56
   2   8   8   31.33    2.13
  -2   8  -8   22.51    1.87
   2  -8   8   19.63    1.74
   2   8   8   30.90    2.03
  -2   8  -8   18.97    2.15
   2  -8   8   20.77    1.34
   2   8   9   14.23    1.81
  -2  -8  -9    9.89    1.17
   2   8   9   13.63    1.71
  -2  -8  -9    7.33    0.87
   2   8   9   14.62    1.56
  -2   8  -9   12.57    2.09
  -2   8  -9    9.38    1.60
  -2   8  -9    9.55    1.41
   2  -8   9    8.67    1.11
   2   8   9   13.81    1.50
  -2   8  -9    7.97    1.71
   2   8   9   12.90    1.71
  -2  -8  -9    9.98    1.18
   2   8  10   -0.70    1.37
   2   8  10   -0.23    1.00
  -2   8 -10   -1.38    1.10
   2  -8  10    0.46    0.80
   2   8  10   -1.38    1.39
  -2   8 -10   -0.12    1.56
  -2   8 -10   -0.11    1.16
   2  -8  10    0.56    0.78
  -2   8 -10    0.14    1.24
  -2  -8 -10    0.24    0.69
   2   8  10   -1.15    1.23
  -2  -8 -10    1.22    0.73
  -2   9  11  200.34    4.69
  -2   9  11  250.84    5.50
   2   9 -10   23.75    1.65
  -2   9  10   47.68    2.35
  -2   9  10   36.11    2.20
   2  -9 -10   16.93    1.27
   2  -9 -10   19.43    1.13
  -2  -9  10   17.86    1.23
  -2   9  10   34.64    2.00
  -2   9  10   40.99    2.38
   2   9 -10   23.89    1.78
  -2  -9  10   15.10    0.97
  -2  -9  10   18.63    1.38
  -2  -9   9    0.19    0.61
  -2  -9   9    0.13    0.85
   2  -9  -9    0.59    0.83
  -2   9   9    0.45    1.09
   2  -9  -9   -0.20    0.66
  -2   9   9    0.76    1.13
  -2  -9   9   -0.21    0.80
  -2   9   9    0.67    1.17
   2   9  -9   -0.48    1.03
  -2   9   8    0.40    1.06
   2  -9  -8    0.80    0.89
  -2   9   8    0.48    0.99
  -2  -9   8    0.51    0.81
   2  -9  -8    0.39    0.65
   2  -9  -8    0.15    0.68
  -2  -9   8    0.36    0.73
  -2   9   8    0.72    0.94
  -2  -9   8    0.33    0.60
  -2  -9   7    3.62    0.73
   2  -9  -7    3.34    0.87
  -2  -9   7    4.53    1.00
  -2  -9   7    4.67    0.98
  -2   9   7    5.38    0.93
  -2   9   7    6.07    1.19
  -2   9   6   11.78    1.15
  -2  -9   6    8.06    1.08
  -2  -9   6    9.73    1.17
   2  -9  -6    7.45    1.05
  -2   9   6   12.46    1.35
  -2  -9   6    7.05    0.82
  -2   9   5  321.71    5.29
  -2  -9   5  300.00    5.84
  -2   9   5  335.24    5.66
  -2   9   5  345.70    5.91
  -2  -9   5  266.14    5.36
   2  -9  -5  229.60    5.42
  -2   9   5  364.20    6.39
   2  -9  -5  192.14    5.05
  -2  -9   4   50.69    2.05
  -2   9   4   56.68    2.24
  -2   9   4   54.63    2.24
  -2  -9   4   45.03    1.80
  -2   9   4   52.96    1.90
   2  -9  -4   39.56    2.02
   2  -9  -3    2.06    0.92
   2  -9  -3    1.02    0.75
  -2  -9   3    2.80    0.62
  -2  -9   3    3.22    0.72
  -2   9   3    2.25    0.75
  -2   9   3    2.46    0.99
  -2   9   2    5.03    1.04
   2  -9  -2    3.99    0.99
   2  -9  -2    4.81    0.97
  -2  -9   2    4.65    0.77
   2  -9  -2    2.34    0.84
  -2   9   1    0.20    1.57
  -2  -9   1    0.86    0.73
   2  -9  -1    0.27    0.86
  -2  -9   1    0.24    0.69
   2  -9  -1    0.14    0.79
   2  -9  -1    0.39    0.76
  -2  -9   0   52.19    2.10
  -2  -9   0   65.32    2.43
   2  -9   0   73.09    2.55
   2  -9   0   58.72    2.46
  -2  -9   0   65.81    2.48
  -2  -9  -1   99.03    3.12
  -2  -9  -1  103.82    3.29
   2  -9   1   78.87    2.87
   2   9   1  103.94    2.49
  -2  -9  -1  125.78    3.54
   2  -9   1  102.01    3.22
   2  -9   2   36.28    1.86
  -2  -9  -2   30.71    1.82
  -2  -9  -2   36.77    2.08
   2   9   2   45.26    1.73
   2  -9   2   40.50    1.99
  -2  -9  -2   42.22    2.11
   2   9   2   38.92    1.48
   2  -9   2   37.29    1.82
   2   9   3    3.38    0.66
   2   9   3    3.48    0.76
   2  -9   3    3.10    1.00
   2  -9   3    3.18    0.78
  -2  -9  -3    2.80    0.90
   2  -9   3    3.29    0.92
   2   9   4   50.05    1.96
   2  -9   4   40.54    2.08
   2  -9   4   54.17    2.26
  -2  -9  -4   44.73    2.32
   2   9   4   48.24    1.82
  -2  -9  -4   40.51    2.13
   2  -9   5   38.85    1.92
   2  -9   5   34.38    1.97
  -2  -9  -5   27.83    2.02
   2   9   5   41.74    1.90
   2   9   5   47.27    2.25
  -2  -9  -5   35.30    2.03
   2   9   5   38.77    1.75
  -2  -9  -5   35.52    2.08
  -2  -9  -6    5.19    1.15
  -2  -9  -6    4.31    1.13
   2   9   6    6.43    1.13
   2  -9   6    5.51    1.15
  -2  -9  -6    6.63    1.17
  -2  -9  -6    6.03    1.13
   2   9   6    7.74    1.48
   2   9   6    6.58    1.01
   2  -9   6    5.54    1.03
  -2   9  -7    6.04    1.34
   2   9   7    7.76    1.48
   2   9   7    6.25    1.06
  -2  -9  -7    3.18    1.04
  -2   9  -7    5.34    1.19
  -2   9  -7    6.33    1.71
  -2  -9  -7    4.31    1.02
  -2  -9  -7    5.05    1.01
   2  -9   7    5.60    1.01
  -2  -9  -7    6.33    1.11
   2   9   7    6.83    1.18
   2  -9   7    5.78    1.16
   2  -9   8    0.20    0.89
  -2   9  -8    0.03    1.05
   2   9   8    0.32    1.22
  -2  -9  -8    0.03    0.71
   2  -9   8    0.02    0.78
  -2  -9  -8    0.60    0.75
  -2   9  -8    0.13    1.48
  -2   9  -8    0.70    1.04
   2   9   8   -0.03    1.32
  -2  -9  -8   -0.09    0.73
   2   9   8    0.79    1.12
   2   9   8    0.45    0.90
   2   9   8    0.44    1.05
  -2   9  -9    0.51    0.96
  -2  -9  -9    0.59    0.65
   2   9   9    0.58    1.22
   2   9   9    1.28    1.03
   2  -9   9    0.46    0.84
   2   9   9    0.16    0.83
  -2   9  -9    0.25    0.89
  -2   9  -9    0.14    1.41
   2   9   9   -0.01    1.16
   2  -9   9    0.72    0.74
   2   9   9   -0.30    1.22
  -2  10  10    6.54    1.69
  -2  10  10    4.38    1.45
  -2 -10   9   42.31    1.79
  -2  10   9  104.29    3.26
  -2  10   9   83.61    2.88
   2 -10  -9   36.64    1.74
  -2  10   9   80.27    2.78
  -2 -10   9   40.47    1.53
  -2  10   9   90.99    3.15
  -2 -10   8   29.94    1.53
   2 -10  -8   22.66    1.29
  -2 -10   8   31.27    1.47
  -2  10   8   50.06    2.27
  -2  10   8   61.72    2.55
   2 -10  -7   18.51    1.51
  -2 -10   7   20.91    1.28
  -2 -10   7   17.72    1.25
   2 -10  -6   19.29    1.62
  -2  10   6   27.33    1.52
  -2 -10   6   18.25    1.22
   2 -10  -6   15.98    1.27
  -2 -10   6   22.16    1.33
  -2  10   6   30.20    1.81
  -2 -10   5    2.91    0.71
  -2  10   5    3.39    1.12
  -2  10   5    3.85    0.92
   2 -10  -5    2.79    1.06
   2 -10  -5    2.29    0.83
   2 -10  -5    2.09    0.66
  -2  10   4   16.31    1.38
  -2  10   4   17.82    1.58
   2 -10  -4   12.28    1.40
  -2  10   4   17.24    1.30
   2 -10  -4    8.54    0.96
   2 -10  -4   11.35    1.23
   2 -10  -3    3.05    1.06
  -2 -10   3    2.76    0.65
  -2  10   3    4.04    1.08
   2 -10  -3    1.63    0.71
  -2  10   2   97.94    2.98
  -2 -10   2   77.02    2.47
   2 -10  -2   88.80    3.18
   2 -10  -2   70.81    2.70
  -2  10   2  117.68    4.05
   2 -10  -2   48.02    2.23
   2 -10  -1    0.80    0.76
   2 -10  -1    2.35    0.90
  -2 -10   1    1.57    0.78
  -2  10   1    0.77    0.97
   2 -10   0   20.62    1.53
  -2 -10   0   23.35    1.54
  -2 -10   0   24.23    1.59
   2  10   1    1.90    0.66
   2 -10   1    1.19    0.80
   2 -10   1    2.34    0.80
  -2 -10  -1    2.28    0.94
  -2 -10  -1    2.26    0.86
   2 -10   2   22.86    1.49
  -2 -10  -2   26.21    1.76
  -2 -10  -2   25.20    1.76
  -2 -10  -2   19.36    1.40
   2 -10   2   24.93    1.57
   2  10   2   29.96    1.45
   2  10   3    4.88    0.86
  -2 -10  -3    2.80    1.02
   2 -10   3    4.52    0.89
   2 -10   3    3.17    0.72
  -2 -10  -3    3.63    1.11
   2  10   3    4.21    0.71
  -2  10  -3    3.89    1.61
   2 -10   3    4.58    0.95
  -2 -10  -3    2.44    0.81
   2 -10   4   32.72    1.68
   2  10   4   35.57    1.52
   2 -10   4   29.63    1.61
   2  10   4   45.47    2.12
   2  10   4   37.23    1.72
  -2 -10  -4   20.50    1.46
   2  10   5   11.36    1.54
  -2 -10  -5    6.52    0.95
   2  10   5   11.30    1.31
   2 -10   5    8.12    0.99
   2  10   5    9.81    1.14
  -2 -10  -5    5.45    1.11
   2  10   5    9.11    0.94
  -2 -10  -5    8.79    1.17
   2 -10   5    7.79    1.01
   2 -10   6    2.72    0.80
   2  10   6    3.83    1.04
  -2 -10  -6    2.29    0.90
   2  10   6    3.60    0.84
  -2  10  -6    3.51    1.31
  -2 -10  -6    2.61    0.91
   2  10   6    3.91    1.28
   2 -10   6    2.93    0.91
  -2 -10  -6    2.77    0.76
   2  10   6    3.86    1.02
   2  10   7    9.00    1.50
  -2 -10  -7    4.38    0.77
   2 -10   7    5.68    0.86
  -2 -10  -7    3.23    0.86
  -2 -10  -7    4.85    0.89
   2  10   7    8.27    1.19
  -2  10  -7    6.60    1.40
   2  10   7    9.94    1.44
   2 -10   7    4.78    0.92
   2 -10   8   13.31    0.98
   2  10   8   21.25    1.54
  -2  10  -8   16.47    1.56
   2 -10   8   10.10    1.06
   2  10   8   22.63    1.71
   2  10   8   21.41    1.81
  -2  10  -8   13.99    1.62
  -2 -10  -8   10.48    0.80
  -2  11   8    1.72    1.12
  -2  11   8    1.99    1.16
  -2  11   8    3.26    1.31
  -2  11   7    4.33    1.17
  -2  11   7    4.59    1.32
   2 -11  -7    1.67    0.64
   2 -11  -7    1.39    0.77
  -2  11   6   33.30    1.55
   2 -11  -6   22.71    1.57
  -2  11   6   42.03    2.09
   2 -11  -6   17.97    1.23
  -2  11   6   37.71    1.96
  -2  11   5   42.37    2.05
  -2  11   5   38.61    1.73
   2 -11  -5   21.44    1.40
  -2  11   5   45.97    2.17
   2 -11  -5   27.21    1.75
   2 -11  -4    0.41    0.81
   2 -11  -4    0.28    0.66
   2 -11  -4    0.47    0.49
  -2  11   4    0.75    0.94
  -2  11   4    0.70    0.80
  -2  11   3    1.26    0.85
  -2  11   3    1.98    0.81
  -2  11   3    1.53    1.11
   2 -11  -3    0.65    0.57
   2 -11  -3    0.90    0.89
  -2  11   2   13.37    1.42
  -2  11   2   10.67    1.29
   2 -11  -2    9.08    1.23
   2 -11  -2    5.07    0.79
   2 -11  -2    6.70    1.02
  -2 -11   2    7.57    0.86
  -2 -11   1    7.02    0.95
   2 -11  -1    5.59    1.01
   2 -11  -1    4.42    0.81
   2 -11   0   30.63    1.66
  -2 -11   0   33.56    1.73
   2  11   1   -0.06    0.60
   2 -11   1    0.28    0.69
   2 -11   1   -0.03    0.69
  -2 -11  -1    0.04    0.75
  -2  11  -1   -0.41    1.06
   2 -11   2    0.38    0.62
  -2 -11  -2    0.33    0.82
   2 -11   2    0.48    0.67
   2  11   2    0.75    1.04
  -2 -11  -2    0.79    0.78
   2  11   2    0.52    0.60
   2  11   3    8.22    1.19
  -2 -11  -3    5.29    1.02
   2  11   3    6.76    0.86
  -2 -11  -3    5.31    1.02
  -2  11  -3    7.37    1.55
   2 -11   3    4.16    0.80
   2  11   3    9.00    1.41
   2 -11   4    7.63    0.92
   2  11   4   11.00    1.04
  -2  11  -4   11.24    1.46
  -2 -11  -4    6.87    1.03
   2  11   4   12.50    1.27
   2  11   4   13.65    1.58
   2  11   5    1.16    0.77
   2 -11   5    0.58    0.57
   2  11   5    2.11    0.99
  -2 -11  -5    1.08    0.77
   2 -11   5    1.68    0.69
   2  11   5    2.56    1.23
   2 -11   6   25.23    1.23
   2  11   6   42.02    1.92
  -2 -11  -6   21.79    1.28
   2 -11   6   23.85    1.13
   2  11   6   47.65    2.30
  -2  11  -6   35.46    1.78
   2  11   6   41.58    1.77
   2  11   6   46.49    2.39
   2  11   6   44.80    2.20
   2  11   7    5.21    1.26
   2  11   7    5.13    1.28
  -2  12   6   13.47    1.40
   2 -12  -6    4.78    0.68
   2 -12  -6    4.47    0.72
  -2  12   6   11.32    1.25
  -2  12   6   14.34    1.56
  -2  12   5    6.52    1.13
  -2  12   5    6.59    1.09
   2 -12  -5    3.36    0.77
   2 -12  -5    3.28    0.70
  -2  12   4   19.42    1.18
  -2  12   4   21.01    1.57
  -2  12   4   20.72    1.49
  -2  12   3    5.61    1.13
   2 -12  -3    2.40    0.76
   2 -12  -3    3.20    0.82
  -2  12   3    4.78    1.16
  -2  12   3    5.18    0.86
  -2  12   2   11.62    1.36
  -2  12   2   12.43    1.09
   2 -12  -2    6.76    0.91
   2 -12  -2    4.72    0.61
  -2  12   1    0.42    0.75
  -2 -12   1    0.41    0.56
   2 -12  -1    0.01    0.64
   2 -12  -1    0.02    0.44
   2 -12   0   23.33    1.18
   2  12   0   56.30    2.00
   2 -12   0   31.06    1.52
  -2 -12   0   35.10    1.57
  -2  12   0   50.27    2.14
  -2  12  -1    1.85    1.03
   2  12   1    2.25    0.85
  -2 -12  -1    1.36    0.73
   2 -12   1    1.22    0.62
   2 -12   1    1.77    0.57
   2  12   2    0.08    0.79
  -2 -12  -2    0.61    0.70
   2 -12   2    0.01    0.48
   2 -12   2    0.27    0.49
  -2 -12  -3    0.50    0.70
   2 -12   3    0.40    0.52
   2  12   3    1.13    0.85
   2  12   3    1.72    1.22
   2  12   4    7.65    1.06
   2  12   4    9.24    1.67
   2  12   4    7.43    1.31
   2  12   5    2.22    1.38
  -2 -12  -5    0.14    0.58
   2  12   5    1.74    0.89
   2 -13  -2    4.40    0.64
   3   0 -15    0.69    0.82
   3   0 -14  101.79    3.28
  -3   0  14   79.78    2.58
   3   0 -14  103.23    3.45
  -3   0  14   77.50    2.51
   3   0 -13    0.44    1.06
  -3   0  13    0.08    0.83
   3   0 -13    0.81    0.94
  -3   0  13    0.21    1.06
   3   0 -13    0.95    1.25
   3   0 -13    0.45    1.22
  -3   0  12  505.35    9.64
   3   0 -12  587.87   10.01
  -3   0  12  525.51    9.47
   3   0 -12  651.68   10.20
   3   0 -12  583.04    9.99
   3   0 -12  577.80    9.79
  -3   0  12  514.29    9.06
   3   0 -12  585.08    9.92
   3   0 -11    1.02    1.16
  -3   0  11    0.56    1.04
   3   0 -11   -0.08    1.06
   3   0 -11   -0.04    1.05
  -3   0  11    1.30    1.06
  -3   0  11    0.47    0.88
   3   0 -11    0.39    1.08
   3   0 -11    0.64    1.15
   3   0 -10 1361.60   17.94
  -3   0  10 1275.37   18.14
  -3   0  10 1108.86   18.00
   3   0 -10 1322.75   18.09
   3   0 -10 1320.47   17.89
  -3   0  10 1351.18   18.25
   3   0 -10 1329.88   18.31
   3   0 -10 1324.03   18.18
  -3   0  10 1077.52   20.07
  -3   0   9    0.46    1.08
  -3   0   9    0.33    0.68
   3   0  -9    0.64    0.67
   3   0  -9    0.11    0.69
   3   0  -9    0.35    0.64
  -3   0   9    0.67    0.68
   3   0  -9    0.74    0.72
   3   0  -9    0.54    0.64
  -3   0   9    0.29    0.64
   3   0  -9    0.66    0.64
   3   0  -8  114.29    2.86
  -3   0   8  149.86    3.63
  -3   0   8  103.93    2.98
   3   0  -8  109.79    2.93
   3   0  -8  122.04    3.08
  -3   0   8  105.76    3.56
   3   0  -8  113.58    2.94
  -3   0   8  120.14    3.04
   3   0  -8  125.27    3.02
   3   0  -8  111.85    2.78
  -3   0   8  142.99    3.28
   3   0  -7    0.01    0.41
  -3   0   7    0.05    0.40
   3   0  -7    0.76    0.48
   3   0  -7    0.30    0.50
  -3   0   7    1.29    0.65
  -3   0   7   -0.02    0.39
   3   0  -7    0.01    0.43
  -3   0   7    0.34    0.27
   3   0  -7    0.34    0.49
  -3   0   7    0.99    0.52
   3   0  -6 1202.71   15.22
   3   0  -6 1115.53   15.08
   3   0  -5    0.83    0.48
  -3   0   5    0.10    0.36
   3   0  -5    0.83    0.51
  -3   0   5    0.12    0.27
  -3   0   4    1.33    0.39
   3   0  -4    0.63    0.45
   3   0  -4    3.24    0.49
  -3   0   4    3.71    0.55
  -3   0   4    5.30    0.42
  -3   0   3    0.04    0.29
   3   0  -3    0.15    0.35
  -3   0   3   -0.05    0.24
   3   0  -2  164.45    2.85
   3   0  -2  194.47    3.13
  -3   0   2  208.64    3.17
   3   0  -2  172.99    3.12
  -3   0   2  198.93    2.69
  -3   0   2  169.75    2.71
   3   0  -2  226.19    2.95
   3   0  -1    0.41    0.35
   3   0  -1    0.16    0.43
  -3   0   1   -0.03    0.40
  -3   0   1    0.13    0.47
   3   0  -1    0.14    0.35
  -3   0   0 9999.00  113.68
   3   0   0 9234.79  113.49
  -3   0   0 8737.40  113.69
  -3   0   0 8660.96  113.59
   3   0   0 9750.55  113.62
   3   0   1    0.87    0.41
  -3   0  -1   -0.08    0.32
  -3   0  -1    0.45    0.40
  -3   0  -1    0.44    0.39
   3   0   1   -0.05    0.40
   3   0   1   -0.04    0.45
  -3   0  -1    0.07    0.40
   3   0   1    0.12    0.49
  -3   0  -2    9.71    0.61
   3   0   2    9.67    0.59
  -3   0  -2    9.60    0.74
   3   0   2    9.90    0.92
   3   0   2   10.76    0.70
   3   0   2    7.87    0.65
  -3   0  -3    0.51    0.43
   3   0   3    0.19    0.44
   3   0   3    0.82    0.46
   3   0   3    0.28    0.49
   3   0   3    0.25    0.35
  -3   0  -4  544.73   10.16
   3   0   4  689.03   10.27
   3   0   5    0.06    0.32
   3   0   5   -0.16    0.88
  -3   0  -5    1.08    0.85
  -3   0  -5    0.16    0.50
   3   0   5   -0.05    0.66
  -3   0  -5    1.25    0.76
  -3   0  -5    0.38    0.76
  -3   0  -5    0.80    0.74
  -3   0  -6    2.21    0.98
  -3   0  -6    2.62    0.92
  -3   0  -6    1.76    0.65
   3   0   6    2.49    0.75
   3   0   6    2.42    0.83
  -3   0  -6    2.98    0.97
  -3   0  -7    0.25    0.77
   3   0   7    1.90    0.94
  -3   0  -7    0.91    1.12
  -3   0  -7    1.36    1.15
  -3   0  -7    0.62    1.09
   3   0   8  571.36   11.67
  -3   0  -8  750.70   12.40
  -3   0  -8  736.67   12.39
  -3   0  -8  726.20   11.77
   3   0   8  801.92   11.53
  -3   0  -8  641.26   11.35
   3   0   9    1.00    0.84
   3   0   9    0.02    1.50
  -3   0  -9   -0.43    1.00
   3   0   9    0.31    1.23
  -3   0  -9    0.79    1.31
  -3   0  -9    0.49    1.06
   3   0  10    1.33    1.20
  -3   0 -10    1.40    1.22
   3   0  10    1.24    1.14
  -3   0 -10   -0.68    1.49
  -3   0 -10    0.07    1.40
  -3   0 -10    2.32    1.90
  -3   0 -10    0.73    1.70
  -3   0 -11   -0.83    1.55
   3   0  11   -0.24    1.00
  -3   0 -11    0.07    1.00
  -3   0 -11    0.44    1.03
   3   0  11    0.75    1.07
  -3   0 -11   -0.07    1.71
   3   0  12    0.09    0.72
  -3   0 -12    0.14    0.72
   3   0  12    0.72    0.82
  -3   0 -12   -0.18    1.23
  -3   0 -12   -0.92    1.40
   3   0  13   -0.24    0.62
  -3   0 -13   -0.10    0.92
  -3   0 -13    0.11    0.76
   3   0  13    0.56    0.56
   3   1 -15   22.90    1.82
   3  -1 -15   23.29    1.57
   3   1 -14   54.08    2.36
   3  -1 -14   56.97    2.54
  -3   1  14   44.26    1.84
  -3  -1  14   42.25    1.90
   3   1 -14   59.03    2.72
   3  -1 -14   59.16    2.59
  -3  -1  14   34.51    1.51
  -3   1  14   51.41    2.26
   3  -1 -13   35.13    2.07
  -3   1  13   31.01    1.78
  -3  -1  13   28.63    1.81
   3   1 -13   36.30    2.30
   3  -1 -13   37.87    2.22
   3   1 -13   40.87    2.41
   3  -1 -13   35.13    2.14
   3   1 -13   32.79    2.03
   3   1 -13   33.41    2.10
  -3  -1  13   27.92    1.54
   3   1 -13   36.90    1.97
  -3   1  13   35.47    2.47
  -3  -1  13   26.50    1.73
  -3  -1  13   29.86    1.89
  -3  -1  12    0.96    0.84
   3   1 -12    0.70    1.13
  -3  -1  12    0.40    0.77
   3  -1 -12    0.79    1.07
   3   1 -12    0.60    1.04
   3   1 -12    0.36    1.04
   3  -1 -12    0.38    1.06
  -3  -1  12    0.15    1.15
   3  -1 -12    1.11    1.14
   3   1 -12    0.91    1.26
  -3  -1  12    0.61    1.01
   3   1 -12    0.85    0.97
   3  -1 -12    0.52    1.11
   3   1 -12    0.60    1.18
   3  -1 -12    0.05    1.13
  -3  -1  12    0.80    0.99
  -3   1  12    0.68    0.88
  -3  -1  11   -0.03    1.56
  -3   1  11    0.48    1.59
  -3  -1  11    0.72    0.94
  -3   1  11    2.26    0.90
   3   1 -11    1.03    1.15
   3  -1 -11    0.59    1.05
   3   1 -11    2.04    1.07
   3  -1 -11    3.26    1.22
   3   1 -11    1.81    1.36
   3  -1 -11    1.74    1.12
   3   1 -11    0.95    1.12
   3  -1 -11    0.87    1.12
   3   1 -11    1.13    1.13
   3  -1 -11    0.77    1.03
  -3  -1  11    2.52    1.17
  -3   1  11    1.36    0.99
  -3   1  11    0.69    1.58
  -3   1  11    1.08    1.08
  -3  -1  11    0.19    1.09
   3  -1 -11    1.55    1.16
   3   1 -11    0.90    1.17
  -3  -1  10   62.46    2.52
   3  -1 -10   58.44    2.25
   3   1 -10   58.90    2.38
  -3   1  10   64.37    2.39
   3   1 -10   57.78    2.39
  -3  -1  10   55.49    2.41
  -3   1  10   60.80    2.39
  -3   1  10   51.09    2.35
  -3  -1  10   52.47    2.42
   3   1 -10   63.10    2.43
   3  -1 -10   59.36    2.37
   3  -1 -10   54.75    2.26
  -3   1  10   62.55    3.15
   3  -1 -10   59.78    2.28
   3  -1 -10   57.20    2.29
   3   1 -10   63.14    2.50
   3  -1 -10   60.27    2.48
  -3   1  10   64.62    3.09
   3  -1  -9   38.20    1.62
   3  -1  -9   37.59    1.83
   3  -1  -9   36.42    1.78
   3   1  -9   40.49    1.87
   3   1  -9   42.26    1.88
   3   1  -9   38.68    1.79
   3  -1  -9   37.56    1.68
  -3  -1   9   39.95    1.95
  -3   1   9   32.86    2.03
   3   1  -9   38.69    1.85
  -3   1   9   41.65    1.84
  -3  -1   9   37.54    1.85
  -3  -1   9   35.42    1.82
  -3   1   9   31.87    1.74
  -3  -1   9   41.02    2.76
  -3   1   9   33.96    2.09
   3  -1  -9   36.04    1.68
   3   1  -8  557.85    8.70
   3  -1  -8  572.27    8.52
  -3   1   8  389.67    8.35
  -3   1   8  690.63    8.92
   3   1  -8  608.70    8.83
  -3   1   8  512.82    8.23
  -3  -1   8  607.37   10.65
  -3   1   8  448.56    8.68
  -3  -1   8  538.65    8.82
  -3   1   8  471.78    8.47
   3  -1  -8  533.46    8.32
   3   1  -8  593.68    8.83
   3  -1  -8  583.89    8.82
   3  -1  -8  532.35    8.49
  -3   1   8  595.58    8.67
  -3  -1   8  705.74    9.84
  -3   1   8  717.80    9.52
   3   1  -8  547.81    8.57
   3  -1  -8  540.94    8.24
   3  -1  -7   31.75    1.40
   3   1  -7   31.11    1.52
   3  -1  -7   24.89    1.19
   3   1  -7   27.82    1.31
  -3   1   7   17.98    1.09
  -3  -1   7   25.14    0.93
  -3   1   7   25.42    1.14
  -3  -1   7   24.60    1.28
   3   1  -7   24.14    1.27
   3   1  -7   25.16    1.27
   3  -1  -7   29.72    1.37
   3  -1  -7   23.07    1.17
  -3   1   7   26.79    1.21
   3   1  -7   21.62    1.21
   3  -1  -7   23.51    1.19
  -3  -1   7   30.99    1.47
   3  -1  -7   26.51    1.17
   3  -1  -7   38.57    1.33
  -3  -1   7   33.52    1.65
  -3   1   7   35.84    1.60
   3  -1  -7   24.32    1.17
   3  -1  -6    0.95    0.43
  -3  -1   6    0.97    0.32
  -3  -1   6    0.90    0.27
  -3   1   6    0.73    0.39
   3   1  -5  138.38    3.05
  -3   1   5  169.94    3.10
  -3  -1   5  178.42    3.41
   3  -1  -5  151.46    3.05
   3   1  -5  157.14    3.30
   3  -1  -5  146.70    3.12
  -3  -1   5  175.11    3.27
  -3  -1   5  143.00    2.41
  -3   1   5  128.69    2.71
  -3   1   4  400.60    5.66
   3  -1  -4  343.27    5.55
   3   1  -4  439.76    6.29
   3  -1  -4  312.28    5.76
  -3   1   4  461.88    6.14
  -3  -1   4  473.02    6.06
  -3  -1   4  377.76    4.97
  -3   1   4  345.26    5.44
  -3   1   3 1254.82   15.11
   3  -1  -3 1216.74   15.23
   3   1  -3 1105.50   15.08
   3  -1  -3 1124.18   15.46
   3  -1  -3 1298.21   15.57
  -3  -1   3 1098.36   14.49
  -3   1   3 1392.57   15.30
  -3  -1   3 1520.65   15.50
  -3  -1   2 1998.89   22.89
   3  -1  -2 1644.83   22.84
   3   1  -2 1848.01   22.89
  -3   1   2 1775.84   22.80
   3  -1  -2 1789.92   22.90
   3   1  -2 1643.50   22.84
  -3  -1   2 1821.01   22.56
  -3   1   2 1784.23   22.71
   3   1  -2 2021.49   22.36
   3  -1  -2 2182.63   22.90
   3  -1  -1 1729.51   25.63
   3   1  -1 1918.12   25.95
  -3   1   1 2009.90   26.07
  -3  -1   1 2156.13   26.08
  -3   1   1 1653.90   25.74
   3  -1  -1 1925.85   25.90
  -3  -1   1 2776.20   25.84
   3   1  -1 1758.51   25.77
  -3   1   1 1807.20   25.78
   3  -1  -1 2111.70   26.01
  -3   1   0   43.99    1.35
  -3  -1   0   69.38    1.61
  -3  -1   0   89.69    1.81
  -3  -1   0   46.37    1.22
  -3   1   0   57.88    1.88
   3   1   0   56.74    1.63
   3  -1   0   68.08    1.59
  -3  -1   0   72.55    1.41
  -3   1   0   68.59    1.78
  -3  -1   0   70.40    1.52
  -3   1   0  107.46    2.14
   3  -1   0   64.89    1.52
   3   1   1 1472.24   21.29
  -3  -1  -1 1587.87   21.08
  -3  -1  -1 1252.26   20.87
   3  -1   1 1428.38   20.91
   3   1   1 1243.85   21.26
   3   1   1 2044.39   21.69
  -3  -1  -1 1004.56   20.64
   3   1   2   25.73    1.06
   3  -1   2   28.40    0.76
  -3   1  -2   22.87    0.85
  -3  -1  -2   15.62    0.80
   3   1   2   30.73    1.20
   3  -1   2   30.40    1.14
   3   1   2   31.19    1.07
  -3   1  -2   18.78    1.04
   3   1   2   24.89    1.14
   3   1   2   20.20    0.86
   3  -1   2   35.23    1.22
   3  -1   2   23.96    0.91
   3   1   3 3390.40   38.03
   3   1   3 3921.02   38.86
   3  -1   3 3880.15   38.68
   3  -1   3 4106.59   38.45
   3   1   3 3649.43   38.01
   3   1   3 3149.75   38.37
   3   1   3 2469.75   37.36
   3  -1   3 3212.29   36.95
   3  -1   3 2878.03   38.09
   3  -1   3 3423.57   38.25
  -3   1  -3 4610.07   39.36
   3   1   4  100.97    2.36
  -3  -1  -4   54.24    1.99
  -3   1  -4   56.99    2.19
  -3   1  -4   84.82    2.54
   3  -1   4  107.58    2.54
   3  -1   4   95.84    1.65
   3  -1   4   67.07    2.10
   3   1   4  101.05    2.35
  -3  -1  -4   80.93    2.55
   3  -1   5  152.87    3.06
  -3   1  -5  124.41    3.48
  -3  -1  -5  115.11    3.19
  -3   1  -5  126.40    3.40
  -3  -1  -5  113.30    3.14
  -3   1  -5  128.08    3.46
   3   1   5  125.65    3.30
   3  -1   5  105.80    2.99
  -3  -1  -5   71.00    2.64
  -3   1  -5   80.74    3.00
   3   1   5  127.23    3.39
  -3  -1  -5  119.17    3.54
  -3   1  -5  123.90    3.51
  -3  -1  -5  130.77    3.28
   3  -1   5  155.13    3.57
   3  -1   5  143.20    3.19
   3   1   5  146.92    3.58
  -3  -1  -5  170.57    3.15
   3   1   5  123.28    3.35
   3   1   5  131.37    2.83
   3   1   5  113.51    3.20
  -3   1  -6   31.85    2.06
  -3  -1  -6   30.71    2.12
   3  -1   6   37.83    1.59
   3   1   6   26.13    1.77
  -3  -1  -6   32.29    1.69
  -3   1  -6   30.45    1.94
  -3  -1  -6   32.87    1.86
   3  -1   6   36.94    1.89
   3   1   6   27.05    1.74
   3  -1   6   32.89    1.59
   3  -1   6   24.72    1.61
   3   1   6   30.04    1.85
   3   1   6   32.45    2.01
  -3   1  -6   32.24    1.95
  -3  -1  -6   32.23    1.80
  -3  -1  -6   31.92    1.80
  -3   1  -6   30.22    1.97
  -3  -1  -7   34.78    2.09
  -3   1  -7   36.50    2.28
  -3  -1  -7   42.74    2.00
  -3   1  -7   40.14    2.36
  -3   1  -7   36.90    2.39
  -3  -1  -7   34.74    2.14
   3  -1   7   37.39    1.79
   3   1   7   35.42    2.45
  -3   1  -7   37.58    2.43
   3   1   7   29.88    2.06
   3  -1   7   46.64    1.92
   3   1   7   31.72    2.22
   3  -1   7   32.74    2.03
  -3   1  -7   35.39    2.51
  -3  -1  -7   39.31    2.64
   3   1   7   35.19    2.02
  -3  -1  -7   35.24    2.07
   3  -1   8   90.06    3.23
  -3  -1  -8   78.21    3.84
  -3   1  -8   80.99    3.93
   3  -1   8   68.58    3.02
  -3   1  -8   87.24    3.69
  -3  -1  -8   78.93    3.15
   3   1   8   76.13    3.10
  -3  -1  -8   73.17    3.14
  -3   1  -8   87.40    3.72
  -3   1  -8   87.31    3.56
  -3  -1  -8   77.41    3.11
   3  -1   8   88.34    2.73
   3   1   9   52.67    2.37
  -3  -1  -9   53.08    2.83
  -3   1  -9   58.28    3.62
  -3  -1  -9   51.20    3.26
   3  -1   9   54.87    2.62
  -3  -1  -9   47.07    2.48
  -3   1  -9   57.33    3.19
  -3  -1  -9   50.80    2.56
  -3   1  -9   55.29    2.99
  -3   1  -9   57.52    3.23
  -3  -1  -9   52.76    2.54
   3  -1   9   46.70    2.59
   3  -1  10    6.48    1.28
   3   1  10    5.63    1.44
  -3  -1 -10    6.12    1.87
  -3   1 -10    4.15    1.77
  -3  -1 -10    6.50    1.81
  -3   1 -10    7.42    1.75
  -3   1 -10    7.08    1.47
   3   1  10    3.70    1.44
   3  -1  10    6.24    1.29
  -3  -1 -10    6.45    1.47
  -3   1 -10    5.42    1.74
  -3  -1 -10    5.84    1.11
   3   1  10    7.80    1.01
  -3   1 -11   82.56    3.31
  -3   1 -11   80.60    3.53
  -3  -1 -11   83.45    3.74
  -3  -1 -11   66.10    2.21
  -3   1 -11   81.69    3.32
  -3  -1 -11   76.44    3.05
  -3   1 -11   73.97    3.25
   3  -1  11   59.52    2.49
   3   1  11   63.84    2.80
  -3  -1 -11   75.15    3.35
   3   1  11   64.85    2.62
   3  -1  11   62.78    2.45
  -3   1 -12    5.58    1.09
  -3  -1 -12    6.61    1.50
  -3  -1 -12    6.26    1.31
  -3   1 -12    6.45    1.08
   3  -1  12    5.43    0.94
   3   1  12    5.26    0.91
   3   1  12    5.46    0.98
   3  -1  12    3.84    0.95
   3  -1  13    0.18    0.58
   3   1  13    0.07    0.62
  -3  -1 -13    0.24    0.73
   3   1  13    0.54    0.57
   3  -1  13    0.41    0.55
  -3  -1 -13    0.45    0.67
   3   2 -15    8.27    1.47
   3  -2 -15    8.91    1.20
   3  -2 -15    8.32    1.47
  -3   2  14    8.20    1.39
  -3  -2  14    6.85    1.07
  -3   2  14    6.43    0.87
   3   2 -14    9.65    1.34
   3   2 -14    7.36    1.34
   3  -2 -14    8.03    1.19
   3   2 -14    7.40    1.25
   3   2 -14    9.83    1.65
   3   2 -14    8.00    1.16
   3  -2 -14    8.22    1.41
   3   2 -14    8.89    1.64
  -3   2  13   85.03    2.70
  -3  -2  13   78.34    2.87
   3  -2 -13   93.61    3.29
  -3  -2  13   67.35    2.30
   3   2 -13   99.71    3.62
   3   2 -13  109.55    3.65
   3   2 -13   93.38    3.10
   3  -2 -13   97.94    3.42
   3   2 -13   99.16    3.32
  -3  -2  13   78.32    2.85
   3   2 -13   90.95    3.14
  -3  -2  13   58.66    2.23
   3   2 -12   34.00    2.09
   3  -2 -12   38.21    2.31
   3   2 -12   37.18    2.38
   3   2 -12   37.07    2.05
  -3  -2  12   30.48    1.97
  -3  -2  12   27.88    1.72
   3   2 -12   38.45    2.33
  -3   2  12   35.72    1.93
   3  -2 -12   35.66    2.09
   3  -2 -12   35.40    2.22
  -3  -2  12   29.50    1.98
  -3  -2  12   30.98    1.88
   3   2 -12   36.11    2.19
  -3   2  12   46.35    2.94
  -3  -2  12   24.41    1.72
   3  -2 -11    4.21    1.23
   3   2 -11    4.62    1.19
  -3   2  11    5.51    1.08
  -3  -2  11    4.07    1.19
   3  -2 -11    4.55    1.25
   3  -2 -11    4.91    1.01
   3   2 -11    5.84    1.12
   3   2 -11    4.84    1.28
   3  -2 -11    4.59    1.13
  -3  -2  11    3.99    1.24
  -3   2  11    6.85    1.63
  -3   2  11    8.08    1.61
   3   2 -11    3.89    1.12
   3   2 -11    4.29    1.32
  -3  -2  11    2.83    1.19
   3   2 -11    3.85    1.17
  -3  -2  11    3.54    1.07
  -3  -2  10  353.29    7.41
   3  -2 -10  373.06    6.92
   3  -2 -10  382.29    7.14
   3   2 -10  386.83    7.28
   3   2 -10  412.59    7.46
  -3   2  10  410.11    7.24
  -3  -2  10  370.00    7.46
   3   2 -10  389.75    7.35
  -3   2  10  507.55    8.61
  -3   2  10  478.40    8.54
  -3  -2  10  389.84    8.43
   3   2 -10  408.66    7.36
   3   2 -10  392.78    7.54
   3  -2 -10  378.55    7.45
   3   2 -10  381.13    7.33
  -3  -2   9  377.42    8.06
   3   2  -9  375.74    6.85
   3  -2  -9  371.92    6.63
  -3   2   9  447.66    7.42
  -3  -2   9  355.55    6.99
   3  -2  -9  341.02    6.32
  -3  -2   9  367.85    7.12
   3  -2  -9  377.02    6.51
   3  -2  -9  373.81    6.98
   3   2  -9  364.78    7.03
   3   2  -9  388.31    6.93
  -3   2   9  426.39    7.39
   3  -2  -9  384.56    6.80
  -3   2   9  416.21    6.87
   3   2  -9  362.63    6.70
   3   2  -9  375.94    6.94
   3   2  -9  405.51    7.05
   3  -2  -9  362.94    6.63
  -3  -2   8  340.05    6.34
   3   2  -8  332.54    6.20
  -3  -2   8  321.00    6.23
  -3   2   8  371.79    6.10
   3  -2  -8  343.98    6.02
   3   2  -8  399.98    6.54
   3   2  -8  355.27    6.27
   3  -2  -8  337.86    6.27
   3  -2  -8  354.72    6.24
   3   2  -8  337.45    6.13
  -3   2   8  348.55    5.94
   3  -2  -8  342.96    5.93
   3   2  -8  332.88    6.14
  -3  -2   8  339.11    7.07
  -3   2   8  361.15    6.01
  -3  -2   8  349.82    6.59
   3  -2  -8  361.33    5.88
  -3   2   8  358.66    6.21
  -3  -2   7  400.73    6.69
  -3   2   7  401.16    6.27
   3   2  -7  388.77    6.58
   3  -2  -7  395.03    6.35
   3   2  -7  362.81    6.37
   3  -2  -7  384.02    6.54
  -3   2   7  377.98    6.38
   3  -2  -7  477.68    6.61
  -3  -2   7  430.43    6.98
   3  -2  -7  393.05    6.20
   3  -2  -7  386.57    6.44
  -3   2   7  371.69    6.12
   3   2  -7  389.70    6.59
   3  -2  -7  391.31    6.35
   3  -2  -7  396.31    6.08
  -3   2   7  422.52    6.31
  -3  -2   7  368.22    6.51
   3  -2  -7  363.95    6.65
  -3  -2   7  467.72    7.46
  -3   2   7  376.19    6.01
   3  -2  -6    5.78    0.58
  -3   2   6    4.38    0.45
   3  -2  -6    5.07    0.70
   3   2  -6    5.47    0.71
  -3   2   6    5.06    0.85
   3  -2  -6    5.10    0.62
  -3  -2   6    5.76    0.44
  -3  -2   6    4.98    0.29
  -3   2   6    4.87    0.59
  -3  -2   6    6.15    0.67
  -3  -2   6    4.47    0.60
  -3   2   6    5.35    0.54
  -3  -2   6    6.94    0.74
   3  -2  -6    5.06    0.59
  -3  -2   6    5.62    0.77
  -3   2   6    4.77    0.52
   3   2  -5  989.06   11.73
   3  -2  -5  772.06   11.20
  -3  -2   5  928.69   10.01
  -3  -2   5  780.57    9.72
  -3  -2   5  675.26    9.53
  -3   2   5  784.44   10.86
  -3  -2   5 1104.36   11.37
  -3   2   5 1012.32   11.02
   3  -2  -5  906.51   10.80
   3  -2  -4   78.07    2.20
   3  -2  -4   98.63    2.29
   3   2  -4  108.18    2.70
  -3   2   4   85.78    2.47
  -3   2   4  126.58    2.62
  -3  -2   4  119.66    2.20
  -3   2   4   88.43    2.10
  -3   2   4  112.96    2.12
   3   2  -4   72.80    1.90
   3   2  -4  106.87    2.39
  -3  -2   4  119.41    2.47
   3  -2  -4   87.11    1.96
   3  -2  -3   85.59    2.34
   3  -2  -3  101.88    2.26
  -3   2   3  106.21    2.59
  -3  -2   3  128.76    2.07
  -3   2   3  106.95    2.22
  -3   2   3   94.51    1.90
  -3  -2   3  130.62    2.41
   3   2  -3  100.88    2.20
   3  -2  -3   99.59    2.14
   3   2  -3  100.98    2.28
   3  -2  -2   39.40    1.55
  -3   2   2   55.79    1.64
   3  -2  -2   47.26    1.40
  -3  -2   2   61.99    1.22
  -3   2   2   52.43    1.43
   3   2  -2   49.28    0.80
   3  -2  -2   56.70    1.41
  -3  -2   2   56.93    1.38
   3   2  -2   48.02    1.36
   3   2  -2   54.49    1.65
  -3   2   2   48.41    1.28
  -3   2   1  223.56    3.49
   3   2  -1  121.44    2.37
   3  -2  -1  153.43    2.69
  -3   2   1  144.33    2.74
   3   2  -1  145.77    2.58
  -3  -2   1  186.78    2.35
   3  -2  -1  147.03    2.71
  -3  -2   1  180.53    2.92
  -3  -2   1  158.03    2.75
   3   2  -1  254.23    3.99
   3  -2  -1  130.40    2.29
   3   2  -1  134.10    2.63
  -3   2   1  186.58    3.02
   3  -2   0  262.04    3.52
   3   2   0  219.91    4.31
  -3   2   0  227.02    3.98
  -3  -2   0  175.88    3.04
   3   2   0  274.23    3.75
   3   2   0  182.78    4.08
  -3  -2   0  254.46    3.82
  -3  -2  -1   81.65    1.47
   3  -2   1   50.24    1.16
   3  -2   1   62.52    1.19
   3  -2   1   80.46    1.79
   3   2   1   60.19    1.56
  -3   2  -1   60.92    2.18
   3  -2   1   89.60    1.91
  -3  -2  -1   40.09    1.09
   3   2   1   48.46    1.68
  -3   2  -1   50.23    1.34
  -3  -2  -1   97.64    1.90
  -3   2  -2  735.44    8.12
   3  -2   2  764.73    7.06
   3   2   2  502.41    6.29
   3   2   2  497.40    6.61
   3   2   2  412.81    6.64
  -3  -2  -2  791.59    7.26
  -3   2  -2  804.29    6.71
   3  -2   3 1363.39   12.60
  -3  -2  -3  625.03   11.58
   3   2   3 1022.47   12.78
   3   2   3  970.04   12.10
  -3   2  -3 1383.75   13.68
   3   2   3  922.04   12.66
  -3   2  -3  833.72   11.61
   3   2   3  836.14   12.77
  -3  -2  -3  892.82   11.60
   3  -2   3  776.80   12.39
  -3   2  -4  782.44    9.86
  -3  -2  -4  638.30    9.16
  -3   2  -4  510.20    8.54
  -3   2  -4  562.63    8.81
  -3  -2  -4  499.61    8.75
   3   2   4  617.57    8.94
  -3   2  -4  555.12    7.99
  -3  -2  -4  399.03    7.97
   3   2   4  637.76    8.51
   3   2   4  539.60    8.44
   3   2   4  588.69    8.82
   3   2   4  547.16    8.70
   3  -2   4  673.07    8.95
   3  -2   4  462.18    8.32
   3  -2   4  676.71    8.59
   3  -2   4  705.65    9.11
  -3  -2  -4  570.31    9.07
  -3   2  -4  563.46    8.78
  -3  -2  -5  839.80   11.55
   3   2   5  776.21   11.83
   3  -2   5  872.04   11.64
   3  -2   5  986.56   12.36
  -3  -2  -5  950.80   12.07
  -3   2  -5  774.68   12.05
  -3  -2  -5  856.05   11.80
  -3   2  -5  752.87   11.92
  -3   2  -5  767.80   12.12
  -3  -2  -5  719.55   12.24
  -3  -2  -5  844.65   12.06
  -3  -2  -5  533.78   11.20
   3   2   5  747.71   11.95
   3   2   5  773.41   11.91
   3  -2   5  966.83   11.33
   3   2   5  792.33   12.07
  -3  -2  -5  890.17   12.55
   3   2   5  782.75   12.09
   3   2   5  728.62   11.69
   3  -2   5  882.38   11.94
   3   2   5  815.96   11.84
  -3  -2  -6  351.25    6.10
  -3  -2  -6  319.33    5.94
  -3   2  -6  283.31    6.16
  -3  -2  -6  379.10    5.79
   3  -2   6  325.55    6.06
   3   2   6  259.25    5.94
   3   2   6  271.48    6.10
  -3  -2  -6  267.96    5.81
   3   2   6  276.01    6.13
   3   2   6  282.24    6.10
   3  -2   6  304.43    5.75
  -3   2  -6  270.17    6.21
  -3  -2  -6  283.59    6.48
  -3  -2  -6  306.11    6.47
   3   2   6  277.62    6.07
   3  -2   6  301.76    5.63
   3  -2   6  340.45    5.37
  -3   2  -7  156.78    4.71
  -3  -2  -7  193.50    4.34
  -3  -2  -7  170.17    4.07
  -3   2  -7  154.47    4.62
  -3  -2  -7  202.97    3.82
   3  -2   7  160.09    4.21
   3   2   7  133.29    4.17
   3   2   7  143.27    4.54
   3  -2   7  174.81    4.08
  -3  -2  -7  134.81    3.97
   3   2   7  138.22    4.42
   3   2   7  188.27    4.61
  -3  -2  -7  158.43    4.67
   3  -2   7  149.79    3.86
  -3   2  -7  149.20    4.67
  -3  -2  -7  155.49    4.83
   3  -2   7  168.62    3.63
   3   2   7  141.81    4.42
   3  -2   7  152.50    3.91
  -3  -2  -8 1143.53   18.00
  -3   2  -8 1148.91   17.44
   3  -2   8 1006.41   15.73
   3  -2   8  979.06   15.13
   3   2   8  983.99   15.67
   3   2   8 1055.72   17.46
   3  -2   8 1137.32   15.66
  -3   2  -8 1169.73   17.36
  -3  -2  -8 1190.70   15.64
  -3   2  -8 1102.63   17.47
  -3  -2  -8 1079.50   17.21
   3   2   8  925.98   16.15
  -3   2  -8 1156.58   17.33
  -3  -2  -8 1013.84   16.70
   3   2   8  953.48   16.62
   3  -2   8  995.48   15.43
   3  -2   9    5.52    1.06
  -3   2  -9    8.30    1.98
  -3   2  -9    9.06    2.12
  -3  -2  -9    9.93    2.07
   3  -2   9    8.43    1.31
  -3  -2  -9    7.41    1.82
  -3   2  -9   17.56    2.54
   3  -2   9    7.82    1.37
  -3   2  -9    7.64    1.91
  -3  -2  -9   14.73    1.27
  -3  -2  -9    6.50    1.56
   3   2   9    5.78    1.36
  -3  -2 -10    6.27    1.60
  -3   2 -10    2.82    2.20
  -3   2 -10    3.19    1.84
  -3  -2 -10    3.21    0.80
  -3   2 -10    2.93    1.69
  -3   2 -10    7.22    2.03
  -3  -2 -10    3.64    1.83
   3   2  10    3.34    1.03
   3   2  10    2.48    1.49
   3  -2  10    2.95    1.16
  -3  -2 -10    2.87    1.43
   3  -2  10    3.16    1.10
   3  -2  11    7.59    1.27
   3   2  11    8.43    1.50
  -3   2 -11    9.44    2.00
  -3   2 -11   12.27    2.02
  -3   2 -11   12.21    1.61
  -3   2 -11    9.72    1.94
  -3  -2 -11   10.96    1.47
  -3   2 -11   11.64    2.43
   3  -2  11    9.48    1.24
   3   2  11    9.81    1.51
  -3  -2 -11   10.70    1.57
  -3  -2 -11   11.60    1.96
  -3  -2 -12   17.98    1.29
  -3  -2 -12   20.37    1.80
  -3   2 -12   24.02    1.79
   3   2  12   20.09    1.31
  -3   2 -12   25.99    2.38
  -3  -2 -12   18.31    1.40
   3  -2  12   19.23    1.28
   3   2  12   19.78    1.42
  -3   2 -12   25.66    1.79
  -3   2 -13    1.66    1.01
   3   2  13    0.19    0.51
   3   2  13    0.85    0.57
   3   3 -14   85.66    2.82
   3   3 -14   95.35    3.07
   3   3 -14  106.09    3.53
   3   3 -14   93.41    3.37
   3  -3 -14   89.03    3.09
   3  -3 -14   82.38    2.80
  -3  -3  14   67.43    2.38
   3  -3 -14  100.92    3.68
  -3   3  14   98.12    3.37
   3   3 -13    4.77    1.24
  -3   3  13    5.03    1.69
  -3  -3  13    3.39    1.05
   3   3 -13    4.25    1.03
  -3   3  13    4.93    0.86
  -3  -3  13    3.76    1.11
   3   3 -13    4.64    1.52
  -3  -3  13    3.37    0.85
   3  -3 -13    4.64    1.32
   3   3 -13    5.13    1.52
  -3  -3  12    1.62    1.05
  -3   3  12    0.94    1.33
   3   3 -12    1.03    0.87
   3   3 -12    3.87    1.39
  -3   3  12    1.62    1.43
  -3  -3  12    0.25    0.59
   3   3 -12    0.76    1.43
  -3  -3  12    0.19    0.91
   3   3 -12    0.90    1.00
   3  -3 -12    0.88    1.14
  -3  -3  12    0.13    0.90
   3   3 -12    1.39    1.23
  -3   3  12    1.22    0.79
   3  -3 -11    8.66    1.50
   3   3 -11    8.70    1.48
   3  -3 -11    7.99    1.38
   3  -3 -11    9.52    1.18
   3   3 -11    8.90    1.38
  -3   3  11   10.91    1.23
   3   3 -11    8.49    1.25
  -3  -3  11    8.28    1.31
  -3  -3  11    7.10    1.22
  -3   3  11   13.04    1.69
  -3  -3  11    9.34    1.39
  -3  -3  11    7.02    1.03
  -3   3  11   13.34    1.66
   3   3 -10   26.45    1.77
  -3   3  10   35.22    2.01
  -3   3  10   33.63    2.01
   3  -3 -10   26.11    1.75
   3  -3 -10   25.72    1.73
  -3   3  10   28.38    1.63
  -3  -3  10   23.35    1.75
  -3  -3  10   22.70    1.77
   3  -3 -10   27.44    1.75
   3   3 -10   27.75    1.85
  -3  -3  10   22.50    1.75
   3   3 -10   27.89    1.75
   3  -3 -10   26.57    1.93
   3   3 -10   26.32    1.94
   3   3 -10   25.65    1.65
  -3  -3  10   23.67    1.59
   3   3  -9   51.45    2.28
  -3   3   9   88.91    2.59
   3  -3  -9   54.44    2.22
  -3  -3   9   77.97    2.58
  -3  -3   9   49.46    2.27
  -3   3   9   60.86    2.16
  -3  -3   9   46.57    2.31
  -3   3   9   54.18    2.05
   3  -3  -9   56.99    2.20
   3   3  -9   54.19    2.30
   3  -3  -9   55.27    2.24
   3   3  -9   59.01    2.39
  -3  -3   9   56.01    2.45
  -3   3   9   65.18    2.34
   3   3  -9   50.68    2.15
   3   3  -9   57.44    2.27
   3  -3  -9   53.74    2.37
   3   3  -9   53.08    2.39
   3   3  -8  548.83    9.43
  -3   3   8  657.14    9.02
   3   3  -8  575.16    9.36
   3  -3  -8  564.45    9.53
   3  -3  -8  574.46    9.22
   3   3  -8  599.70    9.64
  -3  -3   8  560.57    9.54
  -3   3   8  639.99    9.14
  -3  -3   8  575.06    9.53
   3  -3  -8  586.03    9.46
   3  -3  -8  705.73   10.14
  -3   3   8  651.90    9.23
   3   3  -8  565.98    9.41
  -3  -3   8  583.78    9.22
   3  -3  -8  615.51    9.24
  -3   3   8  611.12    9.04
  -3  -3   8  559.27    9.73
  -3  -3   7   43.38    1.80
   3  -3  -7   30.53    1.47
  -3   3   7   40.28    1.35
   3   3  -7   18.69    1.29
  -3  -3   7   34.66    1.56
  -3   3   7   38.83    1.41
  -3   3   7   34.17    1.26
  -3  -3   7   36.97    1.87
   3   3  -7   32.08    1.47
   3  -3  -7   35.59    1.51
   3  -3  -7   37.47    1.40
  -3   3   7   38.51    1.37
   3  -3  -7   33.38    1.59
  -3   3   7   48.64    1.53
   3  -3  -7   37.69    1.48
   3   3  -7   34.12    1.60
   3  -3  -6    8.66    0.83
   3   3  -6   11.38    0.96
  -3   3   6    9.81    0.71
  -3  -3   6   14.02    0.93
   3   3  -6    5.52    0.67
   3  -3  -6   12.96    0.70
   3   3  -6    9.49    0.97
   3  -3  -6   11.28    0.93
   3  -3  -6   10.41    0.78
  -3   3   6    9.87    0.63
  -3   3   6    9.50    0.69
  -3  -3   6    9.59    1.04
   3  -3  -6   10.43    0.80
  -3  -3   6    9.43    0.88
  -3   3   6    9.73    0.84
  -3  -3   6   15.55    1.12
  -3   3   6    9.50    0.67
   3  -3  -6   19.57    1.15
  -3   3   5    0.81    0.33
  -3   3   5    1.55    0.47
  -3  -3   5    1.15    0.55
   3   3  -5    1.40    0.53
  -3   3   5    0.83    0.33
   3   3  -5    0.99    0.59
  -3   3   5    0.67    0.63
   3   3  -5    1.00    0.47
   3  -3  -5    0.72    0.31
  -3  -3   5    1.15    0.35
   3  -3  -5    2.91    0.62
  -3  -3   5    1.56    0.52
   3  -3  -5    0.73    0.47
  -3   3   4   78.95    2.10
  -3  -3   4   64.50    1.37
  -3   3   4   43.72    1.55
  -3   3   4   50.95    2.02
   3  -3  -4   41.20    1.80
   3  -3  -4   60.72    1.81
   3   3  -4   43.07    1.62
   3   3  -4   48.35    1.70
  -3   3   4   61.03    1.42
  -3  -3   4   71.97    1.96
  -3   3   3   13.06    0.83
  -3  -3   3   11.44    0.44
   3  -3  -3   10.39    0.76
  -3   3   3    8.28    0.92
   3  -3  -3    9.81    0.96
  -3   3   3   10.43    0.53
  -3  -3   3   11.47    0.74
   3   3  -3   11.44    0.96
   3   3  -3   12.26    0.80
  -3  -3   2  261.38    3.32
  -3   3   2  294.13    4.90
   3  -3  -2  249.27    4.26
  -3   3   2  255.63    4.52
  -3  -3   2  345.71    4.56
   3   3  -2  168.31    4.58
   3   3  -2  247.17    4.22
  -3   3   2  257.59    4.05
   3   3  -1  824.02    9.36
   3   3  -1  648.82    9.11
   3  -3  -1  703.50    9.49
  -3   3   1  629.25    9.71
  -3  -3   1  832.13    9.72
   3   3  -1  558.39   10.37
   3  -3  -1  617.44    8.90
   3   3  -1  639.43    9.50
  -3   3   1  914.94   10.11
  -3  -3   1  945.13   10.05
   3   3   0   25.11    0.86
  -3   3   0   20.62    1.10
  -3   3   0   30.20    1.42
   3  -3   0   20.54    0.94
  -3   3   0   42.51    1.67
   3  -3   0   23.59    0.75
   3  -3   0   20.55    0.55
   3   3   0   15.10    1.25
  -3  -3   0   36.91    1.23
  -3  -3   0   26.48    0.97
   3   3   1    4.45    0.50
  -3  -3  -1    3.43    0.27
   3  -3   1    4.46    0.59
  -3   3  -1    4.87    1.01
   3   3   1    3.00    0.72
   3  -3   1    4.40    0.25
   3   3   1    3.56    0.76
  -3  -3  -1    3.65    0.51
  -3  -3  -1    4.27    0.51
  -3  -3  -2  824.83   13.17
  -3   3  -2  894.11   14.57
   3   3   2 1052.11   13.53
   3   3   2 1097.01   14.07
   3   3   2  879.75   14.47
  -3  -3  -2  902.07   13.82
   3   3   2  900.98   14.56
  -3   3  -3  232.41    4.37
  -3  -3  -3  102.34    2.62
  -3   3  -3   94.88    3.28
   3   3   3  142.08    2.91
   3   3   3  118.36    3.08
  -3  -3  -3  120.55    3.23
  -3  -3  -3  120.71    3.04
   3   3   3  135.39    3.74
   3  -3   3  185.23    3.29
   3  -3   3  158.58    3.46
   3   3   3  108.99    2.82
   3   3   3  125.92    3.49
  -3  -3  -3  131.09    3.34
  -3  -3  -4 1197.44   15.96
   3  -3   4  839.54   14.87
   3   3   4 1097.14   15.92
   3  -3   4 1287.09   15.70
  -3  -3  -4 1318.16   15.73
  -3   3  -4 1022.35   15.18
  -3  -3  -4 1047.36   15.06
  -3  -3  -4 1046.64   15.72
   3  -3   4 1037.42   14.54
  -3   3  -4  938.15   14.92
  -3   3  -4 1044.39   15.27
  -3  -3  -4 1229.62   15.99
   3   3   4 1003.48   14.73
   3  -3   4 1488.32   15.23
   3  -3   4 1344.27   15.63
  -3   3  -4  798.22   15.60
  -3  -3  -4  895.67   14.57
   3   3   4 1176.31   14.95
   3   3   4  952.90   14.72
  -3  -3  -5  369.09    6.89
  -3  -3  -5  446.21    5.89
  -3   3  -5  296.64    6.07
  -3   3  -5  286.08    5.90
   3   3   5  319.62    6.17
  -3   3  -5  300.30    6.05
  -3  -3  -5  357.41    6.43
  -3  -3  -5  282.62    5.41
  -3  -3  -5  214.88    5.13
  -3  -3  -5  354.95    6.58
   3   3   5  300.01    5.72
   3  -3   5  322.84    5.37
   3  -3   5  355.17    6.16
  -3  -3  -5  317.81    6.68
  -3  -3  -5  305.46    5.76
   3  -3   5  397.39    5.81
   3  -3   5  376.71    6.28
   3   3   5  295.20    5.87
   3  -3   5  409.79    5.74
   3   3   5  322.85    6.15
   3  -3   6  487.37    8.04
  -3   3  -6  418.65    8.12
  -3  -3  -6  590.59    7.71
  -3   3  -6  416.89    8.07
   3   3   6  421.26    7.94
   3  -3   6  484.52    7.48
  -3  -3  -6  469.78    9.00
   3   3   6  432.79    8.06
   3  -3   6  530.35    7.56
   3  -3   6  437.20    7.13
  -3   3  -6  406.69    8.14
  -3  -3  -6  474.30    8.51
   3  -3   6  441.69    7.84
   3   3   6  430.12    8.23
  -3  -3  -6  435.78    8.93
  -3  -3  -6  453.03    7.55
   3   3   6  448.14    8.21
   3   3   6  432.10    8.25
   3   3   6  430.12    7.95
  -3  -3  -6  432.31    8.30
   3   3   7    9.45    1.39
  -3   3  -7    8.52    1.53
  -3  -3  -7   10.42    0.96
  -3   3  -7    7.99    1.48
  -3  -3  -7    7.06    1.26
   3   3   7    8.53    1.42
   3  -3   7    9.03    1.09
  -3  -3  -7   10.65    1.08
   3   3   7    7.08    1.37
   3   3   7    7.33    1.35
  -3  -3  -7    8.32    1.56
   3  -3   7    8.63    1.08
   3   3   7    8.44    1.31
   3  -3   7    8.25    1.17
  -3   3  -7    8.04    1.50
  -3  -3  -7    9.13    1.51
  -3  -3  -7    8.48    1.69
   3  -3   7    9.75    1.27
  -3   3  -8    0.68    1.55
  -3  -3  -8    2.52    1.39
   3   3   8    1.26    1.22
   3  -3   8    1.96    0.94
   3   3   8    0.84    1.39
   3  -3   8    2.41    1.13
   3   3   8    1.47    1.22
  -3  -3  -8    1.28    1.56
   3   3   8    1.65    1.12
  -3   3  -8    1.50    1.61
   3  -3   8    1.57    0.99
  -3  -3  -8    3.66    0.77
  -3  -3  -8    1.56    1.31
  -3   3  -8    4.13    1.63
   3   3   8    0.84    1.40
   3  -3   9    1.05    1.00
  -3   3  -9    1.43    1.85
  -3  -3  -9    2.24    1.30
   3   3   9    0.23    1.44
   3   3   9    0.71    1.74
   3  -3   9    1.73    1.04
   3   3   9    3.10    1.53
  -3  -3  -9    0.95    1.43
  -3   3  -9    0.82    1.87
  -3   3  -9    1.58    1.74
   3   3   9    0.65    1.10
  -3  -3  -9    1.13    1.64
  -3   3 -10  180.46    5.72
  -3   3 -10  181.10    5.82
  -3  -3 -10  139.11    4.00
  -3   3 -10  165.38    5.77
  -3   3 -10  174.81    5.66
   3  -3  10  148.08    4.04
  -3  -3 -10  146.81    5.00
   3  -3  10  110.45    3.43
   3   3  10  133.58    3.87
  -3  -3 -10  152.77    4.99
  -3  -3 -11   19.55    1.99
  -3   3 -11   21.24    2.71
  -3  -3 -11   16.40    1.40
  -3   3 -11   19.47    2.45
  -3  -3 -11   20.82    1.92
   3   3  11   15.86    1.13
  -3   3 -11   20.88    2.32
  -3   3 -11   25.35    2.57
  -3   3 -11   23.50    2.29
   3  -3  11   18.66    1.48
  -3  -3 -11   17.43    1.32
   3   3  11   17.29    1.78
  -3  -3 -12   -0.43    0.71
   3  -3  12    0.01    0.72
   3   3  12    0.46    0.82
  -3   3 -12   -0.52    1.39
  -3  -3 -12    0.38    0.81
  -3   3 -12    0.12    1.25
  -3   3 -12    0.61    0.88
  -3   3 -12    0.47    1.34
  -3  -3 -12   -0.71    1.18
   3  -3  12   -0.48    0.83
   3   3  12    0.70    0.90
  -3  -3 -12    0.32    0.73
  -3   3 -12    0.40    1.48
  -3  -4  14    0.56    0.57
   3   4 -14    0.68    1.14
   3  -4 -14    0.45    1.28
   3  -4 -14    0.84    0.95
   3   4 -14    1.25    1.40
   3   4 -14    1.04    0.86
  -3  -4  14    0.84    0.77
   3   4 -13  282.98    5.90
  -3  -4  13  191.90    4.71
   3  -4 -13  327.38    7.00
  -3  -4  13  211.87    5.08
   3   4 -13  258.01    5.46
  -3   4  13  393.73    7.57
   3   4 -13  316.52    6.50
   3  -4 -13  272.52    6.02
   3  -4 -13  298.96    6.27
   3   4 -12    0.83    1.33
   3  -4 -12    1.46    0.72
   3   4 -12    1.48    1.22
   3  -4 -12    1.99    1.26
  -3   4  12    2.11    1.36
  -3   4  12    2.09    1.37
   3  -4 -12    1.66    1.19
   3   4 -12    1.78    0.84
   3   4 -12    1.27    1.04
  -3  -4  12    0.99    0.94
   3   4 -12    1.47    1.15
  -3  -4  12    1.25    0.87
  -3  -4  12    0.85    1.00
  -3  -4  12    1.11    1.01
   3   4 -11   16.96    1.57
   3  -4 -11   16.06    1.77
  -3   4  11   23.06    1.95
  -3   4  11   16.12    1.27
  -3  -4  11   15.60    1.62
   3   4 -11   15.80    1.48
  -3  -4  11   14.99    1.59
   3   4 -11   15.97    1.39
   3   4 -11   17.94    1.79
  -3  -4  11   14.43    1.48
   3  -4 -11   18.68    1.73
   3  -4 -11   16.13    1.42
   3   4 -11   16.68    1.68
  -3  -4  11   16.40    1.63
  -3   4  10    8.29    1.23
  -3  -4  10    5.61    1.20
  -3  -4  10    4.89    0.76
  -3   4  10    6.62    0.95
   3   4 -10    6.22    1.22
   3   4 -10    7.17    1.29
   3   4 -10    7.21    1.08
  -3  -4  10    6.15    1.17
  -3  -4  10    4.86    1.16
   3   4 -10    6.08    1.25
   3  -4 -10    6.47    1.21
   3  -4 -10    7.09    1.14
   3  -4 -10    6.30    1.33
  -3   4  10    8.43    1.26
   3   4 -10    6.23    1.40
  -3   4   9  606.46    8.76
  -3  -4   9  488.64    9.07
   3  -4  -9  535.06    9.08
  -3   4   9  565.76    8.59
   3   4  -9  475.68    8.83
   3   4  -9  486.41    9.09
  -3   4   9  586.57    8.83
  -3   4   9  527.03    8.42
   3   4  -9  471.70    8.81
   3  -4  -9  545.58    9.26
   3   4  -9  466.50    8.55
   3   4  -9  506.62    8.84
  -3  -4   9  471.59    8.97
   3  -4  -9  526.58    9.04
  -3   4   8   16.44    1.13
   3   4  -8   14.13    1.33
   3   4  -8   14.33    1.31
  -3   4   8   17.15    1.12
  -3  -4   8   14.72    1.29
  -3   4   8   14.32    0.99
  -3   4   8   16.51    1.16
   3  -4  -8   15.75    1.32
  -3   4   8   17.13    1.07
   3  -4  -8   14.67    1.29
  -3   4   8   18.67    1.04
   3   4  -8   13.69    1.18
  -3  -4   8   14.25    1.31
   3  -4  -7    1.82    0.84
  -3   4   7    2.10    0.53
   3  -4  -7    2.18    0.66
   3  -4  -7    3.35    0.81
  -3  -4   7    3.52    0.84
   3   4  -7    3.40    0.74
   3  -4  -7    2.40    0.80
  -3   4   7    2.07    0.50
  -3   4   7    2.42    0.58
  -3  -4   7    1.38    0.63
  -3   4   7    2.37    0.61
  -3   4   7    2.33    0.58
   3  -4  -7    2.02    0.67
  -3   4   6  151.66    3.01
   3  -4  -6  155.13    3.66
  -3   4   6  151.06    2.95
   3  -4  -6  166.11    3.51
   3  -4  -6  154.00    3.30
  -3  -4   6  158.69    3.89
  -3  -4   6  163.39    3.40
  -3   4   6  165.28    3.14
   3  -4  -6  133.62    3.47
   3  -4  -6  160.31    3.71
   3   4  -6  127.69    3.58
  -3  -4   6  152.84    3.02
  -3  -4   6  159.74    3.68
   3  -4  -6  164.48    3.47
  -3   4   6  157.87    3.04
  -3   4   6  160.49    3.11
   3  -4  -6  148.60    3.78
   3   4  -5  251.40    5.41
   3   4  -5  264.93    5.73
   3  -4  -5  308.58    5.58
  -3  -4   5  327.99    5.50
  -3  -4   5  334.29    5.53
  -3   4   5  256.52    5.24
  -3  -4   5  367.26    4.70
  -3  -4   5  320.83    5.81
   3  -4  -5  230.98    5.62
  -3   4   5  358.80    6.32
   3   4  -5  322.19    6.19
  -3   4   5  315.90    4.91
  -3   4   5  304.82    4.89
  -3  -4   5  323.07    5.10
  -3   4   5  299.23    4.87
   3  -4  -5  305.13    5.47
   3  -4  -4   43.35    1.92
   3  -4  -4   39.69    1.94
  -3   4   4   42.78    1.83
   3   4  -4   39.20    1.46
  -3   4   4   33.89    1.23
   3  -4  -4   40.45    1.84
  -3  -4   4   46.55    1.00
  -3  -4   4   41.64    1.72
   3   4  -4   23.22    1.30
  -3   4   4   34.07    0.93
   3   4  -4   48.34    2.17
   3   4  -4   32.77    1.45
  -3  -4   4   35.84    1.48
  -3   4   4   32.28    1.24
  -3   4   3  593.27   10.10
   3   4  -3  572.85    9.40
   3  -4  -3  693.46   10.08
  -3   4   3  543.48    8.84
   3   4  -3  465.43    9.96
  -3  -4   3  868.43   10.22
   3   4  -3  564.36    9.60
  -3   4   2   18.70    1.06
  -3   4   2   25.83    1.38
   3   4  -2   19.70    0.82
  -3   4   2   20.11    1.17
   3  -4  -2   20.41    1.04
   3   4  -2   19.83    1.36
  -3  -4   2   27.11    1.03
   3   4  -2   20.83    0.95
  -3   4   2   21.67    0.84
   3   4  -1   66.05    1.30
  -3   4   1   47.35    1.91
  -3   4   1   50.85    1.66
   3  -4  -1   59.93    1.68
  -3  -4   1   77.78    1.75
   3  -4  -1   46.83    0.95
   3   4  -1   52.09    2.13
   3  -4  -1   66.39    1.61
  -3  -4   1   68.39    1.61
   3   4  -1   51.92    1.50
  -3   4   1   56.67    1.67
   3  -4  -1   56.47    1.01
  -3   4   1   90.14    2.54
   3   4  -1   49.84    1.09
   3   4  -1   51.91    1.18
   3   4  -1   44.11    2.25
  -3   4   1   58.46    1.72
  -3   4   0  339.37    5.40
   3   4   0  123.46    3.79
  -3   4   0  151.69    3.67
  -3   4   0  224.09    4.37
  -3   4   0  143.41    3.49
   3  -4   0  159.59    3.26
   3  -4   0  182.24    2.90
  -3  -4   0  265.82    3.83
   3   4   0  134.48    3.84
  -3  -4   0  183.49    3.05
   3   4   0  174.87    2.99
  -3   4  -1  509.39    7.81
   3   4   1  373.06    7.43
   3   4   1  449.86    6.53
  -3  -4  -1  488.59    6.34
   3  -4   1  427.31    5.53
  -3  -4  -1  499.05    6.81
  -3   4  -1  538.71    8.00
  -3   4  -1  511.89    8.70
   3  -4   1  368.24    6.50
   3   4   2   10.42    1.18
  -3  -4  -2   12.80    0.74
   3  -4   2   12.68    0.89
  -3  -4  -2   11.25    0.89
  -3   4  -2   17.11    1.55
  -3   4  -2   12.30    1.20
   3   4   2   12.71    0.84
   3  -4   2   12.13    1.00
   3  -4   2   12.79    0.93
   3   4   2    8.78    1.07
   3  -4   2    8.51    0.79
  -3   4  -3 1631.20   22.58
  -3   4  -3 1238.12   23.14
  -3  -4  -3 1690.37   22.72
  -3  -4  -3 1763.91   22.90
   3   4   3 1548.63   23.67
   3   4   3 1366.75   21.88
   3  -4   3 1436.17   22.63
   3  -4   3 1627.85   22.43
   3   4   3 1624.19   22.40
  -3  -4  -4   27.75    1.72
   3  -4   4   26.48    1.27
  -3  -4  -4   39.85    1.62
  -3   4  -4   24.60    1.37
   3   4   4   26.12    1.34
   3  -4   4   32.90    1.65
  -3  -4  -4   27.09    1.42
  -3  -4  -4   27.90    1.48
   3   4   4   23.68    1.21
   3   4   4   23.07    1.13
  -3  -4  -4   30.21    1.78
   3  -4   4   36.24    1.42
   3  -4   4   33.28    1.51
  -3   4  -4   23.50    1.43
   3  -4   4   43.93    1.52
  -3  -4  -4   40.42    1.65
  -3   4  -4   21.82    1.26
  -3  -4  -5  454.52    8.54
  -3   4  -5  374.84    7.24
  -3   4  -5  395.70    7.45
  -3  -4  -5  571.94    8.06
   3  -4   5  399.70    6.97
   3   4   5  436.08    7.75
  -3  -4  -5  389.72    7.20
  -3  -4  -5  423.33    8.25
  -3  -4  -5  466.28    7.64
  -3   4  -5  398.35    7.57
   3  -4   5  471.99    7.79
   3  -4   5  487.17    7.61
   3  -4   5  552.36    7.42
   3   4   5  427.59    7.31
   3   4   5  416.19    7.18
  -3  -4  -5  464.70    8.48
  -3   4  -6   53.35    2.38
   3   4   6   67.78    2.73
  -3   4  -6   55.11    2.50
  -3  -4  -6   76.51    2.72
   3  -4   6   59.31    2.45
  -3  -4  -6   48.06    2.01
  -3   4  -6   54.44    2.55
  -3  -4  -6   61.37    2.35
  -3  -4  -6   59.04    2.96
   3   4   6   63.19    2.67
  -3  -4  -6   59.54    2.85
   3   4   6   60.57    2.42
   3   4   6   63.43    2.52
   3  -4   6   64.62    2.39
   3   4   6   62.35    2.54
   3  -4   6   76.69    2.35
  -3  -4  -6   62.12    3.04
  -3   4  -7    7.68    1.56
  -3   4  -7    6.94    1.47
  -3   4  -7    7.96    1.49
   3   4   7    8.60    1.33
  -3   4  -7    7.70    1.46
  -3  -4  -7   10.61    1.41
   3   4   7    8.76    1.41
   3  -4   7   11.27    1.20
   3   4   7    9.00    1.50
  -3  -4  -7    9.16    1.11
   3  -4   7    7.98    1.20
   3  -4   7    6.27    1.22
   3   4   7   10.81    1.48
  -3  -4  -7    6.64    1.48
   3   4   7    8.54    1.39
   3   4   7    7.77    1.08
   3   4   7    8.85    1.50
  -3  -4  -7    8.77    1.73
  -3   4  -8   -0.38    1.43
  -3  -4  -8    0.31    0.97
   3  -4   8    0.67    1.01
   3   4   8   -0.32    1.30
  -3  -4  -8    2.98    1.45
  -3  -4  -8    2.43    1.07
  -3   4  -8    0.06    1.38
   3  -4   8   -0.30    1.07
  -3  -4  -8    0.46    0.73
  -3   4  -8    0.08    1.43
   3  -4   8    0.24    0.88
   3   4   8   -0.40    1.49
   3   4   8   -0.49    1.08
   3   4   8   -0.16    1.38
  -3  -4  -8    0.68    1.54
   3   4   8    0.47    1.21
  -3   4  -9    6.66    1.93
  -3   4  -9    0.26    1.68
   3   4   9   -0.41    1.55
  -3  -4  -9    1.10    1.43
  -3  -4  -9    0.30    0.90
  -3   4  -9    0.26    2.05
  -3  -4  -9    0.77    1.61
   3   4   9   -0.83    1.54
   3  -4   9    0.18    1.04
   3   4   9   -1.36    1.37
   3  -4   9    0.61    1.04
   3   4   9    0.18    1.66
  -3  -4 -10   -0.26    1.35
  -3  -4 -10    0.57    1.43
  -3   4 -10    0.40    1.91
  -3   4 -10    1.66    2.14
   3   4  10    0.44    1.21
   3  -4  10    1.44    1.01
   3   4  10    0.14    1.83
   3  -4  10    1.12    1.04
  -3  -4 -10    1.06    0.85
  -3  -4 -10    0.88    0.88
  -3   4 -10    0.51    1.89
   3  -4  11   -0.58    0.88
  -3   4 -11   -1.49    1.90
   3  -4  11    0.84    0.88
  -3  -4 -11    0.41    0.72
  -3   4 -11   -0.04    1.74
  -3   4 -11   -1.06    1.88
   3  -4  11   -0.51    1.03
  -3  -4 -11   -0.02    0.73
  -3   4 -11   -1.54    1.92
   3   4  11   -0.41    1.23
  -3   4 -11   -1.20    1.44
   3   4  11    0.62    0.77
  -3  -4 -11   -0.06    1.15
  -3  -4 -11   -0.67    1.26
  -3  -4 -12    1.81    0.82
  -3   4 -12    2.92    1.34
  -3   4 -12    2.00    1.03
   3  -4  12    0.95    0.69
  -3  -4 -12    0.87    0.89
  -3   4 -12    0.99    1.20
   3   4  12    1.20    0.82
   3  -4  12    0.96    0.67
  -3   4 -12    1.44    1.30
  -3   4 -12    1.83    1.22
   3  -4  12    0.51    0.73
   3  -5 -14  104.71    3.02
   3  -5 -14   80.76    2.57
   3   5 -14  102.75    3.17
   3   5 -14  105.27    3.04
   3   5 -14   93.80    2.95
  -3  -5  14   65.41    2.08
   3   5 -14  116.67    3.37
   3  -5 -13    4.78    1.33
   3   5 -13    5.07    1.22
   3   5 -13    3.89    1.01
   3   5 -13    5.39    1.56
   3   5 -13    4.66    1.56
  -3  -5  13    2.95    0.85
  -3  -5  13    3.34    0.98
  -3   5  13    6.65    1.76
  -3   5  13    9.14    1.81
   3  -5 -13    5.67    1.41
   3  -5 -13    4.99    1.38
  -3  -5  12    0.70    0.93
   3   5 -12    0.32    0.91
   3  -5 -12    1.04    1.21
  -3   5  12    0.76    1.42
   3   5 -12    1.14    1.12
   3   5 -12    0.81    1.16
  -3  -5  12    0.70    0.98
  -3   5  12    0.82    1.40
   3  -5 -12    0.72    1.35
   3  -5 -12    0.63    1.11
   3   5 -12    0.29    1.39
  -3   5  11   21.90    1.87
  -3  -5  11   12.53    1.46
   3   5 -11   15.06    1.47
  -3  -5  11   14.84    1.54
   3   5 -11   14.76    1.66
   3   5 -11   14.59    1.66
  -3  -5  11   11.49    1.43
   3  -5 -11   17.20    1.89
   3  -5 -11   17.57    1.74
   3  -5 -11   13.46    1.34
  -3   5  11   20.99    1.82
   3  -5 -11   15.41    1.75
   3   5 -11   14.38    1.35
  -3  -5  11   14.97    1.58
   3   5 -11   14.31    1.20
  -3  -5  10    1.04    1.06
  -3   5  10    2.40    1.07
   3   5 -10    1.17    1.12
   3  -5 -10    2.27    0.97
   3   5 -10    1.83    1.04
   3   5 -10    2.00    0.98
  -3   5  10    2.41    0.91
  -3  -5  10    2.30    1.01
   3   5 -10    2.15    1.21
   3  -5 -10    3.97    1.17
   3   5 -10    2.56    0.83
  -3   5   9   23.78    1.39
  -3   5   9   27.27    1.45
  -3   5   9   22.83    1.44
   3   5  -9   20.20    1.64
   3   5  -9   18.86    1.61
   3   5  -9   18.62    1.47
   3  -5  -9   20.81    1.63
  -3   5   9   23.58    1.58
  -3   5   9   25.39    1.53
   3  -5  -9   18.57    1.61
   3   5  -9   22.13    1.54
  -3  -5   9   23.63    1.71
   3  -5  -9   24.17    1.79
  -3   5   8 1005.06   13.26
   3  -5  -8  937.10   14.57
  -3   5   8  912.44   12.94
  -3   5   8  970.48   13.19
  -3   5   8 1002.22   13.43
   3   5  -8  836.87   13.68
  -3   5   8  991.43   13.39
   3   5  -8  833.43   13.60
  -3  -5   8  926.47   13.88
   3  -5  -8  895.81   14.21
   3  -5  -8  912.98   14.27
   3  -5  -8 1032.20   14.46
  -3  -5   8  867.37   14.08
   3  -5  -7   58.06    2.03
   3  -5  -7   67.38    2.68
  -3   5   7   69.80    2.02
  -3   5   7   72.35    2.09
  -3  -5   7   68.19    2.45
  -3  -5   7   67.90    2.29
  -3   5   7   71.72    2.11
  -3  -5   7   65.00    2.52
  -3   5   7   74.74    2.13
   3   5  -7   56.12    2.11
   3  -5  -7   65.85    2.68
   3  -5  -7   74.38    2.62
  -3   5   7   75.12    2.09
  -3   5   6    4.80    0.66
  -3  -5   6    3.88    0.63
   3  -5  -6    2.33    0.75
   3  -5  -6    4.42    0.73
  -3   5   6    4.56    0.60
  -3   5   6    2.94    0.57
   3  -5  -6    4.33    0.95
  -3   5   6    4.75    0.62
  -3  -5   6    3.52    0.53
  -3  -5   6    3.98    0.76
  -3   5   6    2.89    0.62
   3  -5  -6    3.09    0.81
  -3  -5   6    4.36    0.78
   3  -5  -6    3.98    0.79
   3  -5  -6    3.16    0.81
  -3  -5   5    9.58    0.71
  -3   5   5    9.72    0.76
   3   5  -5    4.53    0.59
   3  -5  -5    6.74    0.79
  -3  -5   5    8.78    0.96
  -3   5   5    7.96    0.70
   3  -5  -5    9.18    1.08
  -3   5   5    7.97    0.68
  -3  -5   5    7.77    0.79
   3  -5  -5    6.66    0.90
   3  -5  -5   14.79    1.17
  -3   5   5   17.88    0.97
  -3  -5   5    7.47    0.83
   3  -5  -5    6.29    0.80
  -3  -5   5    8.88    0.73
  -3   5   4    7.39    0.74
  -3  -5   4    8.51    0.96
  -3  -5   4    7.41    0.82
  -3   5   4    9.56    0.72
  -3  -5   4    7.78    0.83
  -3  -5   4    7.57    0.79
   3  -5  -4    5.95    0.90
  -3  -5   4    7.48    0.70
   3  -5  -4    8.58    1.09
  -3   5   4    8.49    0.97
  -3   5   4    7.01    0.69
   3  -5  -4    5.45    0.78
  -3   5   4    7.27    0.71
   3  -5  -4    7.55    0.91
   3   5  -4    4.66    0.66
   3   5  -4    5.32    0.70
  -3   5   3  193.86    4.32
  -3  -5   3  272.33    4.87
  -3   5   3  215.33    4.11
   3  -5  -3  272.47    5.37
  -3   5   3  207.86    4.34
   3   5  -3  202.33    4.58
   3   5  -3  215.30    4.16
   3  -5  -3  204.48    4.49
   3  -5  -3  242.66    3.86
  -3   5   3  266.54    4.86
   3  -5  -3  227.28    4.58
  -3  -5   3  257.85    4.57
   3  -5  -2  982.05   12.91
   3   5  -2  836.13   13.62
  -3   5   2  833.71   11.78
   3   5  -2  900.64   12.50
  -3  -5   2 1325.22   13.07
  -3  -5   2  866.85   12.71
   3  -5  -2  874.53   12.95
  -3  -5   2  989.32   13.01
   3  -5  -2 1042.89   14.07
  -3   5   2  895.10   13.09
  -3   5   2 1298.52   14.72
   3  -5  -2  890.80   11.72
   3   5  -2  783.37   14.54
  -3  -5   2 1285.64   13.33
  -3   5   2  792.78   12.93
  -3  -5   1  387.41    5.86
  -3   5   1  335.50    5.73
  -3   5   1  489.35    7.46
   3   5  -1  346.34    7.16
  -3   5   1  305.65    6.00
  -3  -5   1  272.63    5.45
   3   5  -1  345.58    6.82
  -3  -5   1  410.43    5.59
  -3   5   1  309.50    5.43
  -3  -5   1  426.67    5.43
   3  -5  -1  413.29    5.61
  -3  -5   1  349.17    5.84
   3  -5  -1  345.42    6.48
   3   5  -1  407.35    5.04
  -3   5   1  292.42    5.73
   3   5  -1  284.13    4.79
  -3   5   1  435.80    7.13
   3  -5  -1  351.30    6.31
  -3   5   0    4.87    0.76
  -3   5   0    7.30    0.95
   3  -5   0    4.74    0.83
  -3  -5   0    5.11    0.68
   3   5   0    6.44    0.54
   3  -5   0    5.45    0.77
  -3   5   0    4.57    0.81
  -3  -5   0    4.51    0.68
   3   5   0    5.12    0.99
   3  -5   0    5.96    0.45
  -3  -5   0    6.12    0.44
   3  -5   0    5.61    0.76
  -3  -5   0    5.51    0.63
   3  -5   1   85.84    2.40
   3   5   1   89.28    2.19
  -3  -5  -1   99.84    2.47
  -3   5  -1   89.22    3.49
  -3   5  -1   76.65    2.68
  -3  -5  -1   63.38    2.10
   3  -5   1   71.23    2.51
  -3  -5  -1   83.54    2.35
   3   5   1   78.75    2.87
   3  -5   1   66.69    2.16
  -3   5  -1   75.40    2.99
  -3  -5  -1   78.64    2.18
   3   5   1   89.66    3.25
   3  -5   1   71.41    2.33
  -3  -5  -1   98.80    2.46
  -3  -5  -2   63.57    2.07
  -3   5  -2   77.82    3.24
  -3   5  -2   41.16    2.16
  -3  -5  -2   41.42    1.72
   3   5   2   55.85    2.50
   3  -5   2   49.70    1.90
   3  -5   2   52.85    1.96
  -3  -5  -2   71.55    2.17
   3  -5   2   70.96    2.23
   3  -5   2   71.23    2.13
  -3  -5  -2   38.70    1.60
   3  -5   2   53.56    2.11
  -3   5  -2   50.71    1.76
   3   5   2   44.10    1.39
  -3  -5  -2   58.19    2.03
   3  -5   3   31.31    1.34
  -3   5  -3   23.65    1.28
  -3  -5  -3   27.33    1.43
   3   5   3   24.38    1.10
   3   5   3   29.60    1.36
  -3  -5  -3   31.29    1.45
  -3  -5  -3   31.55    1.55
   3  -5   3   26.02    1.40
  -3  -5  -3   27.87    1.54
  -3  -5  -3   28.22    1.45
   3  -5   3   31.68    1.43
   3   5   3   21.51    0.98
   3  -5   3   30.75    1.51
   3  -5   3   30.92    1.59
   3  -5   3   29.13    1.59
  -3  -5  -3   24.27    1.49
   3  -5   4  152.23    3.53
  -3  -5  -4  177.47    3.67
   3   5   4  152.34    3.49
   3  -5   4  129.57    3.40
   3   5   4  135.14    3.15
  -3   5  -4  106.56    2.95
  -3  -5  -4  173.31    3.72
  -3  -5  -4  136.75    3.61
   3   5   4  127.14    2.95
  -3  -5  -4  147.60    3.79
   3  -5   4  155.19    3.44
  -3   5  -4  120.55    3.34
  -3  -5  -4  146.43    3.63
   3  -5   4  167.84    3.49
  -3  -5  -5   28.63    1.56
  -3   5  -5   21.15    1.50
  -3  -5  -5   21.01    1.48
   3  -5   5   22.17    1.42
   3   5   5   25.08    1.45
  -3  -5  -5   24.57    1.60
   3  -5   5   30.52    1.51
   3  -5   5   25.76    1.47
   3  -5   5   24.11    1.68
  -3   5  -5   19.23    1.40
  -3  -5  -5   30.14    1.61
   3   5   5   23.99    1.36
  -3   5  -5   21.99    1.60
  -3  -5  -6  131.46    3.34
  -3   5  -6   88.39    3.14
   3   5   6  118.58    3.77
  -3  -5  -6  126.34    3.26
  -3   5  -6   99.11    3.39
   3  -5   6  102.58    3.43
  -3  -5  -6   79.56    2.92
   3   5   6  119.56    3.49
   3   5   6  129.69    3.87
   3   5   6  117.36    3.37
   3  -5   6  103.05    3.13
  -3  -5  -6   90.69    3.78
  -3   5  -6   97.85    3.48
  -3  -5  -6  105.54    3.37
   3  -5   6  119.97    3.15
  -3   5  -7   13.91    1.89
  -3  -5  -7   11.20    1.80
  -3  -5  -7   17.67    1.38
  -3   5  -7   14.10    1.60
  -3  -5  -7   10.12    1.14
  -3   5  -7   12.53    1.65
  -3  -5  -7   17.31    1.40
   3  -5   7   11.59    1.52
   3   5   7   16.45    1.70
  -3  -5  -7   11.87    1.31
   3   5   7   17.54    1.70
   3   5   7   16.84    1.82
   3   5   7   17.27    1.69
  -3   5  -7   15.46    1.79
   3  -5   7   17.45    1.42
   3   5   7   16.56    1.59
   3  -5   7   12.69    1.38
  -3   5  -8    3.97    1.58
  -3   5  -8    2.43    1.46
   3  -5   8    2.56    1.14
   3  -5   8    6.56    1.14
   3   5   8    2.98    1.48
  -3  -5  -8    3.88    0.94
   3   5   8    3.79    1.54
  -3   5  -8    3.89    1.73
  -3   5  -8    2.78    1.45
  -3  -5  -8    3.54    0.94
   3   5   8    3.64    1.33
   3   5   8    3.35    1.52
  -3  -5  -8    2.44    1.52
   3  -5   8    3.71    1.06
  -3  -5  -8    4.02    0.96
   3  -5   8    3.12    0.94
   3   5   8    5.06    1.43
  -3   5  -9   80.78    4.19
  -3   5  -9   71.62    3.82
   3   5   9   76.81    3.50
   3  -5   9   62.90    2.44
   3   5   9   74.39    3.50
   3   5   9   86.49    3.78
  -3  -5  -9   65.36    3.32
  -3   5  -9   64.79    3.39
  -3  -5  -9   61.44    2.19
  -3   5  -9   71.27    3.58
  -3  -5  -9   63.67    2.25
   3  -5   9   74.50    2.80
   3  -5   9   53.71    2.52
   3  -5   9   54.90    2.62
   3   5   9   72.03    3.18
  -3   5 -10  103.15    4.47
   3  -5  10   86.41    2.96
  -3  -5 -10   69.42    2.19
  -3   5 -10   90.93    3.94
   3  -5  10   73.27    2.60
  -3  -5 -10   73.08    2.97
   3   5  10   83.09    3.24
   3   5  10   80.53    2.67
  -3   5 -10   77.45    3.59
  -3  -5 -10   66.73    2.11
   3  -5  10   62.98    2.57
   3  -5  10   62.98    2.56
   3   5  10  109.50    4.37
  -3  -5 -10   76.43    3.23
  -3  -5 -11   42.36    2.07
   3  -5  11   31.78    1.65
   3  -5  11   28.87    1.58
   3   5  11   41.67    2.22
   3  -5  11   35.99    1.70
   3   5  11   53.71    2.77
  -3   5 -11   41.67    2.62
  -3  -5 -11   34.72    1.37
   3  -5  11   41.17    1.86
  -3   5 -11   52.68    3.01
   3   5  11   37.62    1.68
  -3  -5 -11   35.57    1.87
  -3   5 -11   39.80    2.40
  -3   5 -11   46.52    2.46
  -3   5 -11   40.06    2.66
  -3   5 -12    1.52    1.02
  -3  -5 -12    1.04    0.70
   3  -5  12    0.43    0.58
  -3   5 -12    1.56    0.95
   3  -6 -13   19.37    1.25
   3   6 -13   24.20    1.54
   3   6 -13   25.84    1.86
   3  -6 -13   23.77    1.70
  -3  -6  13   16.84    1.17
  -3  -6  13   18.80    1.29
   3  -6 -13   27.51    1.79
   3  -6 -12  109.08    3.28
   3   6 -12   91.84    2.79
  -3  -6  12   82.76    2.86
   3   6 -12  109.65    3.64
   3  -6 -12  119.14    3.74
   3   6 -12  112.20    3.64
   3  -6 -12  103.30    3.55
   3   6 -12  105.47    3.26
   3   6 -11   47.33    2.12
   3  -6 -11   55.19    2.54
  -3   6  11   58.97    2.21
  -3   6  11   72.75    2.99
   3  -6 -11   40.65    2.02
  -3  -6  11   40.59    2.22
   3   6 -11   49.18    2.39
   3   6 -11   50.70    2.68
   3   6 -11   48.28    2.38
  -3   6  11   77.84    3.10
   3  -6 -11   60.75    2.79
   3   6 -10   60.98    2.54
   3  -6 -10   74.50    3.07
  -3  -6  10   55.45    2.56
  -3   6  10   82.49    2.95
   3   6 -10   62.20    2.68
   3   6 -10   58.54    2.38
   3  -6 -10   56.30    2.52
  -3  -6  10   70.27    2.86
   3   6 -10   58.65    2.75
  -3   6  10   88.35    2.99
   3  -6 -10   72.43    2.96
  -3   6   9  130.60    3.40
   3   6  -9  106.28    3.49
   3  -6  -9  109.52    3.63
   3   6  -9  103.91    3.40
   3  -6  -9  141.94    4.14
  -3   6   9  165.53    3.62
  -3  -6   9  111.42    3.80
   3  -6  -9  126.88    4.22
  -3   6   9  145.80    3.77
   3   6  -9  108.62    3.69
  -3  -6   9  129.56    3.82
   3   6  -9  107.48    3.18
  -3   6   9  149.15    3.65
   3  -6  -9  139.77    4.17
  -3  -6   9  110.65    3.66
   3  -6  -8  101.26    3.42
   3  -6  -8   64.60    2.24
   3  -6  -8   97.93    3.38
  -3   6   8   95.85    2.77
   3  -6  -8   78.53    3.06
  -3  -6   8   77.84    3.04
  -3  -6   8   78.46    2.89
   3  -6  -8   87.77    3.43
  -3   6   8   98.09    2.85
   3  -6  -8   79.86    3.07
  -3   6   8  100.23    2.79
  -3  -6   8   88.94    2.90
   3   6  -8   70.67    2.61
   3   6  -8   74.99    2.79
  -3   6   7   74.90    2.32
   3  -6  -7   63.26    2.75
   3  -6  -7   54.67    2.10
   3  -6  -7   61.85    2.74
  -3  -6   7   67.60    2.57
  -3   6   7   69.51    2.23
   3  -6  -7   72.68    3.04
  -3   6   7   71.33    2.28
  -3  -6   7   63.26    2.49
  -3  -6   7   73.46    2.42
   3  -6  -7   74.44    2.80
   3  -6  -6   15.01    1.45
  -3   6   6   17.97    1.09
   3  -6  -6   11.32    1.08
   3  -6  -6   13.25    1.26
  -3  -6   6   14.21    1.18
  -3  -6   6   15.12    1.08
   3  -6  -6   15.37    1.38
  -3   6   6   14.42    1.04
  -3   6   6   14.70    0.95
  -3  -6   6   17.34    1.31
  -3   6   6   16.62    1.16
   3  -6  -6   14.19    1.45
  -3   6   5  647.89    9.22
  -3   6   5  679.03    9.50
  -3   6   5  664.09    9.34
   3  -6  -5  677.57   10.86
  -3   6   5  684.15    9.59
  -3  -6   5  670.75    9.77
   3  -6  -5  486.32    9.68
  -3  -6   5  758.58    9.60
  -3  -6   5  706.69    9.20
   3  -6  -5  589.94    9.72
   3  -6  -5  627.55   10.43
   3  -6  -5  541.98   10.21
  -3  -6   5  659.93    9.96
   3  -6  -5  461.44    9.65
   3  -6  -4   29.55    1.52
  -3   6   4   30.50    1.32
   3  -6  -4   27.79    1.65
  -3   6   4   31.97    1.47
  -3  -6   4   33.70    1.55
  -3   6   4   31.77    1.52
  -3  -6   4   31.78    1.41
  -3   6   4   32.75    1.49
   3  -6  -4   29.53    1.66
   3  -6  -3  187.27    4.53
  -3   6   3  181.60    4.17
   3   6  -3  153.86    4.04
  -3  -6   3  197.65    3.64
   3  -6  -3  176.01    4.14
  -3  -6   3  197.40    4.11
  -3  -6   3  219.74    4.50
   3  -6  -3  161.85    4.00
   3  -6  -3  141.64    3.88
  -3   6   3  152.05    3.50
  -3   6   3  177.18    3.74
  -3  -6   3  195.31    3.45
  -3   6   3  219.85    4.65
   3  -6  -2   26.02    1.73
  -3   6   2   24.89    1.78
   3  -6  -2   17.41    1.27
  -3   6   2   20.73    1.26
  -3  -6   2   24.67    1.34
  -3   6   2   24.36    1.39
  -3  -6   2   24.52    1.27
  -3  -6   2   26.76    1.16
   3   6  -2   20.94    1.51
  -3  -6   2   20.01    1.16
  -3   6   2   26.54    1.43
   3   6  -2   26.80    1.74
   3  -6  -2   24.09    1.35
   3  -6  -2   23.31    1.60
  -3  -6   2   27.29    1.42
  -3  -6   2   31.41    1.39
   3  -6  -2   21.46    1.48
  -3  -6   1  301.52    5.36
   3  -6  -1  244.82    5.01
  -3   6   1  353.44    6.67
  -3  -6   1  234.67    4.94
   3  -6  -1  279.66    5.61
   3   6  -1  315.26    6.48
   3  -6  -1  293.73    5.96
  -3  -6   1  299.29    5.44
  -3  -6   1  308.90    5.13
   3  -6  -1  289.43    6.11
  -3  -6   1  314.99    5.36
  -3   6   1  305.04    5.49
   3  -6  -1  315.19    5.32
  -3  -6   1  313.84    5.38
   3  -6  -1  260.75    5.28
  -3   6   0   67.12    2.72
   3  -6   0   73.22    2.37
   3  -6   0   76.22    2.66
   3  -6   0   77.56    2.86
  -3  -6   0   84.15    2.31
  -3  -6   0   71.62    2.22
   3  -6   0   68.98    2.24
  -3  -6   0   80.86    2.34
  -3  -6   0   78.59    2.45
  -3  -6   0   83.53    2.46
   3   6   0   86.35    3.09
   3  -6   0   67.42    2.18
   3  -6   0   79.97    2.43
  -3   6  -1  127.69    4.28
  -3  -6  -1  263.74    4.69
  -3  -6  -1  205.64    4.49
  -3  -6  -1  295.29    4.76
   3  -6   1  229.15    4.50
   3  -6   1  196.89    4.10
   3  -6   1  212.03    5.00
   3  -6   1  209.86    4.79
  -3  -6  -1  228.94    4.41
   3   6   1  216.72    5.48
  -3   6  -2    4.62    1.03
   3  -6   2    5.99    0.95
   3  -6   2    5.20    0.96
  -3  -6  -2    6.61    0.87
   3  -6   2    4.58    0.82
  -3  -6  -2    4.48    0.76
   3  -6   2    5.55    0.91
   3   6   2    6.09    0.62
  -3  -6  -2    7.34    0.93
  -3  -6  -2    8.83    1.04
  -3   6  -3  203.51    4.41
  -3  -6  -3  297.87    5.33
   3  -6   3  237.04    4.83
  -3  -6  -3  180.05    4.48
  -3  -6  -3  239.78    4.93
   3  -6   3  212.33    5.03
   3  -6   3  244.12    5.19
   3   6   3  212.49    3.91
   3   6   3  228.39    4.17
  -3   6  -3  207.14    4.65
  -3  -6  -3  236.19    4.99
   3  -6   3  258.92    5.17
  -3  -6  -3  238.72    5.19
  -3  -6  -4   59.67    2.61
  -3  -6  -4   73.41    2.72
   3  -6   4   72.61    2.44
   3   6   4   80.87    2.57
  -3  -6  -4   68.17    2.58
  -3  -6  -4   52.49    2.06
   3  -6   4   68.60    2.20
   3  -6   4   65.76    2.56
   3   6   4   67.26    2.16
   3  -6   4   68.00    2.68
  -3  -6  -4   62.21    2.60
  -3   6  -4   59.21    2.32
   3   6   4   65.69    2.03
  -3  -6  -4   60.09    2.34
   3  -6   5  562.51    9.06
  -3   6  -5  541.32    9.92
  -3  -6  -5  490.28   10.01
  -3  -6  -5  476.36    9.47
   3  -6   5  641.84    9.54
   3   6   5  604.25    9.32
  -3  -6  -5  596.08    9.89
   3   6   5  675.53    9.84
   3   6   5  631.70   10.07
  -3  -6  -5  598.66   10.00
   3  -6   5  644.29    9.24
  -3  -6  -5  549.52    8.93
  -3   6  -5  526.81    9.58
   3  -6   5  614.42    9.47
  -3   6  -5  457.72    8.77
  -3  -6  -5  592.47    9.39
   3   6   5  565.69    8.93
  -3   6  -6   35.92    2.28
  -3   6  -6   36.35    2.00
  -3  -6  -6   44.24    1.99
   3   6   6   52.24    2.63
   3  -6   6   42.33    2.04
   3   6   6   46.67    2.29
  -3  -6  -6   37.46    2.35
  -3  -6  -6   44.44    1.89
   3  -6   6   39.46    2.06
   3  -6   6   41.88    1.94
  -3  -6  -6   41.21    2.25
  -3   6  -6   36.91    2.44
   3  -6   6   41.79    1.96
  -3  -6  -6   30.92    1.98
   3   6   6   46.82    2.13
  -3   6  -7  103.70    3.88
  -3  -6  -7  119.16    3.20
  -3   6  -7   99.17    3.51
   3   6   7  138.56    4.21
   3  -6   7  118.77    3.46
   3  -6   7  104.48    3.64
   3  -6   7  109.12    3.34
  -3  -6  -7   81.89    3.08
  -3  -6  -7  107.10    3.48
  -3   6  -7  103.84    3.72
  -3  -6  -7  113.66    3.01
   3  -6   7  100.87    3.23
   3   6   7  136.47    4.13
   3   6   7  137.79    4.32
  -3   6  -7  106.99    4.09
  -3  -6  -7  109.53    3.94
   3   6   7  140.11    4.48
   3  -6   7  112.65    3.13
   3   6   7  131.76    3.88
   3   6   8  111.50    3.83
  -3  -6  -8   96.85    2.79
  -3   6  -8   87.13    3.48
   3  -6   8   81.65    2.92
  -3   6  -8   92.31    4.08
  -3   6  -8   89.10    3.77
   3   6   8  112.80    3.86
   3  -6   8   87.65    2.91
   3  -6   8  103.64    3.31
   3  -6   8   82.46    2.99
   3  -6   8   83.69    3.27
  -3  -6  -8   86.73    2.81
   3   6   8  123.11    4.21
  -3  -6  -8   70.33    2.62
  -3   6  -8   87.99    3.57
   3   6   8  111.64    3.25
  -3  -6  -8   86.58    3.73
   3   6   8  115.94    4.21
   3   6   8  117.51    4.22
  -3  -6  -8   90.49    3.45
  -3   6  -9   26.40    2.54
  -3   6  -9   26.73    2.40
  -3  -6  -9   24.82    1.39
   3   6   9   32.11    2.50
  -3   6  -9   24.50    2.09
   3   6   9   31.26    2.32
   3   6   9   36.11    2.68
   3  -6   9   28.46    1.87
   3   6   9   32.92    1.98
  -3   6  -9   22.08    2.63
  -3  -6  -9   27.15    2.23
   3  -6   9   25.21    1.61
   3   6   9   33.24    2.38
   3  -6   9   23.20    1.82
   3  -6   9   23.18    1.72
  -3  -6 -10    0.76    1.09
  -3   6 -10   -2.16    1.93
   3   6  10   -0.77    1.40
   3  -6  10    0.86    0.99
   3  -6  10    0.75    1.03
   3   6  10    0.67    1.75
   3   6  10   -0.53    1.11
   3  -6  10    0.72    0.87
   3  -6  10    0.44    0.92
  -3   6 -10   -1.19    1.68
  -3   6 -10   -0.13    1.22
  -3   6 -10    0.42    1.59
  -3   6 -10   -0.24    2.01
  -3   6 -11   18.86    1.87
   3  -6  11   21.65    1.33
   3  -6  11   14.93    1.15
   3   6  11   19.03    1.39
   3   6  11   28.03    1.99
  -3   6 -11   24.54    1.94
  -3   6 -11   23.35    2.08
   3   6  11   18.80    1.24
  -3  -6 -11   19.02    1.28
  -3   6 -11   20.43    1.73
  -3   6 -11   21.79    1.81
   3  -6  11   12.74    1.10
  -3  -7  13    0.60    0.62
   3   7 -13    2.15    1.12
  -3  -7  13    1.16    0.58
  -3   7  13    2.23    1.51
   3   7 -13    1.65    1.07
   3  -7 -12    0.21    0.63
   3   7 -12   -0.01    1.13
  -3  -7  12    0.13    0.67
  -3  -7  12    0.64    0.79
   3  -7 -12   -0.29    1.02
   3   7 -12    0.24    1.13
  -3   7  12    0.71    1.48
  -3  -7  12    0.19    0.76
   3   7 -12    0.88    0.90
  -3   7  12    1.06    1.50
  -3   7  11    3.01    1.42
   3  -7 -11    1.85    1.20
   3   7 -11    0.67    1.24
   3   7 -11    1.17    0.77
   3   7 -11    1.64    1.00
  -3   7  11    2.33    0.99
   3   7 -11    2.01    0.96
   3   7 -11    2.04    1.29
  -3  -7  11    1.20    0.90
  -3   7  11    2.60    1.42
   3  -7 -11    1.65    1.16
  -3  -7  11    0.89    0.92
  -3  -7  10    2.77    1.04
   3  -7 -10    2.28    1.15
   3   7 -10    2.49    0.88
  -3  -7  10    2.57    0.92
  -3   7  10    3.72    1.19
   3  -7 -10    2.97    1.27
  -3   7  10    3.18    1.16
   3  -7 -10    1.58    0.89
  -3  -7  10    2.59    1.00
  -3   7  10    3.99    0.98
   3   7 -10    1.68    1.06
   3   7 -10    2.40    1.08
  -3   7   9   89.12    2.70
   3   7  -9   66.33    2.62
   3  -7  -9   82.30    3.47
  -3   7   9  102.31    3.21
   3  -7  -9   66.90    2.86
  -3  -7   9   67.80    2.93
  -3  -7   9   76.35    2.71
   3  -7  -9   94.20    3.43
   3   7  -9   66.20    2.85
  -3   7   9  117.48    3.14
  -3   7   9  106.52    3.16
   3   7  -9   66.86    2.54
  -3  -7   9   70.40    2.84
  -3   7   8  296.01    5.46
  -3   7   8  287.83    5.54
   3  -7  -8  256.15    6.33
  -3  -7   8  222.61    5.40
  -3  -7   8  220.38    5.51
  -3  -7   8  233.92    5.06
   3  -7  -8  273.67    6.17
  -3   7   8  262.32    5.06
  -3   7   8  277.13    5.21
   3  -7  -8  217.53    5.52
   3  -7  -8  187.68    4.56
  -3  -7   7    2.54    1.03
   3  -7  -7    2.85    1.11
  -3   7   7    3.90    0.89
  -3  -7   7    2.94    0.79
  -3   7   7    3.81    0.94
   3  -7  -7    2.98    1.18
  -3   7   7    3.70    0.88
  -3   7   7    3.75    0.81
   3  -7  -7    2.80    1.11
  -3  -7   7    2.61    0.89
  -3  -7   7    3.17    0.96
   3  -7  -7    2.37    0.76
   3  -7  -6    2.55    0.99
  -3  -7   6    0.79    0.81
  -3   7   6    1.46    0.66
   3  -7  -6    0.74    0.97
   3  -7  -6    0.88    0.67
  -3   7   6    1.23    0.67
   3  -7  -6    0.98    0.91
  -3  -7   6    0.87    0.74
  -3   7   6    1.02    0.69
   3  -7  -6    1.30    1.01
  -3  -7   6    1.90    0.72
  -3  -7   6    1.26    0.59
   3  -7  -6    0.62    0.75
   3  -7  -5   85.88    3.17
  -3  -7   5   93.28    2.73
  -3   7   5  106.31    2.80
  -3  -7   5   95.88    2.93
  -3   7   5  106.07    2.88
   3  -7  -5   64.52    2.65
   3  -7  -5   69.40    3.01
  -3  -7   5   99.40    2.40
   3  -7  -5   80.76    2.72
   3  -7  -4    2.97    1.04
   3  -7  -4    2.31    0.91
   3  -7  -4    2.38    0.90
   3  -7  -4    3.00    0.84
  -3   7   4    3.27    0.89
   3  -7  -4    2.68    0.88
  -3   7   4    3.75    0.79
  -3   7   4    2.99    0.80
  -3  -7   4    2.93    0.78
  -3   7   3  403.61    7.25
   3  -7  -3  343.12    7.06
   3  -7  -3  324.75    6.79
  -3  -7   3  383.10    6.72
   3  -7  -3  335.58    6.54
  -3   7   3  382.02    6.85
  -3  -7   3  366.10    5.83
  -3   7   3  372.26    6.41
  -3  -7   3  402.65    6.71
   3  -7  -3  348.86    6.78
   3  -7  -3  262.45    6.25
  -3   7   2  187.01    4.38
   3  -7  -2  205.68    5.18
   3  -7  -2  170.02    4.48
  -3  -7   2  206.25    3.95
  -3  -7   2  207.17    4.43
  -3  -7   2  161.38    3.78
   3  -7  -2  216.46    4.50
  -3   7   2  185.49    4.45
   3  -7  -2  126.11    3.81
  -3  -7   1   59.26    2.04
   3  -7  -1   50.48    1.92
  -3   7   1   55.09    2.46
  -3  -7   1   58.98    2.23
  -3  -7   1   59.21    2.05
  -3  -7   1   63.57    2.17
   3  -7  -1   62.04    2.12
   3  -7  -1   57.16    2.67
   3  -7  -1   43.01    2.02
  -3  -7   1   45.71    1.91
   3  -7  -1   53.59    2.49
   3  -7  -1   52.99    2.26
   3  -7   0    1.19    0.67
   3  -7   0    0.29    0.65
   3  -7   0   -0.02    0.82
  -3  -7   0    2.68    0.71
   3  -7   0   -0.13    0.79
  -3  -7   0    0.29    0.61
  -3  -7   0    0.40    0.60
   3  -7   0    0.29    0.84
  -3  -7   0    0.45    0.64
  -3  -7  -1  350.49    6.42
  -3  -7  -1  340.36    6.54
   3  -7   1  331.29    6.19
   3  -7   1  334.72    7.11
   3  -7   1  375.57    6.56
   3  -7   1  331.72    6.96
   3  -7   1  324.36    6.05
  -3  -7  -1  380.52    6.54
   3   7   2    0.77    0.49
  -3  -7  -2    0.36    0.82
  -3  -7  -2    0.53    0.70
  -3  -7  -2    0.72    0.84
   3  -7   2    0.59    0.84
  -3  -7  -2    0.73    0.89
   3  -7   2    0.56    0.90
  -3  -7  -2    3.13    0.81
   3  -7   2    0.74    0.91
   3  -7   2    1.50    0.91
  -3  -7  -3  894.07   12.18
  -3   7  -3  693.52   12.30
   3  -7   3  789.74   12.41
  -3  -7  -3  749.16   12.23
  -3  -7  -3  973.33   12.54
   3   7   3  797.38   10.98
   3  -7   3  706.87   12.05
   3   7   3  741.79   10.57
  -3   7  -3  691.99   11.57
   3  -7   3  782.50   12.08
   3  -7   3  828.64   12.07
  -3  -7  -3  605.73   11.36
  -3  -7  -4    0.66    0.92
  -3  -7  -4    0.25    0.89
  -3  -7  -4    1.44    0.88
  -3  -7  -4    0.28    1.00
   3   7   4    0.29    0.70
   3  -7   4   -0.35    1.06
   3   7   4    1.48    0.96
   3   7   4    0.23    0.60
  -3  -7  -4   -0.04    0.66
  -3   7  -4    0.53    0.83
   3  -7   4    0.15    1.04
  -3   7  -4    0.09    0.97
   3  -7   5   12.74    1.64
   3  -7   5   12.01    1.35
  -3  -7  -5   10.07    1.10
   3   7   5   13.13    1.64
  -3  -7  -5   13.40    1.56
  -3  -7  -5    8.79    1.37
   3   7   5   14.69    1.52
  -3  -7  -5   13.12    1.50
  -3   7  -5   12.89    1.64
   3   7   5   13.32    1.17
   3   7   5   13.26    1.28
  -3   7  -5   12.77    1.46
  -3  -7  -5   12.19    1.55
   3  -7   6    2.74    1.28
  -3  -7  -6    1.93    1.00
   3   7   6    4.02    1.45
  -3   7  -6    2.99    1.45
  -3  -7  -6    4.14    1.33
  -3  -7  -6    3.77    1.26
  -3  -7  -6    2.25    1.15
   3   7   6    4.56    1.04
  -3  -7  -6    3.61    0.82
   3   7   6    4.34    1.16
   3  -7   6    3.72    1.13
   3  -7   6    2.93    0.87
  -3   7  -6    2.66    1.21
  -3  -7  -7    0.73    0.91
   3  -7   7    0.51    1.05
   3   7   7    1.66    1.32
  -3  -7  -7    1.48    0.70
  -3  -7  -7    0.29    1.15
   3   7   7    2.17    1.46
   3  -7   7    1.17    0.85
  -3  -7  -7    1.39    1.21
   3   7   7    1.40    1.11
  -3  -7  -7    1.75    1.16
  -3   7  -7    1.43    1.32
  -3   7  -7    1.77    1.47
   3   7   8    5.05    1.36
  -3   7  -8    0.87    2.04
  -3   7  -8    1.08    1.57
  -3   7  -8    1.53    1.38
   3  -7   8    0.98    1.18
   3   7   8    3.49    1.63
   3  -7   8    0.96    1.14
   3   7   8    1.21    1.41
   3   7   8    1.53    1.35
   3   7   8    2.72    1.67
  -3  -7  -8    1.61    0.98
   3   7   8    0.95    1.00
  -3   7  -8   -1.38    1.95
   3  -7   8    0.55    1.01
  -3  -7  -8    0.91    1.23
  -3  -7  -8    1.03    0.81
   3   7   9   47.96    2.79
  -3   7  -9   27.00    2.45
   3  -7   9   35.28    2.04
  -3   7  -9   28.94    2.23
   3  -7   9   27.82    1.90
   3   7   9   43.92    2.14
   3   7   9   41.80    2.53
  -3  -7  -9   30.76    1.86
   3   7   9   39.41    2.60
  -3   7  -9   32.48    2.47
  -3   7  -9   37.01    2.95
   3   7   9   42.27    2.32
   3  -7   9   27.43    1.71
  -3   7 -10   33.92    2.32
   3  -7  10   26.07    1.54
  -3   7 -10   33.26    2.24
  -3   7 -10   29.67    1.96
  -3  -7 -10   31.31    1.63
   3   7  10   34.22    1.79
   3   7  10   35.42    2.14
  -3  -7 -10   27.99    1.52
   3  -7  10   25.92    1.45
  -3   7 -10   29.41    2.17
  -3  -7 -11    2.70    0.62
  -3   7 -11    4.20    1.16
   3   8 -12   87.69    2.82
   3   8 -12   94.58    3.02
   3  -8 -11    2.30    0.91
  -3  -8  11    1.91    0.84
  -3  -8  11    2.13    0.92
   3  -8 -11    1.70    0.78
  -3   8  11    4.71    1.57
  -3   8  11    4.55    1.55
   3   8 -11    2.18    0.87
  -3   8  11    3.35    1.11
   3   8 -11    1.77    1.13
   3   8 -11    2.26    1.19
   3  -8 -11    2.35    1.15
  -3   8  10  215.39    4.40
   3  -8 -10  123.52    3.96
  -3   8  10  183.75    4.51
  -3  -8  10  105.91    3.43
  -3   8  10  203.46    4.65
   3   8 -10  110.18    3.20
  -3  -8  10  112.35    3.37
   3   8 -10  113.89    3.32
   3  -8 -10  134.06    3.63
  -3  -8  10   97.86    2.81
   3   8 -10  120.30    3.72
  -3   8   9    1.15    0.93
   3  -8  -9    0.81    1.10
   3   8  -9    0.75    0.91
  -3   8   9    1.53    0.95
  -3   8   9    1.41    0.70
   3   8  -9    1.17    0.73
  -3  -8   9    1.18    0.92
  -3  -8   9    1.12    0.67
   3  -8  -9    1.11    0.88
  -3  -8   9    1.21    0.92
   3  -8  -8   13.47    1.53
  -3  -8   8   14.94    1.45
  -3   8   8   20.21    1.41
   3  -8  -8   18.89    1.61
   3  -8  -8   12.53    1.14
  -3  -8   8   15.02    1.48
  -3   8   8   22.53    1.62
   3  -8  -8   17.97    1.84
  -3   8   8   19.47    1.34
  -3  -8   8   13.71    1.10
  -3   8   7  146.93    3.63
  -3  -8   7  118.87    3.65
   3  -8  -7   92.72    3.06
  -3  -8   7  116.49    3.61
  -3   8   7  162.18    3.92
  -3   8   7  144.39    3.46
   3  -8  -7  128.96    4.39
   3  -8  -6  115.80    3.84
  -3  -8   6  125.11    3.61
  -3  -8   6  114.84    3.42
   3  -8  -6   96.15    3.14
  -3   8   6  146.57    3.60
  -3   8   6  147.51    3.39
   3  -8  -6   85.66    3.14
  -3   8   6  146.55    3.49
   3  -8  -6  109.76    4.08
   3  -8  -5   12.63    1.44
  -3  -8   5   14.69    0.93
  -3  -8   5   15.54    1.34
  -3  -8   5   13.79    1.20
   3  -8  -5   11.66    1.24
  -3   8   5   16.52    1.36
   3  -8  -5    9.39    1.20
  -3   8   5   17.31    1.30
   3  -8  -5   10.86    1.47
  -3   8   5   18.00    1.43
   3  -8  -4    9.98    1.26
   3  -8  -4    9.41    1.40
  -3  -8   4   11.73    1.03
   3  -8  -4    8.66    1.20
  -3   8   4   15.70    1.48
  -3  -8   4   14.02    1.24
   3  -8  -4   10.35    1.16
   3  -8  -4    9.87    1.49
  -3   8   4   15.62    1.28
  -3   8   4   14.99    1.28
   3  -8  -3   31.55    1.90
  -3  -8   3   31.20    1.43
   3  -8  -3   27.76    1.73
  -3  -8   3   33.63    1.73
   3  -8  -3   27.57    1.97
  -3   8   3   40.82    2.24
   3  -8  -3   19.68    1.59
  -3   8   3   38.76    2.12
   3  -8  -2   -0.26    0.90
  -3  -8   2    1.37    0.65
  -3   8   2    0.49    1.29
  -3  -8   2    0.19    0.65
   3  -8  -2    0.22    0.82
  -3   8   2    0.82    0.77
  -3  -8   2    0.39    0.60
  -3  -8   1   26.72    1.52
  -3   8   1   26.14    1.97
  -3  -8   1   20.90    1.40
   3  -8  -1   17.54    1.47
  -3  -8   1   25.76    1.59
   3  -8  -1   22.03    1.61
  -3  -8   1   28.70    1.57
   3  -8  -1   22.52    1.65
  -3  -8   0  247.99    5.24
  -3  -8   0  202.05    4.84
  -3  -8   0  256.00    5.18
  -3  -8   0  267.06    5.26
   3  -8   0  219.81    4.69
   3  -8   0  217.13    5.05
  -3  -8  -1   23.50    1.60
  -3  -8  -1   23.38    1.61
   3   8   1   22.10    1.15
   3  -8   1   24.79    1.52
   3  -8   1   24.44    1.63
  -3  -8  -1   21.12    1.52
   3  -8   1   21.26    1.82
  -3  -8  -1   20.28    1.43
   3  -8   2    2.80    0.99
   3  -8   2    2.00    0.97
  -3  -8  -2    3.29    0.97
  -3   8  -2    2.59    1.18
  -3  -8  -2    2.26    0.78
  -3  -8  -2    1.91    0.96
   3   8   2    2.26    0.66
   3  -8   2    1.92    1.00
   3  -8   3   16.64    1.52
   3  -8   3   20.10    1.56
   3   8   3   22.44    1.56
  -3  -8  -3   14.03    1.54
  -3  -8  -3   19.83    1.59
   3  -8   3   17.76    1.60
  -3  -8  -3   12.07    1.18
   3   8   3   18.40    1.20
  -3   8  -3   15.65    1.79
   3  -8   4   55.79    2.54
   3  -8   4   49.02    2.11
   3  -8   4   64.23    2.47
   3   8   4   71.28    2.69
  -3  -8  -4   46.29    2.51
  -3  -8  -4   63.44    2.62
  -3  -8  -4   58.68    2.65
  -3  -8  -4   65.90    2.73
   3   8   4   70.27    2.86
   3   8   4   62.22    2.25
  -3   8  -4   58.45    2.97
   3   8   4   59.61    2.04
  -3   8  -5   -0.12    1.38
   3   8   5    0.99    0.82
  -3   8  -5    1.80    1.20
  -3   8  -5   -0.61    1.56
  -3  -8  -5   -0.19    1.18
   3   8   5    0.50    0.75
  -3  -8  -5   -0.07    1.04
  -3  -8  -5   -0.36    1.08
   3   8   5    0.66    1.21
   3   8   5    1.17    1.07
   3  -8   5    0.17    0.99
   3  -8   5    0.58    1.13
  -3  -8  -5    0.61    0.95
  -3  -8  -6    0.50    0.93
  -3   8  -6    0.08    1.48
   3  -8   6    0.56    1.14
  -3  -8  -6    0.79    1.14
   3   8   6    1.35    1.09
  -3  -8  -6    1.18    1.02
  -3   8  -6    2.75    1.15
   3   8   6    1.41    1.35
   3   8   6    1.42    0.89
  -3   8  -6    1.14    1.27
  -3   8  -6    0.94    1.74
   3   8   6    1.33    1.04
   3   8   6    1.79    1.33
  -3  -8  -6    0.85    0.99
  -3   8  -7   29.73    2.42
  -3  -8  -7   30.58    1.90
   3  -8   7   31.87    2.05
   3   8   7   46.18    2.77
   3   8   7   43.44    2.36
  -3  -8  -7   25.64    1.74
   3   8   7   41.13    2.08
  -3   8  -7   30.72    2.28
  -3   8  -7   37.88    2.96
   3   8   7   45.14    2.65
  -3  -8  -7   34.43    2.09
  -3   8  -7   31.70    2.07
  -3  -8  -7   32.34    1.99
  -3   8  -8   78.00    3.28
  -3   8  -8   94.13    4.05
  -3   8  -8   72.76    2.95
  -3  -8  -8   75.25    2.41
  -3   8  -8   81.70    3.34
   3   8   8  114.00    3.98
  -3  -8  -8   84.42    2.83
   3   8   8  108.24    3.13
   3   8   8  114.84    3.71
  -3  -8  -8   68.12    2.38
   3   8   8  108.82    3.30
   3   8   8  115.95    4.00
  -3  -8  -8   85.10    2.89
   3   8   8  118.07    3.75
  -3   8  -9   -0.32    1.16
  -3  -8  -9   -0.04    0.78
   3   8   9    0.64    0.96
  -3   8  -9   -0.59    1.00
  -3   8  -9    0.38    1.11
  -3   8  -9   -1.29    1.70
   3  -8   9    0.86    0.89
   3   8   9   -1.54    1.44
   3   8   9   -1.05    1.39
   3   8   9   -2.19    1.58
   3  -8  10   -0.93    0.79
  -3   8 -10   -1.20    1.16
  -3  -8 -10   -0.01    0.59
   3   8  10   -0.81    0.99
  -3   8 -10   -0.74    1.19
   3   8  10   -0.66    1.29
   3  -9 -11    3.59    0.73
  -3  -9  11    3.52    0.86
  -3  -9  11    3.85    0.71
  -3  -9  10   21.44    1.45
   3   9 -10   26.60    1.81
   3  -9 -10   19.08    1.36
  -3   9  10   37.65    2.05
  -3  -9  10   20.98    1.38
  -3   9  10   48.77    2.53
  -3   9  10   53.18    2.34
   3   9  -9    1.70    0.84
   3  -9  -9    2.23    0.88
  -3   9   9    3.37    1.30
  -3  -9   9    2.32    0.92
  -3   9   9    4.17    1.19
  -3  -9   9    2.49    0.87
  -3  -9   8    4.65    0.96
  -3   9   8    7.21    1.26
   3  -9  -8    5.04    1.28
  -3   9   8    7.94    1.29
   3   9  -8    3.53    0.94
  -3  -9   8    4.76    1.02
   3  -9  -8    3.70    0.77
   3  -9  -7   22.45    1.43
  -3   9   7   41.42    2.14
  -3  -9   7   26.86    1.62
   3  -9  -7   26.70    2.08
  -3   9   7   36.68    1.70
  -3   9   7   38.81    1.88
  -3  -9   7   28.29    1.80
  -3  -9   6    0.89    0.84
  -3   9   6    1.63    0.78
  -3   9   6    0.99    0.95
   3  -9  -6    0.93    0.79
  -3  -9   6    1.00    0.76
   3  -9  -6    0.61    0.76
   3  -9  -5    0.98    0.79
  -3   9   5    1.72    0.83
  -3   9   5    2.46    1.05
   3  -9  -5    0.23    0.88
  -3  -9   5    1.01    0.73
  -3   9   5    0.89    1.05
  -3  -9   5    1.32    0.84
   3  -9  -4   50.92    2.33
  -3  -9   4   70.34    2.52
  -3   9   4   82.81    2.80
  -3  -9   4   73.88    2.09
   3  -9  -4   38.11    2.13
  -3   9   4   93.43    3.35
  -3   9   3    7.48    1.31
  -3  -9   3    6.76    0.94
  -3   9   3   10.26    1.42
  -3  -9   3    6.26    0.79
  -3   9   3    8.80    1.71
   3  -9  -3    3.34    1.00
  -3  -9   2   27.38    1.53
   3  -9  -2   21.16    1.59
   3  -9  -2   30.97    1.88
  -3   9   2   41.47    2.87
   3  -9  -2   14.81    1.49
  -3  -9   2   26.69    1.49
  -3   9   2   35.17    2.46
  -3   9   1  265.86    6.89
   3  -9  -1  241.39    5.00
   3  -9  -1  114.69    3.89
   3  -9  -1  168.66    4.51
  -3  -9   1  203.21    4.48
  -3  -9   0   12.73    1.33
   3  -9   0   11.45    1.35
   3  -9   0   11.91    1.36
  -3  -9   0   12.08    1.16
  -3   9   0   16.20    1.94
  -3  -9   0   13.02    1.25
  -3  -9   0   10.64    1.19
  -3  -9  -1   26.74    1.77
   3  -9   1   37.54    1.97
   3  -9   1   31.67    1.67
  -3  -9  -1   35.71    1.98
  -3  -9  -1   32.23    1.88
   3   9   1   34.25    1.45
   3  -9   1   30.82    1.86
   3   9   2    2.38    0.66
  -3  -9  -2    2.02    0.95
   3  -9   2    4.14    1.02
  -3   9  -2    3.04    1.49
   3  -9   2    3.08    0.94
   3  -9   2    1.91    0.89
  -3  -9  -2    1.83    0.94
   3   9   3   49.52    1.95
   3  -9   3   41.05    2.06
   3  -9   3   39.81    1.97
  -3  -9  -3   48.68    2.34
   3   9   3   62.61    2.82
   3   9   3   60.53    2.42
   3  -9   3   50.70    2.23
  -3  -9  -4    4.67    1.16
   3   9   4    4.87    1.15
   3   9   4    5.26    0.96
   3  -9   4    3.91    1.05
   3  -9   4    4.01    1.04
   3   9   4    6.33    1.41
  -3  -9  -4    4.55    1.21
   3  -9   4    4.04    0.79
  -3   9  -4    4.39    1.59
  -3  -9  -4    3.01    1.15
   3   9   5   83.83    2.74
   3  -9   5   62.79    2.59
  -3  -9  -5   68.21    2.82
   3  -9   5   69.64    2.44
  -3  -9  -5   51.68    2.58
  -3   9  -5   74.99    3.49
   3   9   5   88.16    3.05
  -3  -9  -5   67.97    2.70
   3   9   5  100.06    3.61
  -3   9  -6    9.47    1.82
   3   9   6   12.41    1.73
  -3  -9  -6    7.54    1.14
  -3  -9  -6    6.07    1.12
   3   9   6   10.28    1.37
   3   9   6    9.49    1.60
   3  -9   6    8.02    1.27
   3   9   6    9.64    1.31
  -3  -9  -6    4.82    1.17
  -3   9  -6    9.70    1.29
   3  -9   6    6.08    1.02
  -3  -9  -7   -0.40    0.90
  -3   9  -7    0.36    1.46
   3   9   7    1.21    1.10
   3   9   7    0.57    1.48
  -3  -9  -7    0.63    0.86
  -3   9  -7    1.43    0.92
  -3  -9  -7    0.70    0.76
   3   9   7    0.56    1.31
   3  -9   7    0.62    0.79
   3   9   7    1.04    1.41
   3  -9   7    1.26    0.98
  -3  -9  -8    4.94    0.88
   3   9   8    6.59    1.52
   3   9   8    6.61    1.05
   3  -9   8    4.61    0.85
  -3   9  -8    5.81    1.55
  -3   9  -8    3.82    1.47
   3  -9   8    3.76    1.04
   3   9   8    5.89    1.31
   3   9   8    6.98    1.36
  -3  -9  -8    4.44    0.72
  -3   9  -8    5.27    0.97
   3   9   9    5.05    1.29
  -3   9  -9    5.77    1.22
  -3   9  -9    4.64    1.24
  -3  -9  -9    4.70    0.67
   3  -9   9    4.71    0.71
   3   9   9    5.33    1.20
   3 -10 -10    4.73    0.74
  -3  10  10   18.49    2.08
  -3 -10   9    6.89    0.87
  -3  10   9   15.05    1.81
  -3 -10   9    5.91    0.92
  -3  10   9   16.93    1.67
   3 -10  -9    6.06    0.95
   3  10  -9    7.22    1.19
  -3  10   9   13.32    1.63
  -3 -10   8   15.12    1.16
  -3  10   8   29.84    1.97
   3 -10  -8   10.98    0.97
  -3  10   8   25.86    1.86
  -3  10   8   24.35    1.84
  -3 -10   8   13.56    1.12
  -3 -10   7    7.36    0.96
  -3 -10   7    5.30    0.83
  -3  10   7    9.63    1.15
  -3  10   7    9.85    1.41
   3 -10  -7    4.20    0.82
   3 -10  -7    6.78    1.10
  -3  10   7    9.97    1.42
  -3 -10   6    1.85    0.74
  -3  10   6    2.51    1.21
   3 -10  -6    1.88    0.77
  -3  10   6    1.88    1.00
  -3  10   6    3.19    1.30
   3 -10  -6    2.23    0.92
  -3 -10   6    1.07    0.62
  -3 -10   5    1.01    0.68
  -3  10   5    1.55    1.19
   3 -10  -5    0.39    0.74
  -3  10   5    1.83    1.09
   3 -10  -5    1.11    0.69
  -3  10   5    1.77    0.71
   3 -10  -5    1.12    0.93
  -3  10   5    1.80    0.88
  -3  10   4    3.25    0.90
   3 -10  -4    1.60    0.89
  -3 -10   4    2.39    0.57
   3 -10  -4    2.44    1.02
   3 -10  -4    1.53    0.77
  -3  10   4    2.37    1.14
  -3  10   4    5.03    1.28
  -3 -10   4    2.63    0.73
   3 -10  -3    0.63    0.80
  -3  10   3    0.41    1.31
   3 -10  -3    0.65    0.96
  -3  10   3    0.65    0.96
   3 -10  -2   33.21    1.92
   3 -10  -2   48.59    2.36
  -3  10   2   57.62    2.95
  -3 -10   2   41.65    1.82
   3 -10  -2   21.91    1.69
  -3  10   2   65.69    3.89
  -3  10   2   72.46    3.39
  -3  10   1   -0.03    1.88
   3 -10  -1    0.30    0.82
  -3 -10   1    0.31    0.73
  -3  10   1   -0.97    1.63
   3 -10  -1   -0.36    0.90
   3 -10   0    0.17    0.82
  -3 -10   0    0.34    0.85
  -3  10   0   -1.85    2.39
   3 -10   0    0.30    0.81
  -3 -10  -1   15.68    1.36
  -3 -10  -1   19.78    1.58
   3 -10   1   16.74    1.40
  -3 -10  -1   19.41    1.49
   3 -10   1   18.83    1.52
   3  10   2   47.35    1.78
   3  10   2   60.38    2.41
  -3  10  -2   44.29    2.69
  -3 -10  -2   39.65    2.13
   3 -10   2   39.25    1.98
  -3 -10  -2   34.86    1.94
   3  10   2   68.62    2.99
   3 -10   2   40.79    1.71
   3 -10   2   48.58    2.15
  -3 -10  -2   43.96    2.25
  -3  10  -2   72.10    3.52
  -3 -10  -3   38.34    2.13
   3  10   3   53.24    2.26
   3 -10   3   33.74    1.67
  -3  10  -3   47.16    2.78
   3 -10   3   33.13    1.68
   3  10   3   44.15    1.80
  -3 -10  -3   34.11    1.91
   3  10   3   59.69    2.87
   3 -10   3   40.12    1.92
   3  10   4   53.80    2.31
  -3 -10  -4   34.17    1.87
   3  10   4   61.69    2.89
   3 -10   4   34.48    1.73
   3  10   4   48.56    1.97
  -3 -10  -4   31.79    1.95
  -3  10  -4   46.04    2.67
   3 -10   4   39.46    1.84
  -3 -10  -5    3.23    1.03
   3 -10   5    2.12    0.87
   3  10   5    5.68    1.47
   3  10   5    4.64    1.09
  -3 -10  -5    2.87    0.89
   3 -10   5    0.95    0.84
   3  10   5    5.74    1.50
  -3 -10  -5    3.29    0.87
  -3  10  -5    2.88    1.44
   3  10   5    4.39    0.98
   3 -10   6   15.69    1.14
  -3  10  -6   22.33    1.70
   3  10   6   29.11    2.13
  -3 -10  -6   17.50    1.22
  -3  10  -6   18.61    1.82
  -3 -10  -6   14.35    1.28
   3  10   6   27.35    1.97
   3  10   6   24.43    1.58
   3 -10   6   15.01    1.25
   3  10   6   25.06    1.76
  -3 -10  -7    1.00    0.66
  -3 -10  -7    0.76    0.64
   3  10   7    0.50    0.95
   3 -10   7    0.34    0.74
   3  10   7    0.55    1.00
   3  10   7    1.27    1.27
   3  10   7    1.84    1.25
   3 -10   7    0.86    0.70
  -3  10  -7    0.66    1.14
  -3  10  -7    1.11    1.03
   3  10   7    0.88    1.36
   3  10   8   72.81    2.61
   3  10   8   74.42    2.65
   3 -11  -8    0.28    0.61
  -3  11   8    1.04    1.30
  -3  11   8    1.00    1.25
  -3  11   8    1.54    1.30
   3 -11  -7    1.03    0.60
  -3  11   7    2.63    1.36
  -3  11   7    1.78    1.22
  -3  11   7    2.75    1.27
   3 -11  -7    1.29    0.78
   3 -11  -6    1.35    0.83
  -3  11   6    2.59    1.02
   3 -11  -6    0.77    0.67
  -3  11   6    1.90    1.22
   3 -11  -5    1.45    0.91
  -3  11   5    2.50    1.06
   3 -11  -5    1.55    0.78
  -3  11   5    2.73    1.33
   3 -11  -4    4.18    0.78
   3 -11  -4    8.01    1.14
   3 -11  -4    5.33    0.90
  -3  11   4   12.70    1.46
  -3  11   4   12.95    1.78
  -3  11   4   13.40    1.35
   3 -11  -3   12.34    1.12
  -3 -11   3   24.70    1.11
   3 -11  -3   27.86    1.74
  -3  11   3   39.48    2.27
  -3  11   3   43.19    2.38
  -3  11   2    5.54    1.10
  -3 -11   2    3.27    0.70
   3 -11  -2    2.78    0.90
   3 -11  -2    1.68    0.75
  -3  11   2    6.33    1.68
  -3  11   1    7.32    1.36
  -3  11   1    7.88    2.15
   3 -11  -1    3.56    0.88
   3 -11  -1    4.13    0.92
  -3 -11   1    5.02    0.89
   3  11   0    0.61    0.80
  -3  11   0   -0.31    1.54
  -3  11   0    0.04    1.21
   3 -11   0   -0.71    0.91
  -3 -11   0    0.36    0.76
   3 -11   0    0.19    0.76
   3  11   1    1.67    0.91
  -3 -11  -1    1.24    0.85
   3 -11   1    0.46    0.71
  -3  11  -1    0.76    1.66
   3 -11   1    0.83    0.78
   3  11   2   61.95    2.80
   3 -11   2   33.21    1.65
   3  11   2   49.05    2.11
   3 -11   2   29.25    1.55
  -3 -11  -2   33.82    1.83
  -3  11  -2   53.07    2.65
   3 -11   3   26.37    1.44
   3  11   3   37.40    1.87
  -3 -11  -3   25.75    1.59
  -3  11  -3   37.15    2.11
   3  11   4   52.75    2.57
  -3  11  -4   43.19    2.03
   3 -11   4   27.98    1.16
   3  11   4   61.11    3.04
   3  11   4   47.86    2.07
   3 -11   4   32.72    1.49
   3  11   4   62.99    2.84
   3 -11   5    6.52    0.66
   3 -11   5    7.56    0.84
   3  11   5   15.06    1.90
  -3 -11  -5    5.78    0.93
   3  11   5   12.64    1.29
  -3  11  -5    9.87    1.13
   3  11   5   15.00    1.74
  -3 -11  -5    5.96    0.71
   3 -11   6    8.97    0.81
   3  11   6   17.20    1.78
  -3  11  -6   10.53    1.05
   3  11   6   14.96    1.37
  -3 -11  -6    8.80    0.82
   3  11   6   16.33    1.57
   3  11   6   18.60    1.72
  -3  12   6   53.96    2.36
  -3  12   6   72.50    2.81
  -3  12   5    0.91    0.77
   3 -12  -5   -0.03    0.55
  -3  12   5   -0.15    1.12
  -3  12   5   -0.23    1.11
   3 -12  -5   -0.14    0.60
  -3  12   4   24.81    1.80
  -3  12   4   24.18    1.49
  -3  12   4   26.92    1.89
   3 -12  -3    5.73    0.69
  -3  12   3   17.68    1.17
  -3  12   3   18.90    1.44
  -3  12   3   20.25    1.77
   3 -12  -3    9.06    0.95
  -3  12   2   -0.50    1.28
   3 -12  -2    0.29    0.64
  -3  12   2    0.33    0.97
  -3  12   2    0.94    0.87
  -3 -12   2    0.34    0.43
   3 -12  -2   -0.05    0.49
  -3 -12   1    2.36    0.64
   3 -12  -1    2.96    0.76
  -3  12   1    4.93    1.15
  -3 -12   1    3.78    0.63
  -3  12   1    5.98    1.22
   3 -12  -1    2.27    0.61
   3 -12   0   20.57    1.24
  -3 -12   0   23.57    1.26
   3  12   1    0.41    0.75
  -3 -12  -1    0.37    0.63
   3 -12   1    0.29    0.57
   3 -12   1    0.53    0.57
  -3  12  -1   -0.27    1.05
   3 -12   2    1.58    0.59
  -3 -12  -2    0.35    0.77
   3  12   2    3.11    1.68
   3  12   2    2.90    1.31
   3  12   2    3.46    0.87
   3 -12   3    9.16    0.79
   3  12   3   27.47    2.29
  -3 -12  -3    8.36    0.92
   3  12   3   22.03    1.84
   3  12   3   20.34    1.36
   3  12   4    0.16    1.15
  -4   0  15    0.14    0.63
   4   0 -15    0.61    0.94
   4   0 -14    7.75    1.45
   4   0 -14    6.72    1.09
  -4   0  14    6.13    1.01
   4   0 -14    7.33    1.30
  -4   0  13    0.52    0.69
   4   0 -13   -0.06    0.99
  -4   0  13    0.14    0.90
   4   0 -13    0.37    1.15
   4   0 -13   -0.09    1.15
   4   0 -13    1.10    1.11
   4   0 -13    1.42    1.12
  -4   0  13    0.30    0.84
   4   0 -12   80.57    3.02
  -4   0  12   71.49    2.70
   4   0 -12   84.90    3.10
  -4   0  12   73.73    2.88
   4   0 -12   84.60    3.19
   4   0 -12   83.27    3.06
   4   0 -12   93.41    3.24
  -4   0  12   66.77    3.16
  -4   0  12   71.34    2.97
   4   0 -12   80.83    3.12
   4   0 -11    4.45    1.18
  -4   0  11    0.20    0.92
   4   0 -11    0.43    1.09
   4   0 -11    1.35    1.02
   4   0 -11    1.67    1.27
  -4   0  11    0.17    1.06
   4   0 -11    1.81    1.09
   4   0 -11    0.05    1.07
  -4   0  11    0.61    1.01
   4   0 -10   73.04    2.64
   4   0 -10   75.51    2.65
  -4   0  10   78.32    2.81
  -4   0  10   71.33    2.70
   4   0 -10   75.88    2.74
   4   0 -10   78.61    2.84
   4   0 -10   74.97    2.85
  -4   0   9    3.05    1.03
   4   0  -9    0.22    0.77
   4   0  -9    0.44    0.56
   4   0  -9    0.37    0.76
  -4   0   9    0.27    0.68
   4   0  -9    2.11    0.73
   4   0  -9    1.60    0.75
  -4   0   9    0.82    0.66
  -4   0   9   -0.01    0.79
   4   0  -8  446.98    7.72
  -4   0   8  555.62    8.17
   4   0  -8  451.73    7.54
   4   0  -8  438.24    7.65
   4   0  -8  471.02    7.89
  -4   0   8  589.83    8.70
   4   0  -8  438.80    7.42
  -4   0   8  426.75    7.70
  -4   0   8  481.78    8.41
   4   0  -7    0.20    0.47
   4   0  -7   -0.13    0.48
  -4   0   7    0.20    0.62
   4   0  -7    0.34    0.57
  -4   0   7    0.60    0.29
   4   0  -7    0.21    0.52
  -4   0   7    0.12    0.42
   4   0  -7   -0.17    0.48
  -4   0   7    0.37    0.55
  -4   0   7   -0.12    0.50
   4   0  -7    0.01    0.47
  -4   0   6    2.63    0.51
  -4   0   6    4.20    0.74
   4   0  -6    2.93    0.63
  -4   0   6    3.54    0.56
  -4   0   6    2.93    0.42
   4   0  -6    3.07    0.58
   4   0  -5    0.19    0.44
  -4   0   5    0.03    0.38
   4   0  -5    0.23    0.53
  -4   0   5    0.24    0.48
  -4   0   5    0.02    0.29
   4   0  -4  432.38    6.73
  -4   0   4  435.32    6.14
  -4   0   3    0.43    0.34
   4   0  -3    0.05    0.30
   4   0  -3    2.60    0.63
   4   0  -3    0.22    0.38
  -4   0   3    0.31    0.21
   4   0  -3    2.28    0.55
  -4   0   3    1.58    0.30
   4   0  -2  137.88    2.65
  -4   0   2  134.58    2.37
  -4   0   2  140.78    2.65
   4   0  -1    0.93    0.43
  -4   0   1   -0.01    0.49
  -4   0   1    0.64    0.51
   4   0  -1   -0.04    0.40
   4   0   0 4086.37   50.47
   4   0   0 4051.31   50.56
  -4   0  -1    0.16    0.36
   4   0   1    0.17    0.40
   4   0   1    0.41    0.42
  -4   0  -1    0.22    0.41
  -4   0  -1    0.23    0.44
   4   0   1    0.24    0.45
  -4   0  -1    0.08    0.41
   4   0   2 1205.57   19.25
   4   0   2 1416.95   19.47
  -4   0  -2 1687.60   19.73
   4   0   2 1361.73   19.00
  -4   0  -2 1489.76   19.19
   4   0   2 1630.22   20.01
  -4   0  -2 1581.94   19.59
   4   0   3    3.72    0.54
  -4   0  -3    2.37    0.49
   4   0   3    0.04    0.59
  -4   0  -3    0.38    0.53
   4   0   3    0.80    0.57
   4   0   3    0.18    0.53
  -4   0  -3    1.73    0.65
  -4   0  -3    0.08    0.59
  -4   0  -3    0.03    0.74
   4   0   4   16.34    1.17
   4   0   4   16.33    1.42
   4   0   4   14.14    1.11
  -4   0  -4    8.49    0.92
  -4   0  -4   18.30    1.49
  -4   0  -4    9.78    1.10
  -4   0  -4    9.73    1.08
  -4   0  -4    8.63    1.09
   4   0   4    9.99    1.02
   4   0   4    7.53    0.86
   4   0   4   12.82    0.77
  -4   0  -5    3.45    1.04
  -4   0  -5    4.30    1.07
   4   0   5    0.63    0.73
  -4   0  -5    0.57    0.90
   4   0   5    0.60    0.72
  -4   0  -5    1.84    0.78
   4   0   5   -0.24    0.88
   4   0   5    0.17    0.85
  -4   0  -5   -0.39    1.07
  -4   0  -6    0.93    1.18
  -4   0  -6    0.98    1.19
  -4   0  -6    7.78    1.50
   4   0   6    4.13    1.29
   4   0   6    6.25    1.07
  -4   0  -6    0.31    0.85
  -4   0  -6    1.66    1.42
  -4   0  -6    0.21    1.28
   4   0   6    0.06    1.05
   4   0   6    7.56    1.03
   4   0   7    0.02    0.81
   4   0   7    0.23    0.91
   4   0   7    0.47    1.18
  -4   0  -7   -0.47    1.33
  -4   0  -7   -0.24    1.30
  -4   0  -7   -0.18    1.17
  -4   0  -7    2.59    1.37
   4   0   7   -0.63    1.15
  -4   0  -7   -0.48    1.16
   4   0   8   32.26    2.28
  -4   0  -8   25.79    2.36
  -4   0  -8   35.43    2.14
  -4   0  -8   31.59    2.43
   4   0   8   24.41    2.11
  -4   0  -8   29.65    2.42
  -4   0  -8   29.51    2.44
   4   0   8   33.30    1.85
   4   0   9   -0.22    0.89
  -4   0  -9    2.20    1.51
  -4   0  -9   -0.82    1.53
  -4   0  -9    0.55    1.41
   4   0   9   -0.21    1.22
  -4   0  -9    0.67    0.90
  -4   0  -9   -0.17    1.33
  -4   0 -10   86.06    3.06
  -4   0 -10   82.64    2.96
  -4   0 -10   81.07    3.53
   4   0  11   -0.46    0.89
   4   0  11    0.56    0.86
  -4   0 -11    0.03    1.12
  -4   0 -11    0.22    0.82
   4   0  12   13.10    1.05
   4   0  12   13.52    1.00
  -4   0 -12   16.47    1.52
  -4   0 -12   15.33    1.29
  -4  -1  15    0.67    0.65
   4   1 -15    0.48    0.82
   4  -1 -15    0.17    0.94
   4  -1 -14   20.66    1.60
  -4   1  14   18.03    1.34
  -4  -1  14   18.72    1.39
   4   1 -14   24.68    1.98
   4  -1 -14   23.25    1.86
   4   1 -14   24.45    1.78
   4   1 -14   23.05    1.83
  -4   1  14   17.83    1.28
   4   1 -13   31.10    2.05
  -4  -1  13   23.93    1.53
   4   1 -13   27.08    1.79
   4  -1 -13   29.30    2.01
  -4   1  13   28.71    2.07
   4  -1 -13   32.29    2.06
   4  -1 -13   31.46    2.11
   4   1 -13   29.12    1.92
   4  -1 -13   31.07    2.09
   4   1 -13   36.67    2.27
  -4  -1  13   24.81    1.77
  -4   1  13   25.27    1.68
   4   1 -13   29.97    2.14
  -4  -1  13   25.10    1.72
   4   1 -12   21.08    1.72
   4  -1 -12   22.59    1.89
   4  -1 -12   22.13    1.74
  -4   1  12   21.53    1.48
   4   1 -12   24.00    1.88
  -4  -1  12   19.44    1.56
   4  -1 -12   22.65    1.86
   4   1 -12   21.26    1.75
   4   1 -12   22.79    1.89
   4  -1 -12   23.70    1.88
   4   1 -12   22.50    1.93
  -4  -1  12   18.24    1.71
  -4  -1  12   14.14    1.40
  -4  -1  12   20.63    1.66
  -4   1  12   21.46    1.62
  -4   1  11  628.36   11.19
   4   1 -11  563.55    9.72
   4  -1 -11  555.58    9.79
   4   1 -11  577.49   10.07
  -4   1  11  547.12    9.40
  -4  -1  11  513.20    9.50
   4  -1 -11  568.32    9.45
  -4   1  11  562.60    9.33
   4   1 -11  588.26    9.70
  -4  -1  11  528.31    9.48
   4  -1 -11  576.22    9.48
   4  -1 -11  625.58    9.55
   4   1 -11  607.24    9.72
   4  -1 -11  564.72    9.53
   4   1 -11  568.43    9.66
  -4  -1  11  508.34    9.66
  -4   1  10    0.64    0.80
   4  -1 -10    3.49    0.89
   4  -1 -10    0.88    0.91
  -4   1  10    0.97    1.06
   4   1 -10    1.60    1.00
   4   1 -10    1.66    1.00
   4  -1 -10    3.02    1.03
   4   1 -10    0.37    0.98
   4  -1 -10    1.98    0.87
  -4  -1  10    1.24    0.86
  -4   1  10    1.33    0.89
   4  -1 -10    1.45    0.74
  -4  -1  10    1.33    0.93
   4   1 -10    1.22    1.02
   4  -1 -10    1.88    0.97
   4   1 -10    1.55    0.90
   4   1  -9   16.50    1.39
  -4   1   9   17.27    1.28
  -4   1   9   18.70    1.30
   4   1  -9   15.53    1.37
   4   1  -9   16.51    1.32
   4  -1  -9   15.31    1.20
  -4   1   9   19.29    1.47
  -4  -1   9   18.58    1.56
   4  -1  -9   14.45    1.09
   4  -1  -9   16.95    1.30
   4   1  -9   15.91    1.36
   4  -1  -9   17.56    1.27
   4  -1  -9   15.50    1.12
  -4  -1   9   16.60    1.41
   4   1  -9   16.81    1.42
   4   1  -9   16.03    1.36
   4  -1  -9   17.19    1.36
   4  -1  -9   16.28    1.28
  -4   1   9   15.12    1.38
  -4  -1   9   15.30    1.34
   4  -1  -9   15.71    1.21
   4   1  -8  147.10    3.65
   4  -1  -8  129.00    3.28
   4  -1  -8  143.62    3.59
   4   1  -8  142.20    3.58
  -4  -1   8  171.92    4.13
  -4   1   8  180.30    4.04
  -4   1   8  173.55    3.74
  -4  -1   8  161.20    3.77
  -4   1   8  152.34    3.38
  -4  -1   8  131.68    3.44
   4   1  -8  131.36    3.18
   4  -1  -8  136.58    3.33
   4  -1  -8  146.02    3.41
   4   1  -8  150.88    3.67
   4  -1  -8  136.81    3.37
   4   1  -8  136.30    3.40
  -4   1   8  138.32    3.31
   4  -1  -8  137.39    3.23
  -4  -1   8  138.18    3.50
   4  -1  -8  130.70    3.09
  -4   1   8  106.97    3.21
  -4   1   7   20.32    1.10
   4  -1  -7   18.34    1.05
  -4   1   7   21.77    1.12
  -4  -1   7   18.01    1.13
  -4   1   7   19.00    0.98
   4  -1  -7   24.94    1.33
   4  -1  -7   19.90    1.15
  -4  -1   7   25.95    1.41
  -4   1   7   26.82    1.33
  -4   1   7   29.38    1.49
  -4  -1   7   25.01    1.50
   4   1  -7   21.31    1.28
   4  -1  -7   20.09    1.24
   4  -1  -7   19.80    1.14
  -4   1   7   13.54    0.92
   4  -1  -7   17.53    1.10
  -4  -1   7   20.78    1.22
   4   1  -7   20.96    1.29
   4   1  -7   21.53    1.24
   4  -1  -7   20.07    1.13
  -4   1   6   84.72    2.07
  -4  -1   6   86.72    2.51
  -4   1   6   87.66    2.12
  -4  -1   6   78.81    2.17
   4  -1  -6  106.82    2.55
   4   1  -6   99.26    2.68
   4  -1  -6   69.72    2.11
  -4  -1   6   99.56    2.71
   4  -1  -6   90.62    2.69
   4   1  -6   79.82    2.38
   4  -1  -6   69.27    2.11
   4   1  -6   77.71    2.26
  -4  -1   6   98.47    2.68
  -4  -1   6   87.41    1.67
  -4   1   6   79.10    2.01
   4  -1  -6   75.44    2.13
   4  -1  -6   68.68    2.05
  -4  -1   6   97.34    2.62
  -4   1   5 2686.60   25.50
  -4  -1   5 2433.91   25.06
  -4  -1   5 1843.71   23.32
  -4   1   5 1692.97   23.89
   4   1  -5 2095.13   25.19
   4  -1  -5 1679.54   24.68
  -4   1   5 1970.69   24.40
  -4  -1   5 2059.02   24.62
   4  -1  -5 1883.09   24.36
   4   1  -5 1675.04   24.48
  -4  -1   4  178.48    2.76
  -4   1   4  201.37    3.36
   4   1  -4  176.13    3.74
   4  -1  -4  205.15    3.90
  -4  -1   4  182.59    2.53
  -4   1   4  214.85    3.53
   4   1  -4  162.82    3.23
   4  -1  -4  194.73    3.57
  -4  -1   3  447.63    6.00
  -4   1   3  420.45    6.08
  -4  -1   3  529.67    6.47
   4   1  -3  381.54    6.38
   4  -1  -3  470.64    6.79
  -4   1   3  431.58    6.26
   4  -1  -3  367.24    5.93
   4  -1  -3  415.40    6.38
  -4   1   2    2.85    0.42
   4   1  -2    3.92    0.42
   4   1  -2    2.91    0.48
   4  -1  -2    2.93    0.63
   4  -1  -2    3.11    0.60
  -4   1   2    3.20    0.42
  -4  -1   2    3.91    0.54
   4  -1  -2    3.98    0.42
   4   1  -2    3.28    0.52
  -4   1   2    3.10    0.51
  -4  -1   1  954.80   10.72
   4   1  -1 1062.56   11.00
  -4  -1   1  792.19   10.69
   4  -1  -1  637.20   10.71
   4   1  -1  607.59   10.68
  -4   1   1 1235.01   12.01
   4  -1  -1  923.05   11.20
   4   1  -1  989.65   10.58
   4   1  -1 1023.07   11.59
   4  -1  -1  664.73   10.57
  -4   1   1 1094.25   11.55
  -4  -1   1  926.09   11.17
  -4  -1   1  619.72   10.80
  -4  -1   0    4.45    0.50
  -4  -1   0    1.23    0.39
  -4   1   0    1.08    0.58
   4   1   0    1.48    0.48
   4  -1   0    1.48    0.51
   4  -1   0    1.43    0.43
  -4   1   0    1.67    0.56
  -4   1   0    2.00    0.58
  -4  -1   0    2.58    0.50
   4   1   0    2.11    0.58
   4   1   0    1.30    0.38
  -4   1   0    1.24    0.44
   4   1   0    3.31    0.69
  -4   1   0    2.31    0.53
  -4   1  -1  394.92    6.07
  -4  -1  -1  523.15    5.81
   4  -1   1  272.05    5.25
   4   1   1  283.10    5.71
   4  -1   1  442.79    5.82
  -4   1  -1  390.26    5.98
  -4   1  -1  397.19    6.12
   4   1   1  276.66    5.74
   4  -1   1  414.74    5.72
  -4  -1  -1  313.24    5.33
  -4  -1  -1  310.38    5.42
   4   1   1  262.25    5.51
   4  -1   1  364.77    5.30
  -4   1  -1  510.59    5.90
  -4  -1  -1  485.70    6.01
  -4  -1  -1  357.49    5.54
   4   1   2   36.25    1.51
   4  -1   2   39.46    1.12
  -4  -1  -2   34.18    1.30
  -4   1  -2   58.52    1.56
  -4   1  -2   39.43    1.58
  -4  -1  -2   65.83    1.67
   4  -1   2   35.46    1.32
   4   1   2   33.14    1.56
   4   1   2   29.48    1.31
   4  -1   2   61.83    1.73
  -4  -1  -2   32.34    1.33
   4   1   2   47.63    1.96
  -4   1  -2   52.13    1.85
  -4  -1  -3  327.55    4.91
   4   1   3  252.96    5.13
   4   1   3  184.45    4.29
   4  -1   3  191.96    4.52
   4   1   3  276.77    5.05
   4  -1   3  308.22    4.55
   4   1   3  244.07    5.03
  -4   1  -3  290.42    5.31
   4   1   3  331.05    5.15
  -4  -1  -3  183.36    4.33
  -4   1  -3  255.02    5.15
   4   1   3  240.23    4.92
  -4   1  -3  239.39    4.80
  -4  -1  -3  287.98    4.74
   4  -1   3  286.07    3.99
   4   1   3  297.61    5.01
  -4   1  -3  293.29    4.54
   4   1   4  123.64    3.30
   4  -1   4  130.19    3.03
   4   1   4  144.73    3.06
  -4   1  -4  118.07    3.48
  -4   1  -4  124.64    3.66
  -4  -1  -4  166.24    3.40
  -4  -1  -4  136.22    3.35
  -4  -1  -4  123.69    3.16
  -4  -1  -4   82.02    2.81
  -4   1  -4  105.46    3.31
  -4  -1  -4  113.86    3.07
   4   1   4  151.93    3.62
  -4   1  -4  116.15    3.48
   4   1   4  115.81    3.32
   4  -1   4  152.85    2.99
   4  -1   4  142.92    2.92
   4  -1   4  149.14    3.49
  -4  -1  -4  118.36    3.30
  -4  -1  -4  156.08    3.07
   4   1   4  118.72    3.43
   4  -1   4   86.24    2.85
   4   1   4  137.38    3.64
   4  -1   4  143.98    3.16
  -4  -1  -4  121.50    3.17
   4   1   4  132.65    3.10
  -4  -1  -5  144.24    4.15
   4   1   5  136.09    4.03
  -4  -1  -5  140.57    3.83
   4  -1   5  175.56    3.81
   4   1   5  157.51    4.38
  -4  -1  -5  121.76    3.64
   4   1   5  174.65    3.46
   4  -1   5  152.91    3.67
   4  -1   5  178.36    3.55
   4   1   5  148.70    3.99
  -4  -1  -5  144.83    3.80
  -4   1  -5  142.06    4.33
   4  -1   5  167.84    3.48
   4  -1   5  175.75    3.99
  -4   1  -5  134.64    4.19
  -4   1  -5  152.80    4.44
  -4  -1  -5  156.41    4.03
  -4  -1  -5  203.21    4.16
  -4  -1  -6   70.04    2.75
  -4   1  -6   71.57    3.26
  -4  -1  -6   84.26    3.08
  -4   1  -6   79.70    3.46
  -4   1  -6   79.74    3.43
  -4  -1  -6  103.72    2.95
  -4  -1  -6   84.60    3.10
   4  -1   6   79.02    2.69
   4   1   6   84.88    3.69
   4  -1   6   70.45    2.63
   4  -1   6   92.52    2.57
   4   1   6   80.06    2.92
  -4  -1  -6   79.27    3.38
   4  -1   6   80.96    2.74
  -4   1  -6   67.88    3.29
   4  -1   6   88.51    2.54
   4   1   6   70.51    2.96
  -4  -1  -6   71.62    2.93
  -4  -1  -7  165.48    4.75
  -4   1  -7  174.55    5.69
  -4  -1  -7  179.52    5.83
   4  -1   7  209.53    4.40
  -4   1  -7  182.26    5.45
  -4  -1  -7  205.11    5.09
  -4   1  -7  186.59    5.63
  -4   1  -7  198.38    5.74
  -4  -1  -7  232.54    4.69
  -4  -1  -7  217.51    5.30
   4  -1   7  200.45    4.77
   4   1   7  232.92    6.66
   4  -1   7  179.40    4.64
   4   1   7  204.01    4.77
  -4  -1  -7  176.76    5.54
   4   1   7  186.75    5.03
   4  -1   7  177.21    4.32
  -4  -1  -7  180.17    4.93
  -4   1  -8  127.99    4.70
  -4  -1  -8  149.32    4.24
  -4   1  -8  132.25    5.22
  -4  -1  -8  134.05    5.11
   4  -1   8  138.44    3.53
  -4   1  -8  121.84    3.78
  -4   1  -8  118.79    4.62
  -4  -1  -8  132.17    4.00
   4   1   8  131.04    4.64
  -4   1  -8  132.99    4.91
  -4   1  -8  137.21    4.67
  -4  -1  -8  108.45    3.87
   4   1   8  104.17    4.11
   4  -1   8  123.25    3.86
  -4  -1  -8  131.10    4.87
  -4   1  -8  119.83    4.20
   4   1   8  132.14    3.50
   4   1   8  126.53    3.82
  -4  -1  -9    8.91    1.26
  -4   1  -9    6.23    1.90
  -4  -1  -9    5.99    1.28
  -4   1  -9    9.96    2.03
  -4   1  -9   10.60    1.67
   4   1   9   10.80    1.25
   4  -1   9    9.97    1.12
   4  -1   9    8.71    1.38
   4   1   9    7.14    1.52
   4   1   9   13.16    1.76
  -4   1  -9    7.76    1.93
  -4  -1  -9    7.96    1.28
  -4  -1  -9   10.83    2.09
  -4   1  -9    7.37    2.38
  -4   1  -9    6.29    1.54
  -4  -1  -9   11.66    2.07
  -4  -1 -10    0.44    1.51
   4  -1  10    0.83    1.02
  -4   1 -10   -0.87    2.05
  -4  -1 -10    1.05    1.53
   4   1  10   -0.31    0.76
  -4   1 -10    0.14    1.46
  -4  -1 -10    0.74    0.82
  -4   1 -10    0.83    1.00
  -4   1 -10    0.02    1.43
  -4   1 -10   -1.17    1.51
   4   1  10    0.19    1.18
   4  -1  10    0.20    0.97
   4  -1  11    9.43    1.16
  -4   1 -11   13.47    1.42
  -4  -1 -11   10.25    0.91
  -4  -1 -11   11.19    1.59
  -4   1 -11   12.23    1.34
  -4   1 -11   13.69    2.05
  -4  -1 -11   12.81    1.59
   4   1  11   10.84    1.25
   4  -1  11    7.83    1.15
  -4   1 -12    0.65    0.70
  -4  -1 -12   -0.09    0.76
  -4  -1 -12   -0.12    0.90
   4  -1  12   -0.09    0.67
   4   1  12   -0.08    0.72
   4   1  12   -0.03    0.63
   4  -1  12   -0.06    0.66
   4   2 -15   27.67    1.97
   4  -2 -15   25.91    1.70
   4  -2 -15   26.96    2.02
  -4   2  14    0.63    0.74
  -4  -2  14    0.97    0.89
   4   2 -14    0.78    1.16
   4   2 -14    1.18    1.36
  -4  -2  14    1.18    0.86
   4  -2 -14    0.07    1.11
   4   2 -14    1.03    0.99
   4   2 -14    0.69    1.40
   4   2 -14    0.82    1.03
   4  -2 -14    0.09    1.04
  -4   2  14    0.93    0.97
  -4  -2  13  123.13    3.68
   4   2 -13  134.77    3.81
  -4  -2  13  102.78    3.07
  -4  -2  13  117.65    3.60
   4   2 -13  166.82    4.53
   4   2 -13  147.98    4.41
   4   2 -13  140.48    4.01
   4  -2 -13  141.21    4.11
   4   2 -13  151.14    4.14
  -4  -2  13  112.94    3.35
  -4   2  13  127.14    3.49
   4   2 -12  114.06    3.60
   4   2 -12  122.05    3.83
  -4  -2  12   97.89    3.32
  -4   2  12  149.12    4.70
   4   2 -12  108.28    3.42
   4  -2 -12  111.96    3.82
  -4  -2  12   92.97    3.15
   4   2 -12  123.58    3.89
  -4  -2  12   98.95    3.48
   4  -2 -12  119.69    3.81
   4   2 -12  114.47    3.69
  -4   2  12  111.60    3.40
   4   2 -12  117.96    4.00
  -4  -2  11  177.17    4.94
  -4   2  11  204.60    4.81
   4  -2 -11  208.21    4.99
   4   2 -11  203.11    5.02
   4  -2 -11  191.48    4.89
   4   2 -11  210.66    5.06
   4   2 -11  195.46    4.86
   4  -2 -11  193.84    5.07
   4   2 -11  201.54    5.03
   4  -2 -11  196.83    4.60
   4   2 -11  212.47    5.09
  -4  -2  11  181.93    4.86
  -4   2  11  205.50    4.58
   4  -2 -10    7.22    1.03
   4   2 -10    7.24    1.26
  -4  -2  10    6.86    1.19
   4  -2 -10    6.77    0.99
  -4  -2  10    8.59    1.21
   4   2 -10    5.29    1.19
   4  -2 -10    7.65    1.02
   4  -2 -10    7.11    1.07
  -4  -2  10    6.76    1.15
  -4   2  10    6.92    1.03
  -4   2  10    8.32    1.31
   4  -2 -10    6.24    1.16
   4   2 -10    7.48    1.23
   4  -2 -10    8.09    1.16
   4   2 -10    8.06    1.16
  -4  -2   9    4.33    0.98
   4   2  -9    4.99    1.08
  -4  -2   9    3.86    0.90
  -4   2   9    3.05    0.79
  -4  -2   9    3.04    0.94
   4  -2  -9    3.53    0.75
   4   2  -9    2.99    0.88
  -4   2   9    7.56    1.10
   4   2  -9    4.07    1.03
   4  -2  -9    3.24    0.76
   4   2  -9    3.70    0.97
   4  -2  -9    3.22    0.82
   4  -2  -9    4.50    0.82
   4   2  -8  518.84    8.81
  -4   2   8  553.55    8.38
  -4  -2   8  479.52    8.62
  -4  -2   8  599.98    9.56
  -4   2   8  625.24    9.05
   4  -2  -8  487.14    8.42
   4   2  -8  533.41    8.99
   4  -2  -8  516.71    8.19
   4   2  -8  517.59    8.76
   4  -2  -8  522.71    8.33
  -4   2   8  540.16    8.32
  -4  -2   8  548.48    8.96
  -4   2   8  619.63    8.66
  -4  -2   8  513.87    8.68
   4  -2  -8  506.16    8.34
   4   2  -8  538.56    8.91
   4  -2  -8  517.67    7.98
  -4   2   7    0.54    0.43
  -4  -2   7    0.78    0.56
   4  -2  -7    0.42    0.47
   4  -2  -7    0.04    0.44
   4   2  -7    1.90    0.77
  -4   2   7    0.25    0.55
  -4  -2   7    0.28    0.51
  -4   2   7    0.55    0.44
   4  -2  -7    0.92    0.54
   4   2  -7    0.21    0.38
  -4   2   7    1.59    0.56
  -4  -2   7    0.22    0.62
   4  -2  -7    0.37    0.50
   4  -2  -7    0.30    0.37
  -4  -2   7    0.93    0.55
   4  -2  -7    0.33    0.50
  -4   2   7    0.02    0.37
  -4   2   7    0.47    0.41
   4  -2  -7    0.36    0.39
   4   2  -7    0.34    0.58
   4  -2  -6  173.83    3.43
  -4  -2   6  195.75    3.78
   4  -2  -6  164.33    3.40
  -4   2   6  188.39    3.36
  -4  -2   6  170.55    3.57
  -4   2   6  193.32    3.47
  -4  -2   6  190.00    4.09
  -4  -2   6  200.27    4.21
   4  -2  -6  164.13    3.60
   4  -2  -6  158.69    3.55
  -4  -2   6  188.42    3.85
  -4   2   6  152.59    3.39
  -4   2   6  171.46    3.10
   4  -2  -6  180.36    3.97
   4  -2  -6  214.01    3.71
  -4   2   6  201.18    3.75
   4   2  -6  138.93    3.45
  -4  -2   5  114.45    2.47
  -4   2   5   78.98    2.10
   4   2  -5  106.37    2.92
   4  -2  -5   71.45    2.29
   4   2  -5   68.26    2.05
  -4   2   5  101.38    2.28
   4  -2  -5   87.53    2.18
  -4   2   4  212.70    3.86
   4  -2  -4  205.58    4.02
   4  -2  -4  181.23    4.12
  -4   2   4  216.02    3.71
   4   2  -4  188.36    3.80
   4  -2  -4  207.88    3.90
   4   2  -4  204.63    4.03
  -4  -2   3  900.71    9.84
  -4   2   3  689.59    9.77
   4  -2  -3  592.91   10.12
   4   2  -3  615.68    9.70
   4  -2  -3  746.59    9.98
   4   2  -3  626.87    9.82
  -4   2   3  699.80    9.61
  -4  -2   3  796.23    9.97
   4   2  -3  675.52    9.86
  -4   2   2  192.69    3.70
   4   2  -2  210.47    3.21
   4  -2  -2  226.83    3.89
   4   2  -2  192.71    3.56
  -4   2   2  275.67    4.58
   4  -2  -2  242.22    3.96
  -4   2   2  217.07    3.82
  -4  -2   2  249.43    3.95
   4   2  -2  307.05    4.66
   4   2  -2  213.56    3.85
   4  -2  -2  200.94    3.39
  -4   2   2  210.55    3.84
  -4   2   1    7.53    0.74
   4   2  -1   15.45    0.74
   4  -2  -1    8.91    0.73
  -4  -2   1   15.32    0.59
   4   2  -1    8.61    0.66
   4  -2  -1    9.88    0.69
  -4   2   1    8.04    0.74
   4   2  -1   16.63    0.61
  -4  -2   1   15.23    0.83
  -4   2   1   17.41    0.95
   4  -2  -1    8.89    0.55
  -4  -2   1   10.85    0.79
  -4   2   0 1476.26   22.38
   4   2   0 1568.35   21.67
   4  -2   0 1744.55   21.68
  -4  -2   0 1812.15   20.92
   4  -2   0 1585.08   21.08
   4  -2   0 2047.54   21.19
   4   2   0 1363.58   22.13
  -4  -2   0 1747.60   21.70
  -4  -2  -1  747.76   13.13
   4   2   1 1115.64   14.63
  -4   2  -1 1191.16   14.80
   4  -2   1 1034.36   13.23
   4  -2   1  784.62   13.17
  -4   2  -1 1341.21   14.10
   4   2   1  762.48   14.11
  -4   2  -2 5208.67   43.94
   4   2   2 3864.51   43.13
  -4   2  -2 4636.29   43.79
   4  -2   2 2891.43   40.70
   4   2   2 2610.93   42.21
   4  -2   2 2817.15   41.34
   4  -2   2 3903.07   41.04
   4   2   3  183.92    4.09
  -4   2  -3  189.38    4.39
  -4   2  -3  186.62    4.27
  -4  -2  -3  248.40    4.01
   4  -2   3  221.94    4.55
   4  -2   3  248.31    4.00
  -4   2  -3  235.28    4.98
  -4  -2  -3  138.64    3.61
   4   2   3  253.13    4.44
   4   2   3  187.33    4.41
  -4  -2  -3  199.40    4.28
  -4  -2  -3  177.78    3.97
   4  -2   3  237.99    3.88
  -4   2  -3  332.14    5.25
  -4  -2  -3  197.49    4.28
   4   2   3  203.36    4.60
  -4  -2  -3  230.59    4.33
   4  -2   3  242.25    4.00
  -4   2  -3  357.08    4.43
   4   2   3  224.87    4.73
   4   2   3  192.09    4.71
   4  -2   3  141.27    3.96
   4  -2   4  663.64    8.80
   4   2   4  597.68    9.31
   4  -2   4  685.54    9.68
  -4   2  -4  571.53    9.90
  -4   2  -4  551.24    9.44
  -4  -2  -4  680.88    8.92
  -4   2  -4  512.06    9.14
  -4  -2  -4  362.34    8.27
   4   2   4  579.27    9.43
   4   2   4  577.26    9.74
   4  -2   4  641.24    8.66
  -4   2  -4  546.76    9.44
  -4  -2  -4  637.31    9.54
   4   2   4  529.29    9.43
  -4  -2  -4  609.50    8.92
  -4  -2  -4  559.23    9.53
   4   2   4  523.00    8.93
  -4  -2  -4  580.04    9.43
   4   2   4  576.86    9.37
   4  -2   4  696.04    8.73
   4   2   4  584.22    9.76
   4  -2   4  651.72    9.58
   4  -2   4  654.20    8.52
   4  -2   5  729.41   11.11
   4  -2   5  766.27   10.36
   4   2   5  683.42   11.53
   4   2   5  673.69   11.35
   4   2   5  628.48   10.46
   4   2   5  697.24   11.36
   4  -2   5  741.62   10.44
  -4   2  -5  622.86   11.37
  -4  -2  -5  695.67   11.46
   4   2   5  636.15   11.40
   4  -2   5  768.36   10.42
  -4  -2  -5  662.93   11.62
  -4  -2  -5  794.87   10.59
   4  -2   5  794.89   10.32
  -4  -2  -5  678.52   11.36
   4   2   5  681.46   11.68
  -4  -2  -5  763.19   10.63
  -4   2  -5  635.18   11.34
  -4   2  -5  675.02   11.91
   4  -2   6    0.26    0.84
   4   2   6    1.40    1.08
   4   2   6    0.25    0.63
  -4   2  -6    0.94    1.26
  -4   2  -6    0.62    1.54
  -4  -2  -6    5.16    1.17
   4   2   6    0.27    1.22
  -4  -2  -6   -0.51    1.30
   4   2   6   -0.28    1.23
   4   2   6   -0.09    1.00
   4  -2   6    0.79    0.77
  -4  -2  -6    1.03    0.69
  -4  -2  -6    0.58    0.77
   4  -2   6    0.80    0.67
  -4   2  -6    0.04    1.29
  -4  -2  -6    0.64    1.19
  -4   2  -7   10.36    2.09
  -4   2  -7    6.86    1.69
  -4  -2  -7    5.12    1.37
   4   2   7    9.03    1.90
  -4   2  -7    6.10    1.83
  -4  -2  -7    8.67    1.78
   4   2   7    6.99    1.42
   4  -2   7    9.57    1.09
   4   2   7    7.24    1.56
  -4  -2  -7    9.96    1.21
   4  -2   7    6.62    1.18
   4  -2   7    8.14    1.20
  -4  -2  -7    7.46    1.70
   4   2   8  277.46    5.97
  -4   2  -8  308.80    7.73
  -4   2  -8  300.72    7.67
  -4  -2  -8  301.15    7.13
  -4   2  -8  263.06    7.43
  -4   2  -8  291.13    7.38
  -4  -2  -8  301.86    5.64
  -4  -2  -8  287.10    7.54
   4  -2   8  259.29    5.73
   4   2   8  265.25    6.46
   4  -2   8  252.05    5.60
   4  -2   8  298.80    5.64
  -4  -2  -8  237.77    6.44
   4   2   8  346.96    8.77
  -4   2  -9   24.06    2.65
  -4  -2  -9   25.85    1.48
  -4  -2  -9   26.46    2.56
   4  -2   9   25.65    1.77
   4   2   9   27.84    2.46
  -4   2  -9   25.17    2.74
  -4   2  -9   28.19    2.64
   4  -2   9   23.95    1.72
   4   2   9   17.98    2.10
  -4   2  -9   22.92    2.01
   4   2   9   25.07    1.81
  -4   2  -9   20.74    2.57
  -4  -2  -9   21.09    1.99
  -4   2  -9   24.77    2.84
  -4  -2  -9   27.78    2.36
   4  -2  10    0.46    0.91
   4   2  10    1.07    1.24
  -4   2 -10   -0.39    1.69
  -4   2 -10    0.67    1.40
   4   2  10    0.58    0.80
  -4  -2 -10    1.39    1.46
   4   2  10   -0.23    1.24
   4  -2  10    0.54    0.92
  -4   2 -10   -1.66    2.18
  -4  -2 -10    1.57    1.31
  -4   2 -10   -0.55    1.76
  -4  -2 -10    1.43    1.13
  -4   2 -10   -0.13    1.80
  -4  -2 -11   75.72    2.94
  -4   2 -11   84.68    3.06
  -4   2 -11   87.63    3.18
   4  -2  11   64.53    2.26
   4  -2  11   59.01    2.16
   4   2  11   63.61    2.41
  -4  -2 -11   66.54    2.32
   4  -2  11   54.77    2.06
  -4   2 -11   88.02    3.64
  -4  -2 -11   67.47    2.52
  -4   2 -12    8.73    1.03
   4   2  12    7.32    0.85
   4  -2  12    5.83    0.79
  -4  -2 -12    6.22    0.86
  -4  -2 -12    5.76    0.90
  -4  -2 -12    8.21    1.00
   4  -2  12    6.60    0.87
   4   3 -14    7.85    1.37
   4   3 -14    8.02    1.64
  -4   3  14    7.97    1.39
  -4  -3  14    4.47    0.73
   4   3 -14    7.24    1.30
  -4  -3  14    5.86    1.02
   4   3 -14    8.72    1.69
   4  -3 -14    6.75    1.30
   4   3 -14    7.32    1.11
  -4  -3  13    0.57    0.79
   4   3 -13    0.74    1.15
   4   3 -13    1.47    1.37
  -4   3  13    0.45    0.78
   4   3 -13    1.39    1.15
  -4  -3  13    0.29    0.82
  -4   3  13   -0.52    1.47
   4   3 -13    1.02    1.39
   4  -3 -13    1.00    1.22
   4  -3 -13    0.39    1.17
   4   3 -13    0.46    0.90
  -4  -3  13    0.86    1.02
  -4  -3  12    3.66    1.07
  -4  -3  12    4.22    1.20
  -4   3  12    4.58    1.01
   4  -3 -12    4.84    0.99
   4  -3 -12    4.64    1.39
   4   3 -12    5.13    1.49
   4   3 -12    5.18    1.29
  -4   3  12    8.21    1.59
  -4  -3  12    3.42    1.13
  -4  -3  12    4.51    1.12
   4   3 -12    5.24    1.39
   4   3 -12    4.58    1.15
   4  -3 -12    4.32    1.28
   4   3 -12    3.97    1.41
  -4   3  11  255.13    5.43
   4  -3 -11  179.08    4.65
   4   3 -11  194.54    5.16
   4  -3 -11  175.90    4.95
   4   3 -11  181.40    4.56
  -4   3  11  247.43    5.72
   4   3 -11  189.63    4.91
  -4  -3  11  160.91    4.67
  -4  -3  11  163.10    4.70
   4   3 -11  183.59    4.84
   4  -3 -11  191.90    4.82
   4   3 -11  184.44    4.78
  -4  -3  11  159.71    4.69
   4   3 -11  189.78    4.79
   4  -3 -11  182.93    4.79
  -4   3  11  186.50    4.49
  -4   3  10    6.69    1.08
  -4   3  10    7.65    1.18
   4   3 -10    4.90    1.08
   4  -3 -10    4.39    1.25
   4   3 -10    4.72    1.07
   4  -3 -10    4.46    1.04
  -4  -3  10    4.14    1.08
   4  -3 -10    4.35    0.94
   4   3 -10    4.37    1.21
   4   3 -10    4.27    1.12
  -4  -3  10    4.58    1.15
   4   3 -10    3.36    1.15
   4  -3 -10    4.64    1.03
   4   3 -10    4.30    1.30
  -4  -3  10    4.25    1.07
  -4   3  10    5.08    1.00
   4  -3  -9    3.32    0.86
  -4   3   9    3.13    0.84
  -4   3   9    6.50    0.99
  -4   3   9    4.23    0.80
  -4  -3   9    3.26    0.96
   4   3  -9    3.16    0.97
   4  -3  -9    2.85    0.87
   4  -3  -9    3.19    0.93
   4  -3  -9    2.94    0.86
   4   3  -9    2.53    1.02
  -4  -3   9    2.53    0.90
   4   3  -9    4.83    1.03
  -4   3   9    6.39    0.93
  -4  -3   9    2.80    0.89
   4   3  -9    2.83    1.03
  -4   3   8    9.04    0.88
  -4  -3   8    9.52    1.08
  -4  -3   8    8.83    0.82
   4   3  -8    9.88    1.25
  -4   3   8   11.60    1.00
   4  -3  -8    7.64    1.02
   4   3  -8    8.65    1.09
   4  -3  -8    9.01    0.92
  -4   3   8   10.91    0.84
  -4  -3   8    7.12    1.03
  -4   3   8    9.25    0.89
   4  -3  -8    8.50    0.97
   4   3  -8    8.18    1.10
   4  -3  -7   26.36    1.45
   4   3  -7   26.28    1.46
   4  -3  -7   27.53    1.32
  -4   3   7   29.98    1.30
  -4  -3   7   28.85    1.47
  -4   3   7   30.58    1.29
  -4  -3   7   28.01    1.70
   4  -3  -7   26.14    1.45
   4  -3  -7   32.92    1.33
  -4   3   7   27.88    1.13
  -4  -3   7   28.72    1.64
  -4   3   7   29.69    1.15
  -4   3   7   29.40    1.20
  -4  -3   7   28.24    1.50
  -4  -3   7   29.45    1.38
  -4  -3   6  563.00    8.26
  -4   3   6  528.82    7.51
   4  -3  -6  511.52    8.54
  -4  -3   6  558.16    8.06
   4  -3  -6  678.56    9.42
   4  -3  -6  580.45    7.87
   4   3  -6  427.61    8.01
  -4   3   6  535.19    7.44
  -4  -3   6  515.55    7.98
  -4   3   6  556.92    7.76
  -4   3   6  449.15    7.87
   4  -3  -6  530.18    8.15
   4  -3  -6  507.53    8.45
   4  -3  -6  538.35    7.82
  -4   3   6  543.95    7.39
   4  -3  -6  549.00    7.60
   4   3  -6  366.94    7.38
   4  -3  -6  495.77    8.12
  -4  -3   6  561.59    8.84
  -4  -3   5  677.18    9.36
   4  -3  -5  546.45    9.61
  -4   3   5  596.66   10.20
   4  -3  -5  560.03    9.52
  -4   3   5  635.30    8.87
  -4  -3   5  662.58    9.81
  -4  -3   5  677.76    9.53
  -4  -3   5  650.95    9.69
   4  -3  -5  594.78    9.24
  -4   3   5  643.74    8.70
   4  -3  -5  619.31    9.19
  -4  -3   5  630.13    9.05
  -4   3   5  509.54    8.91
  -4  -3   5  797.13    8.93
   4   3  -5  565.08    9.30
  -4   3   5  665.51    8.85
   4   3  -5  534.93    9.33
  -4   3   4  583.84    9.29
   4   3  -4  609.87    9.68
   4   3  -4  602.52    9.48
  -4   3   3    6.39    0.73
  -4  -3   3    8.20    0.43
  -4   3   3    7.57    0.61
  -4  -3   3    9.46    0.78
   4   3  -3    8.91    1.00
   4   3  -3    6.75    0.71
   4  -3  -3    8.01    0.72
   4   3  -3    5.98    0.67
  -4   3   2 1355.06   20.24
  -4  -3   2 1496.89   19.07
   4   3  -2 1382.62   19.04
   4  -3  -2 1563.02   20.38
  -4  -3   2 1935.67   20.64
   4   3  -2 1068.09   21.11
   4   3  -2 1615.03   20.44
   4  -3  -2 1322.27   19.45
  -4   3   2 1420.08   20.18
   4   3  -2 1418.02   19.85
  -4   3   2 1984.17   21.66
   4  -3  -2 1674.80   20.27
  -4   3   2 1429.00   20.32
  -4  -3   1  124.32    1.81
   4   3  -1  169.83    2.76
  -4   3   1  118.39    3.04
  -4  -3   1  109.59    1.71
  -4  -3   1  155.20    2.94
  -4  -3   1  223.09    3.29
   4  -3  -1  136.70    2.23
  -4   3   1  244.35    3.63
   4   3  -1  126.72    2.44
  -4   3   1  291.22    4.41
   4  -3  -1  139.92    2.70
  -4   3   1  125.13    3.04
  -4   3   0 6399.75   53.89
   4   3   0 5391.93   52.77
  -4  -3   0 5095.25   52.60
   4  -3   0 5244.63   51.32
   4   3   0 5632.12   54.59
  -4   3   0 3705.35   52.72
   4  -3   0 3792.37   51.35
   4   3   1   71.38    2.06
  -4   3  -1   58.97    2.40
  -4   3  -1   84.23    2.58
  -4  -3  -1   42.14    1.06
   4  -3   1   51.85    1.17
   4  -3   1   60.09    1.14
   4   3   1   45.75    2.16
   4   3   1   45.10    1.15
   4   3   1   47.27    2.16
  -4  -3  -1   86.32    2.10
   4  -3   2   21.95    1.04
  -4  -3  -2   19.40    1.11
   4   3   2   19.26    1.21
  -4   3  -2   19.40    1.20
  -4   3  -2   17.09    1.32
   4   3   2   15.49    1.39
  -4  -3  -2   16.04    1.06
   4  -3   2   20.44    1.34
  -4  -3  -2   22.33    1.09
  -4  -3  -2   19.59    1.16
  -4   3  -2   18.16    1.24
   4  -3   2   22.88    1.09
  -4   3  -2   35.08    1.81
  -4  -3  -2   14.94    0.70
  -4   3  -2   31.23    1.72
   4   3   2   14.70    0.95
  -4  -3  -2   21.99    1.07
   4   3   2   17.50    1.41
  -4  -3  -2   39.46    1.43
   4  -3   2   15.57    0.92
   4  -3   3   19.43    1.11
   4   3   3   21.18    1.20
   4  -3   3   32.49    1.27
  -4   3  -3   41.06    1.85
  -4   3  -3   28.02    1.75
  -4  -3  -3   16.57    0.89
   4  -3   3   31.30    1.24
   4  -3   3   27.62    1.40
  -4   3  -3   20.49    1.42
  -4  -3  -3   23.19    1.38
  -4  -3  -3   30.13    1.34
  -4  -3  -3   29.26    1.34
   4   3   3   22.94    1.63
  -4  -3  -3   53.96    1.69
   4  -3   3   28.57    1.18
   4   3   3   24.04    1.48
  -4  -3  -3   26.36    1.39
  -4  -3  -3   18.80    1.23
   4  -3   3   24.97    1.53
  -4   3  -3   21.26    1.33
   4   3   3   20.69    1.42
   4   3   3   19.93    1.21
   4  -3   3   17.17    1.23
  -4  -3  -3   20.64    1.13
  -4   3  -4   27.10    1.77
  -4   3  -4   27.15    1.68
  -4  -3  -4   37.20    1.40
  -4   3  -4   24.86    1.51
  -4   3  -4   24.83    1.60
  -4  -3  -4   33.51    1.62
   4  -3   4   30.99    1.61
   4  -3   4   30.05    1.73
   4   3   4   27.03    1.71
   4  -3   4   30.74    1.32
  -4  -3  -4   26.40    1.49
  -4  -3  -4   31.53    1.75
   4   3   4   27.61    1.48
   4  -3   4   35.00    1.39
   4   3   4   24.49    1.50
   4   3   4   28.29    1.85
   4  -3   4   24.77    1.32
   4   3   4   27.78    1.54
   4  -3   4   35.45    1.41
  -4  -3  -4   29.02    1.78
  -4  -3  -4   22.79    1.20
   4   3   5  124.16    3.63
   4  -3   5  149.74    3.24
  -4   3  -5  114.34    3.72
  -4  -3  -5  173.10    3.34
  -4   3  -5  108.66    3.50
  -4   3  -5  115.35    3.70
  -4  -3  -5  152.03    3.85
  -4   3  -5  116.71    3.85
   4  -3   5  135.71    3.70
  -4  -3  -5  136.23    4.18
  -4  -3  -5  130.73    3.38
   4   3   5  123.04    3.89
   4   3   5  126.62    3.76
   4   3   5  127.58    4.05
  -4  -3  -5  131.21    4.06
   4  -3   5  123.22    3.24
   4   3   5  132.54    4.13
   4   3   5  122.14    3.50
   4  -3   5  148.25    3.21
   4  -3   5  141.88    3.65
   4   3   6  295.90    6.63
   4  -3   6  309.81    5.71
  -4   3  -6  283.65    7.19
  -4   3  -6  258.58    6.59
  -4  -3  -6  369.44    5.75
  -4   3  -6  253.02    6.35
   4  -3   6  298.38    6.23
   4  -3   6  316.24    6.34
   4   3   6  291.76    6.95
  -4  -3  -6  305.37    7.28
  -4  -3  -6  337.18    5.87
   4   3   6  304.66    6.94
   4   3   6  306.70    6.76
  -4  -3  -6  294.79    7.00
   4   3   6  292.13    7.00
   4   3   6  299.76    6.02
  -4   3  -6  257.88    6.56
  -4  -3  -6  363.21    6.87
   4  -3   6  340.22    5.84
  -4   3  -7    8.93    2.04
  -4  -3  -7   10.50    1.02
  -4   3  -7    8.13    1.74
   4   3   7    9.10    1.80
   4  -3   7    9.02    1.14
   4   3   7    8.67    1.53
   4   3   7    7.31    1.66
  -4  -3  -7    7.50    1.52
   4  -3   7    8.74    1.27
   4   3   7   11.72    1.58
  -4   3  -7    7.95    1.77
  -4  -3  -7   11.82    1.65
  -4  -3  -7   10.86    1.10
  -4  -3  -7    9.22    1.89
   4   3   7    7.56    1.75
   4  -3   7    8.78    1.11
   4   3   8  145.87    4.46
   4  -3   8  125.69    3.81
  -4  -3  -8  123.84    4.62
   4   3   8  137.86    4.77
  -4  -3  -8  144.81    5.05
  -4   3  -8  128.06    4.96
  -4  -3  -8  155.78    4.52
   4   3   8  167.57    5.80
   4  -3   8  147.97    3.88
  -4   3  -8  142.44    5.25
  -4   3  -8  165.83    5.75
   4  -3   8  131.28    3.67
   4   3   9    0.31    0.92
   4  -3   9    0.34    0.98
   4  -3   9    0.79    1.01
   4   3   9   -0.52    2.01
  -4   3  -9   -0.93    1.66
  -4  -3  -9    0.53    1.05
  -4   3  -9   -2.05    2.15
   4   3   9    0.34    1.26
  -4  -3  -9    0.09    1.25
  -4   3  -9   -1.44    2.04
  -4  -3  -9    0.54    1.31
   4  -3   9    4.39    1.11
  -4  -3  -9    0.84    1.49
  -4   3  -9    0.28    1.96
  -4   3  -9    0.20    2.10
  -4  -3 -10   44.28    2.00
  -4   3 -10   52.74    3.24
   4  -3  10   46.49    2.16
  -4  -3 -10   49.04    2.50
  -4   3 -10   48.76    3.20
  -4  -3 -10   49.28    2.75
  -4   3 -10   56.36    2.61
  -4   3 -10   49.29    3.28
  -4  -3 -10   44.33    2.15
   4  -3  10   40.08    2.00
   4   3  10   44.38    2.49
  -4   3 -10   62.35    3.35
  -4   3 -10   58.97    3.48
   4   3  10   54.40    2.84
   4   3  10   43.25    1.99
   4  -3  10   37.27    1.97
  -4   3 -11   17.60    1.81
  -4   3 -11   19.97    1.66
   4  -3  11   12.67    1.26
   4   3  11   10.90    0.89
  -4  -3 -11   15.07    1.31
   4   3  11   13.92    1.38
  -4  -3 -11   12.85    1.50
   4  -3  11   10.23    1.10
  -4   3 -11   17.11    1.97
   4  -3  11   11.22    1.10
   4   3  11   12.39    1.32
  -4  -3 -11   12.52    1.11
  -4   3 -11   17.74    2.00
  -4  -3 -11   11.63    1.14
  -4   3 -12   57.57    2.09
   4  -3  12   43.44    1.55
   4  -3  12   41.07    1.45
  -4  -3 -12   42.27    1.44
  -4   3 -12   56.67    1.92
   4  -4 -14    2.50    1.23
   4  -4 -14    2.38    1.13
  -4  -4  14    2.06    0.66
   4   4 -14    4.14    1.50
   4   4 -14    2.93    1.18
  -4  -4  14    2.19    0.80
   4   4 -14    3.00    1.37
   4   4 -14    2.83    1.04
   4  -4 -14    3.33    1.33
   4   4 -13  201.36    5.00
  -4   4  13  262.82    5.91
   4  -4 -13  190.36    4.87
   4   4 -13  165.98    4.21
   4  -4 -13  206.72    5.28
  -4  -4  13  120.13    3.46
  -4  -4  13  130.05    3.75
  -4  -4  13  147.31    4.11
   4   4 -13  152.43    3.74
   4  -4 -13  164.85    4.52
   4   4 -12    2.95    1.18
   4   4 -12    2.86    1.36
  -4   4  12    4.74    1.46
   4   4 -12    3.34    1.34
  -4  -4  12    2.01    1.02
   4  -4 -12    2.29    1.28
  -4  -4  12    3.03    1.05
   4  -4 -12    2.13    0.86
  -4   4  12    5.44    1.30
  -4  -4  12    1.48    1.08
  -4  -4  12    2.39    1.09
  -4   4  12    3.24    0.86
   4  -4 -12    3.09    1.22
   4   4 -12    2.75    0.93
  -4   4  11   84.14    3.04
   4  -4 -11   57.37    2.91
   4   4 -11   65.51    3.00
  -4   4  11   80.28    3.14
   4   4 -11   57.18    2.65
   4  -4 -11   53.91    2.47
   4  -4 -11   59.01    2.76
  -4  -4  11   50.77    2.56
  -4  -4  11   52.71    2.61
  -4  -4  11   51.18    2.63
   4   4 -11   55.75    2.46
   4   4 -11   60.90    2.74
  -4   4  11   61.48    2.40
  -4  -4  10  117.97    3.86
   4   4 -10  123.28    3.76
  -4   4  10  153.36    4.01
  -4   4  10  167.95    3.97
   4   4 -10  118.59    3.59
   4   4 -10  126.02    4.18
   4   4 -10  123.95    3.96
   4  -4 -10  115.79    3.54
   4  -4 -10  128.26    3.88
  -4  -4  10  109.90    3.68
   4   4 -10  118.25    3.72
  -4   4  10  128.62    3.47
   4   4 -10  121.01    3.90
  -4   4  10  137.85    3.62
   4   4  -9  268.12    5.94
  -4   4   9  314.62    5.40
  -4   4   9  311.95    5.68
   4  -4  -9  260.97    5.83
   4   4  -9  256.04    5.90
   4   4  -9  250.64    5.68
   4  -4  -9  275.04    5.74
  -4  -4   9  242.50    5.64
   4   4  -9  246.00    5.92
  -4   4   9  284.87    5.40
  -4   4   9  288.18    5.44
  -4  -4   9  259.56    5.92
   4  -4  -9  237.74    5.57
   4  -4  -8    0.41    0.74
  -4   4   8    1.31    0.66
  -4   4   8    2.84    0.66
   4   4  -8    0.66    0.82
   4  -4  -8    1.23    0.75
  -4   4   8    1.64    0.65
  -4   4   8    1.04    0.57
  -4  -4   8    0.73    0.83
  -4  -4   8    1.50    0.81
   4   4  -8    1.66    0.98
   4  -4  -8    0.94    0.89
   4  -4  -8    0.79    0.82
   4   4  -8    1.24    0.79
   4  -4  -8    0.66    0.83
  -4  -4   8    0.64    0.77
  -4   4   8    0.86    0.60
  -4   4   7   36.63    1.52
  -4  -4   7   35.65    1.66
  -4   4   7   37.74    1.50
  -4  -4   7   32.38    1.89
  -4  -4   7   34.33    1.43
   4  -4  -7   34.05    1.78
   4   4  -7   33.07    1.75
  -4  -4   7   33.02    1.79
   4  -4  -7   35.26    1.59
  -4   4   7   37.00    1.42
  -4   4   7   37.69    1.39
  -4  -4   7   36.55    1.76
   4  -4  -7   38.47    1.60
  -4   4   7   37.59    1.40
   4  -4  -7   31.81    1.72
  -4   4   6    4.52    0.54
   4  -4  -6    3.90    0.78
  -4  -4   6    3.70    0.59
   4  -4  -6    4.30    0.65
   4  -4  -6    3.19    0.80
  -4   4   6    4.00    0.60
   4  -4  -6    5.41    0.71
  -4  -4   6    4.24    0.88
  -4   4   6    4.11    0.58
  -4  -4   6    3.86    0.84
  -4  -4   6    4.30    0.75
   4  -4  -6    4.38    0.77
  -4  -4   6    3.71    0.60
  -4   4   6    4.46    0.62
   4   4  -6    3.69    0.82
  -4   4   5   52.05    1.65
  -4  -4   5   52.65    2.10
  -4  -4   5   58.89    1.73
   4  -4  -5   46.87    2.17
  -4   4   5   46.02    1.62
  -4   4   5   48.87    1.63
  -4  -4   5   48.22    1.54
   4  -4  -5   50.20    1.86
   4   4  -5   48.39    2.22
   4   4  -5   38.17    1.79
  -4  -4   5   50.90    1.97
  -4  -4   5   49.55    2.02
  -4  -4   5   50.51    1.86
   4  -4  -5   42.60    1.99
   4  -4  -5   54.82    2.32
   4  -4  -5   49.57    1.61
  -4  -4   4   63.40    2.19
   4  -4  -4   60.32    2.33
  -4   4   4   54.40    1.73
  -4   4   4   53.71    1.79
  -4  -4   4   58.51    2.07
   4  -4  -4   62.70    2.37
  -4  -4   4   56.39    1.97
  -4   4   4   48.52    1.86
  -4   4   4   52.14    1.70
  -4  -4   4   90.99    2.02
   4   4  -4   45.75    1.67
  -4   4   4   57.61    2.29
  -4   4   4   53.99    1.51
   4   4  -4   28.76    1.80
   4   4  -4   84.17    2.89
   4   4  -4   52.94    1.90
   4  -4  -4   58.12    2.26
   4  -4  -4   61.57    2.04
  -4   4   3 2187.34   27.30
   4   4  -3 2220.91   27.91
  -4  -4   3 2355.92   28.10
   4  -4  -3 2470.15   29.02
   4  -4  -3 2457.96   28.90
   4   4  -3 2050.22   27.58
   4   4  -3 1772.32   27.19
  -4   4   3 2217.69   28.77
   4  -4  -3 2404.36   28.34
  -4  -4   3 2382.62   28.10
  -4   4   3 1905.90   27.55
   4  -4  -3 2836.52   29.15
  -4   4   3 2170.88   27.92
  -4  -4   3 2584.08   28.69
  -4  -4   2    4.65    0.66
   4  -4  -2    2.01    0.71
  -4   4   2    3.84    0.63
  -4   4   2    2.63    0.54
  -4  -4   2    3.42    0.58
   4  -4  -2    2.77    0.59
   4  -4  -2    2.04    0.28
   4   4  -2    1.55    0.97
   4   4  -2    5.04    0.64
   4  -4  -2    4.92    0.87
  -4   4   2    2.53    0.62
   4   4  -2    2.74    0.43
   4   4  -2    1.86    0.37
  -4  -4   1  173.84    3.87
   4  -4  -1  249.15    4.03
   4  -4  -1  274.36    3.20
   4   4  -1  160.94    4.92
  -4  -4   1  275.02    4.26
  -4   4   1  368.57    4.96
  -4   4   1  240.85    4.76
   4   4  -1  274.57    4.18
  -4   4   1  204.65    4.40
   4   4  -1  322.56    6.52
  -4   4   1  196.97    4.46
   4  -4  -1  177.17    4.17
  -4  -4   0    1.69    0.52
   4  -4   0    1.57    0.64
   4  -4   0    3.39    0.76
  -4  -4   0    1.45    0.44
   4  -4   0    1.42    0.36
   4  -4   0    1.43    0.57
  -4  -4   0    1.18    0.49
  -4  -4   0    1.97    0.59
   4  -4   0    1.06    0.56
   4  -4   0    3.10    0.83
  -4   4   0    2.63    0.76
   4   4   0    0.62    0.98
  -4  -4   0    1.77    0.54
   4   4   0    2.18    0.55
  -4   4   0    1.38    0.85
   4  -4   1  304.34    4.84
   4   4   1  222.96    5.84
  -4   4  -1  236.93    4.88
  -4  -4  -1  266.68    4.84
  -4  -4  -1  267.43    4.82
   4   4   1  205.87    4.26
  -4   4  -1  237.26    4.81
  -4   4  -1  430.80    6.50
   4   4   1  342.13    5.35
  -4   4  -1  312.06    6.73
  -4  -4  -1  338.59    5.07
   4   4   1  267.89    4.89
   4  -4   1  289.64    4.93
  -4  -4  -1  253.28    4.70
   4  -4   1  279.76    5.22
  -4  -4  -1  327.46    5.00
   4   4   1  225.84    5.94
   4  -4   1  219.63    4.66
   4  -4   1  320.62    5.01
  -4  -4  -1  257.42    4.67
   4  -4   1  231.10    4.88
   4   4   2    7.93    0.75
   4  -4   2    8.21    0.87
   4  -4   2   11.89    0.89
   4   4   2    7.79    1.24
  -4   4  -2    8.41    1.10
  -4   4  -2    9.13    0.94
  -4  -4  -2   11.51    0.99
  -4   4  -2    7.69    0.83
  -4   4  -2    7.30    0.96
  -4  -4  -2   11.18    0.94
   4   4   2    8.69    0.94
   4  -4   2   14.10    0.96
  -4  -4  -2   12.16    0.92
  -4  -4  -2    8.67    0.85
  -4   4  -2   20.59    1.61
  -4   4  -2   14.44    1.33
   4  -4   2   10.99    0.95
   4   4   2   10.96    1.41
   4  -4   2    8.51    0.84
  -4  -4  -2   12.40    0.92
   4  -4   3  205.58    3.67
   4  -4   3  190.52    3.77
  -4   4  -3  148.67    3.87
  -4   4  -3  149.66    3.73
   4  -4   3  159.12    3.55
  -4  -4  -3  208.64    3.86
  -4  -4  -3  144.64    3.52
   4  -4   3  186.32    4.21
   4  -4   3  180.62    3.74
  -4  -4  -3  154.11    3.76
  -4  -4  -3  212.82    3.88
   4   4   3  142.69    3.52
   4  -4   3  148.66    3.73
   4  -4   3  226.29    3.94
   4   4   3  133.26    3.28
  -4  -4  -3  171.04    4.04
  -4  -4  -3  192.02    4.00
   4   4   3  158.79    3.96
   4  -4   4   59.15    1.88
   4  -4   4   54.18    2.02
  -4   4  -4   41.33    2.14
  -4   4  -4   40.96    2.03
  -4   4  -4   37.03    1.78
  -4  -4  -4   62.21    2.06
   4   4   4   44.05    1.91
  -4   4  -4   43.85    2.01
  -4  -4  -4   59.15    2.02
   4  -4   4   44.11    1.92
  -4  -4  -4   45.51    2.00
  -4  -4  -4   55.70    2.29
   4   4   4   46.93    2.23
   4  -4   4   51.68    1.96
   4  -4   4   52.08    2.28
   4  -4   4   46.94    1.81
   4   4   4   50.35    1.88
  -4  -4  -4   50.71    2.34
   4   4   4   48.41    2.28
  -4  -4  -4   38.01    1.72
   4   4   4   45.54    1.98
  -4   4  -5  461.65    9.22
  -4   4  -5  455.63    8.98
  -4   4  -5  418.95    8.44
  -4  -4  -5  649.30    9.03
   4   4   5  541.00    9.77
  -4   4  -5  470.54    8.93
  -4  -4  -5  631.50    8.98
  -4  -4  -5  523.32    9.74
  -4  -4  -5  567.51    9.61
  -4  -4  -5  528.58    8.86
   4  -4   5  534.04    8.49
   4   4   5  517.18    9.04
   4   4   5  498.77    8.76
   4  -4   5  613.86    8.38
   4   4   5  519.54    9.08
   4   4   5  566.53    9.75
   4  -4   5  559.48    8.81
   4  -4   5  528.46    9.11
  -4  -4  -5  402.70    7.93
  -4   4  -6    8.06    1.58
  -4   4  -6    9.94    1.52
  -4   4  -6    9.70    1.42
  -4  -4  -6   14.48    1.31
   4   4   6   10.63    1.43
   4  -4   6   11.91    1.12
  -4   4  -6    8.37    1.49
  -4  -4  -6   13.05    1.37
   4   4   6   11.03    1.37
   4   4   6    9.94    1.63
   4   4   6    9.15    1.48
   4   4   6   11.60    1.71
  -4  -4  -6   12.35    1.65
  -4  -4  -6   11.40    1.30
   4   4   6   11.13    1.61
   4  -4   6   12.04    1.19
   4  -4   6   12.38    1.31
  -4  -4  -6    9.28    1.65
   4  -4   6   10.92    1.40
  -4   4  -7   27.61    2.43
  -4   4  -7   33.89    2.95
  -4   4  -7   27.78    2.33
  -4  -4  -7   35.40    1.93
   4   4   7   33.44    1.82
   4   4   7   31.44    2.46
  -4  -4  -7   27.84    2.35
   4   4   7   30.59    2.24
   4  -4   7   27.67    1.68
   4  -4   7   27.43    1.94
  -4   4  -7   25.07    2.26
  -4  -4  -7   32.57    1.96
   4   4   7   33.83    2.55
   4   4   7   33.58    2.56
  -4  -4  -7   31.19    2.41
  -4  -4  -7   35.66    1.78
   4   4   7   34.17    2.30
   4  -4   7   34.99    1.82
   4   4   8   -1.42    1.73
  -4  -4  -8   -0.06    0.97
  -4  -4  -8   -0.48    1.11
  -4   4  -8    0.50    1.70
   4  -4   8   -1.59    1.26
   4  -4   8   -0.09    0.86
   4   4   8   -1.11    1.42
  -4  -4  -8   -0.37    1.49
   4  -4   8    0.73    1.15
   4  -4   8    0.69    0.93
   4   4   8   -0.61    1.94
  -4   4  -8    0.46    1.58
  -4   4  -8   -0.05    2.04
  -4  -4  -8   -1.09    1.84
   4   4   8   -1.15    1.83
  -4   4  -9   13.27    2.20
  -4   4  -9   11.74    2.05
  -4  -4  -9   13.60    1.36
   4  -4   9   16.11    1.48
   4   4   9   21.09    2.74
   4   4   9   15.49    1.58
  -4  -4  -9   14.28    1.80
  -4   4  -9   17.34    2.65
  -4  -4  -9   15.00    1.35
   4  -4   9   13.05    1.33
  -4  -4  -9   14.30    1.89
   4   4   9   16.43    1.99
  -4   4  -9   10.69    2.16
   4  -4   9   10.68    1.42
   4  -4   9   12.54    1.47
  -4   4 -10   17.03    1.93
  -4   4 -10   16.21    2.25
  -4   4 -10   14.94    2.09
  -4  -4 -10   14.66    1.25
  -4  -4 -10   15.61    1.24
  -4  -4 -10   18.36    1.72
  -4   4 -10   16.62    2.26
   4  -4  10   15.31    1.42
  -4   4 -10   20.99    2.49
  -4   4 -10   18.62    2.38
   4  -4  10   13.89    1.29
   4   4  10   15.27    1.71
  -4  -4 -10   16.19    1.75
   4   4  10   16.55    1.49
   4  -4  10   11.74    1.30
   4  -4  10   12.33    1.26
   4   4  10   17.84    1.98
   4  -4  11   60.89    2.12
   4   4  11   47.76    1.64
  -4  -4 -11   58.79    2.27
   4  -4  11   51.95    1.89
   4   4  11   56.07    2.09
  -4  -4 -11   51.48    1.74
  -4   4 -11   71.07    2.75
  -4  -4 -11   46.44    1.64
  -4   4 -11   69.76    2.89
   4   4  11   62.27    2.29
   4  -4  11   46.70    1.80
  -4  -4 -11   69.01    2.25
  -4   4 -11   85.08    2.95
   4  -5 -14   16.80    1.42
   4   5 -14   18.71    1.79
   4  -5 -14   17.66    1.51
   4   5 -14   17.88    1.56
   4   5 -13   27.19    2.13
   4   5 -13   23.72    1.62
   4  -5 -13   26.61    1.80
   4   5 -13   25.45    1.84
  -4  -5  13   16.70    1.40
   4  -5 -13   27.94    1.99
   4   5 -13   23.45    2.04
  -4   5  13   37.79    2.54
   4  -5 -13   23.91    1.87
  -4  -5  13   18.30    1.35
  -4   5  12   11.44    1.74
  -4  -5  12    5.31    1.18
  -4   5  12   12.43    1.64
   4   5 -12    6.31    1.23
   4   5 -12    7.16    1.55
   4  -5 -12    8.81    1.50
   4  -5 -12    6.35    1.01
  -4  -5  12    7.96    1.32
   4   5 -12    6.96    0.98
   4  -5 -12    7.62    1.48
   4  -5 -12    8.50    1.47
   4   5 -12    6.49    1.52
  -4  -5  12    4.78    1.13
   4   5 -12    6.46    1.35
   4   5 -12    8.56    1.50
  -4  -5  11   24.48    1.88
   4   5 -11   29.83    1.98
   4  -5 -11   33.52    2.16
   4  -5 -11   41.11    2.35
   4   5 -11   30.58    2.16
  -4   5  11   45.11    2.39
   4   5 -11   28.72    2.07
  -4   5  11   32.11    1.64
  -4  -5  11   30.14    2.07
   4   5 -11   29.39    1.73
  -4  -5  11   26.42    1.89
   4  -5 -11   26.65    1.81
   4   5 -11   28.99    1.89
  -4   5  11   49.70    2.40
  -4   5  10    0.40    0.85
   4   5 -10    0.28    1.11
   4   5 -10    3.67    1.03
   4  -5 -10    1.03    0.85
   4   5 -10   -0.05    1.31
  -4   5  10    0.56    0.97
   4   5 -10    0.56    1.04
   4  -5 -10    0.74    1.16
  -4  -5  10    0.62    0.94
  -4   5  10    0.85    0.73
  -4  -5  10    1.05    0.96
   4  -5 -10    0.73    0.98
   4   5 -10    1.43    0.86
  -4   5  10    0.65    0.83
   4  -5 -10    1.07    0.90
  -4   5   9    8.79    1.00
  -4   5   9    8.12    1.08
   4   5  -9    6.03    1.06
   4   5  -9    4.88    1.20
  -4   5   9    9.38    1.00
  -4  -5   9    6.10    1.14
   4  -5  -9    6.60    1.18
   4  -5  -9    7.23    1.18
   4   5  -9    6.62    1.30
   4  -5  -9    7.77    1.17
   4   5  -9    6.37    1.15
  -4  -5   9    7.12    1.10
  -4  -5   9    7.05    1.23
   4  -5  -9    5.84    1.26
  -4   5   9    8.34    1.14
  -4   5   8   24.24    1.34
  -4   5   8   22.39    1.28
   4  -5  -8   20.35    1.59
  -4   5   8   23.45    1.38
   4   5  -8   18.09    1.48
   4  -5  -8   21.89    1.74
   4  -5  -8   21.33    1.70
  -4   5   8   29.07    1.53
   4   5  -8   17.44    1.56
  -4  -5   8   23.06    1.56
  -4   5   8   23.24    1.41
   4   5  -8   20.26    1.81
   4  -5  -8   24.70    1.66
  -4  -5   8   21.23    1.66
  -4   5   7  308.83    5.18
  -4  -5   7  257.06    4.88
   4  -5  -7  283.48    6.23
  -4  -5   7  301.68    5.60
  -4   5   7  309.20    5.39
   4  -5  -7  246.08    5.14
   4  -5  -7  305.36    6.21
  -4  -5   7  286.34    5.99
  -4   5   7  313.91    5.33
   4  -5  -7  259.16    5.86
  -4   5   7  306.23    5.35
   4  -5  -7  323.70    5.89
  -4  -5   6   76.35    2.12
   4  -5  -6   76.97    2.92
  -4   5   6   83.44    2.32
  -4  -5   6   70.77    2.69
   4  -5  -6   66.62    2.30
   4  -5  -6   80.88    2.51
  -4  -5   6   70.31    2.42
  -4  -5   6   79.77    2.27
  -4   5   6   78.66    2.28
  -4  -5   6   76.23    2.58
   4  -5  -6   76.57    2.66
  -4   5   6   81.30    2.18
  -4   5   6   80.24    2.26
  -4  -5   5  159.30    3.77
   4  -5  -5  167.76    4.52
  -4  -5   5  149.02    3.90
   4  -5  -5  156.89    3.89
  -4   5   5  161.84    3.53
  -4   5   5  169.24    3.59
  -4  -5   5  165.26    4.28
  -4   5   5  164.38    3.59
  -4   5   5  164.94    3.55
   4  -5  -5  155.89    3.96
  -4  -5   5  160.93    3.66
  -4   5   4  308.09    5.43
  -4  -5   4  342.43    6.16
  -4  -5   4  322.62    5.27
   4  -5  -4  329.52    6.49
  -4   5   4  323.51    5.59
   4  -5  -4  338.73    6.01
   4  -5  -4  308.70    6.28
  -4   5   4  308.98    5.39
  -4  -5   4  301.86    5.65
   4  -5  -4  260.89    5.43
   4   5  -4  264.66    5.36
  -4  -5   4  324.48    5.79
  -4  -5   3    2.11    0.59
  -4  -5   3    2.56    0.67
  -4  -5   3    2.62    0.72
  -4   5   3    1.36    0.64
  -4   5   3    1.57    0.56
  -4   5   3    1.88    0.65
   4   5  -3    1.89    0.84
   4   5  -3    3.15    0.56
   4  -5  -3    2.10    0.78
   4  -5  -3    1.84    0.65
  -4   5   3    2.62    0.57
   4  -5  -3    2.09    0.85
  -4  -5   3    2.18    0.50
   4  -5  -3    2.07    0.80
   4  -5  -3    1.62    0.60
   4  -5  -2  161.26    3.39
   4   5  -2  118.88    4.07
   4   5  -2  126.38    3.09
  -4  -5   2  169.63    3.26
  -4  -5   2  108.89    3.00
  -4   5   2  113.03    3.06
   4   5  -2  151.08    5.07
  -4   5   2  107.81    3.48
  -4  -5   2  126.18    3.23
  -4  -5   2  139.05    3.51
  -4   5   2  185.40    3.51
  -4  -5   2  129.55    3.22
   4  -5  -2  188.18    3.62
   4  -5  -2  124.02    3.25
   4  -5  -2  169.15    3.73
  -4  -5   2  142.54    2.93
   4  -5  -1  120.59    3.03
   4  -5  -1   97.80    3.13
  -4  -5   1  117.96    3.17
   4  -5  -1   95.09    3.07
  -4   5   1  136.27    3.06
   4  -5  -1  111.36    2.86
   4  -5  -1  141.45    3.20
  -4  -5   1  118.26    2.71
   4   5  -1   98.40    3.80
  -4  -5   1  105.36    2.83
   4   5  -1   98.41    4.09
  -4  -5   1  100.46    2.87
  -4   5   1   98.32    3.09
  -4   5   1  159.68    3.97
  -4  -5   1  117.37    2.85
  -4  -5   0 1365.58   18.20
  -4  -5   0 1114.91   17.60
   4  -5   0 1634.32   18.04
  -4   5   0 1952.13   18.35
  -4   5   0 1188.13   17.43
   4  -5   0 1216.61   18.23
  -4  -5   0 1437.47   17.77
   4  -5   0  858.66   17.16
   4   5   0 1065.49   19.41
  -4  -5   0 1410.91   17.61
   4  -5   0 1135.01   17.87
   4  -5   0 1269.29   17.78
   4   5   0 1355.03   17.52
  -4   5  -1   12.29    0.96
  -4   5  -1   13.72    1.20
  -4  -5  -1   13.17    1.12
   4  -5   1   17.25    1.18
   4   5   1   13.04    0.89
  -4  -5  -1   15.98    1.11
   4  -5   1   13.52    1.22
   4  -5   1   15.60    1.24
   4  -5   1   13.14    1.15
   4  -5   1   12.05    1.09
  -4   5  -1   15.51    1.18
  -4  -5  -1   11.59    1.03
  -4  -5  -1   20.38    1.17
  -4  -5  -1   14.56    1.09
   4   5   1   14.64    1.07
   4   5   2   75.61    2.28
   4  -5   2  116.31    2.91
  -4   5  -2   78.18    2.49
  -4   5  -2   82.81    2.82
  -4  -5  -2   74.02    2.47
   4  -5   2  108.16    2.74
   4   5   2   65.99    1.95
  -4  -5  -2  114.21    2.97
   4  -5   2  102.08    2.95
  -4   5  -2   77.00    2.33
   4   5   2   85.93    2.64
  -4  -5  -2   95.60    2.60
   4  -5   2   88.89    2.94
   4  -5   2   81.01    2.63
  -4   5  -2   77.05    2.69
  -4  -5  -2   86.13    2.62
   4  -5   2  117.17    2.75
   4  -5   3  182.33    3.58
  -4   5  -3  114.98    3.65
  -4   5  -3  115.82    3.26
   4  -5   3  124.20    3.39
   4   5   3  108.32    2.85
  -4  -5  -3  128.03    3.49
   4   5   3  128.55    3.55
  -4  -5  -3  124.92    3.37
  -4  -5  -3  175.41    3.75
   4  -5   3  133.40    3.81
   4   5   3  123.83    3.22
  -4   5  -3  121.02    3.50
   4  -5   3  157.58    3.54
  -4  -5  -3  170.80    3.61
   4  -5   4    1.23    0.68
  -4   5  -4    0.75    1.02
  -4  -5  -4    1.03    0.96
[truncated: 550,424 more chars]
