# Supplementary material for: Synergistic passivation and stepped-dimensional perovskite analogs enable high-efficiency near-infrared light-emitting diodes
Source: Nat Commun. 2022 Dec 2;13:7425. doi: 10.1038/s41467-022-35218-0 (PMC9718757; doi:10.1038/s41467-022-35218-0)
Supplement: Supplementary file 4 — Source Data [file 41467_2022_35218_MOESM4_ESM.xlsx]

## Sheet: Fig.1e
hv(eV)	Vi	hv(eV)	Ac-Vi	hv(eV)	Vpb	hv(eV)	Cd-VPb
-23.6247	0	-24.3041	0	-21.572	0	-21.8459	0
-23.6097	0	-24.2891	0	-21.558	0	-21.8319	0
-23.5957	0	-24.2741	0	-21.543	0	-21.8169	0
-23.5807	0	-24.2591	0	-21.529	0	-21.8029	0
-23.5667	0	-24.2441	0	-21.515	0	-21.7879	0
-23.5527	0	-24.2291	0	-21.5	0	-21.7739	0
-23.5377	0	-24.2141	0	-21.486	0	-21.7589	0
-23.5237	0	-24.1991	0	-21.472	0	-21.7449	0
-23.5087	0	-24.1841	0	-21.457	0	-21.7299	0
-23.4947	0	-24.1691	0	-21.443	0	-21.7159	0
-23.4807	0	-24.1541	0	-21.429	0	-21.7009	0
-23.4657	0	-24.1391	0	-21.414	0	-21.6869	0
-23.4517	0	-24.1241	0	-21.4	0	-21.6719	0
-23.4367	0	-24.1091	0	-21.385	0	-21.6579	0
-23.4227	0	-24.0941	0	-21.371	0	-21.6439	0
-23.4077	0	-24.0791	0	-21.357	0	-21.6289	0
-23.3937	0	-24.0641	0	-21.342	0	-21.6149	0
-23.3797	0	-24.0491	0	-21.328	0	-21.5999	0
-23.3647	0	-24.0341	0	-21.314	0	-21.5859	0
-23.3507	0	-24.0191	0	-21.299	0	-21.5709	0
-23.3357	0	-24.0041	0	-21.285	0	-21.5569	0
-23.3217	0	-23.9891	0	-21.271	0	-21.5419	0
-23.3077	0	-23.9731	0	-21.256	0	-21.5279	0
-23.2927	0	-23.9581	0	-21.242	0	-21.5129	0
-23.2787	0	-23.9431	0	-21.228	0	-21.4989	0
-23.2637	0	-23.9281	0	-21.213	0	-21.4839	0
-23.2497	0	-23.9131	0	-21.199	0	-21.4699	0
-23.2357	0	-23.8981	0	-21.184	0	-21.4559	0
-23.2207	0	-23.8831	0	-21.17	0	-21.4409	0
-23.2067	0	-23.8681	0	-21.156	0	-21.4269	0
-23.1917	0	-23.8531	0	-21.141	0	-21.4119	0
-23.1777	0	-23.8381	0	-21.127	0	-21.3979	0
-23.1627	0	-23.8231	0	-21.113	0	-21.3829	0
-23.1487	0	-23.8081	0	-21.098	0	-21.3689	0
-23.1347	0	-23.7931	0	-21.084	0	-21.3539	0
-23.1197	0	-23.7781	0	-21.07	0	-21.3399	0
-23.1057	0	-23.7631	0	-21.055	0	-21.3249	0
-23.0907	0	-23.7481	0	-21.041	0	-21.3109	0
-23.0767	0	-23.7331	0	-21.026	0	-21.2959	0
-23.0627	0	-23.7181	0	-21.012	0	-21.2819	0
-23.0477	0	-23.7031	0	-20.998	0	-21.2669	0
-23.0337	0	-23.6881	0	-20.983	0	-21.2529	0
-23.0187	0	-23.6731	0	-20.969	0	-21.2389	0
-23.0047	0	-23.6581	0	-20.955	0	-21.2239	0
-22.9907	0	-23.6431	0	-20.94	0	-21.2099	0
-22.9757	0	-23.6281	0	-20.926	0	-21.1949	0
-22.9617	0	-23.6131	0	-20.912	0	-21.1809	0
-22.9467	0	-23.5981	0	-20.897	0	-21.1659	0
-22.9327	0	-23.5831	0	-20.883	0	-21.1519	0
-22.9177	0	-23.5681	0	-20.868	0	-21.1369	0
-22.9037	0	-23.5531	0	-20.854	0	-21.1229	0
-22.8897	0	-23.5381	0	-20.84	0	-21.1079	0
-22.8747	0	-23.5231	0	-20.825	0	-21.0939	0
-22.8607	0	-23.5071	0	-20.811	0	-21.0789	0
-22.8457	0	-23.4921	0	-20.797	0	-21.0649	0
-22.8317	0	-23.4771	0	-20.782	0	-21.0499	0
-22.8177	0	-23.4621	0	-20.768	0	-21.0359	0
-22.8027	0	-23.4471	0	-20.754	0	-21.0219	0
-22.7887	0	-23.4321	0	-20.739	0	-21.0069	0
-22.7737	0	-23.4171	0	-20.725	0	-20.9929	0
-22.7597	0	-23.4021	0	-20.71	0	-20.9779	0
-22.7457	0	-23.3871	0	-20.696	0	-20.9639	0
-22.7307	0	-23.3721	0	-20.682	0	-20.9489	0
-22.7167	0	-23.3571	0	-20.667	0	-20.9349	0
-22.7017	0	-23.3421	0	-20.653	0	-20.9199	0
-22.6877	0	-23.3271	0	-20.639	0	-20.9059	0
-22.6727	0	-23.3121	0	-20.624	0	-20.8909	0
-22.6587	0	-23.2971	0	-20.61	0	-20.8769	0
-22.6447	0	-23.2821	0	-20.596	0	-20.8619	0
-22.6297	0	-23.2671	0	-20.581	0	-20.8479	0
-22.6157	0	-23.2521	0	-20.567	0	-20.8339	0
-22.6007	0	-23.2371	0	-20.552	0	-20.8189	0
-22.5867	0	-23.2221	0	-20.538	0	-20.8049	0
-22.5727	0	-23.2071	0	-20.524	0	-20.7899	0
-22.5577	0	-23.1921	0	-20.509	0	-20.7759	0
-22.5437	0	-23.1771	0	-20.495	0	-20.7609	0
-22.5287	0	-23.1621	0	-20.481	0	-20.7469	0
-22.5147	0	-23.1471	0	-20.466	0	-20.7319	0
-22.5007	0	-23.1321	0	-20.452	0	-20.7179	0
-22.4857	0	-23.1171	0	-20.438	0	-20.7029	0
-22.4717	0	-23.1021	0	-20.423	0	-20.6889	0
-22.4567	0	-23.0871	0	-20.409	0	-20.6739	0
-22.4427	0	-23.0721	0	-20.395	0	-20.6599	0
-22.4277	0	-23.0571	0	-20.38	0	-20.6449	0
-22.4137	0	-23.0421	0	-20.366	0	-20.6309	0
-22.3997	0	-23.0261	0	-20.351	0	-20.6169	0
-22.3847	0	-23.0111	0	-20.337	0	-20.6019	0
-22.3707	0	-22.9961	0	-20.323	0	-20.5879	0
-22.3557	0	-22.9811	0	-20.308	0	-20.5729	0
-22.3417	0	-22.9661	0	-20.294	0	-20.5589	0
-22.3277	0	-22.9511	0	-20.28	0	-20.5439	0
-22.3127	0	-22.9361	211.204	-20.265	437.913	-20.5299	394.052
-22.2987	0	-22.9211	0	-20.251	0	-20.5149	0
-22.2837	0	-22.9061	0	-20.237	0	-20.5009	0
-22.2697	0	-22.8911	0	-20.222	0	-20.4859	0
-22.2557	0	-22.8761	0	-20.208	0	-20.4719	0
-22.2407	0	-22.8611	0	-20.193	0	-20.4569	0
-22.2267	0	-22.8461	0	-20.179	0	-20.4429	0
-22.2117	0	-22.8311	0	-20.165	0	-20.4279	0
-22.1977	0	-22.8161	0	-20.15	0	-20.4139	0
-22.1827	0	-22.8011	0	-20.136	0	-20.3999	0
-22.1687	0	-22.7861	0	-20.122	0	-20.3849	0
-22.1547	0	-22.7711	0	-20.107	0	-20.3709	0
-22.1397	0	-22.7561	0	-20.093	0	-20.3559	0
-22.1257	371.26	-22.7411	0	-20.079	0	-20.3419	0
-22.1107	0	-22.7261	0	-20.064	0	-20.3269	0
-22.0967	0	-22.7111	0	-20.05	0	-20.3129	0
-22.0827	0	-22.6961	0	-20.035	0	-20.2979	0
-22.0677	0	-22.6811	0	-20.021	0	-20.2839	0
-22.0537	0	-22.6661	0	-20.007	0	-20.2689	0
-22.0387	0	-22.6511	0	-19.992	0	-20.2549	0
-22.0247	0	-22.6361	0	-19.978	0	-20.2399	0
-22.0107	0	-22.6211	0	-19.964	0	-20.2259	0
-21.9957	0	-22.6061	0	-19.949	0	-20.2109	0
-21.9817	0	-22.5911	0	-19.935	0	-20.1969	0
-21.9667	0	-22.5761	0	-19.921	0	-20.1829	0
-21.9527	0	-22.5601	0	-19.906	0	-20.1679	0
-21.9377	0	-22.5451	0	-19.892	0	-20.1539	0
-21.9237	0	-22.5301	0	-19.877	0	-20.1389	0
-21.9097	0	-22.5151	0	-19.863	0	-20.1249	0
-21.8947	0	-22.5001	0	-19.849	0	-20.1099	0
-21.8807	0	-22.4851	0	-19.834	0	-20.0959	0
-21.8657	0	-22.4701	0	-19.82	0	-20.0809	0
-21.8517	0	-22.4551	0	-19.806	0	-20.0669	0
-21.8377	0	-22.4401	0	-19.791	0	-20.0519	0
-21.8227	0	-22.4251	0	-19.777	0	-20.0379	0
-21.8087	0	-22.4101	0	-19.763	0	-20.0229	0
-21.7937	0	-22.3951	0	-19.748	0	-20.0089	0
-21.7797	0	-22.3801	0	-19.734	0	-19.9949	0
-21.7657	0	-22.3651	0	-19.719	0	-19.9799	0
-21.7507	0	-22.3501	0	-19.705	0	-19.9659	0
-21.7367	0	-22.3351	0	-19.691	0	-19.9509	0
-21.7217	0	-22.3201	0	-19.676	0	-19.9369	0
-21.7077	0	-22.3051	0	-19.662	0	-19.9219	0
-21.6927	0	-22.2901	0	-19.648	0	-19.9079	0
-21.6787	0	-22.2751	0	-19.633	0	-19.8929	0
-21.6647	0	-22.2601	0	-19.619	0	-19.8789	0
-21.6497	0	-22.2451	0	-19.605	0	-19.8639	0
-21.6357	0	-22.2301	0	-19.59	0	-19.8499	0
-21.6207	0	-22.2151	0	-19.576	0	-19.8349	0
-21.6067	0	-22.2001	0	-19.561	0	-19.8209	0
-21.5927	0	-22.1851	0	-19.547	0	-19.8059	0
-21.5777	0	-22.1701	0	-19.533	0	-19.7919	0
-21.5637	0	-22.1551	0	-19.518	0	-19.7779	0
-21.5487	0	-22.1401	0	-19.504	0	-19.7629	0
-21.5347	0	-22.1251	0	-19.49	0	-19.7489	0
-21.5207	0	-22.1101	0	-19.475	0	-19.7339	0
-21.5057	0	-22.0941	0	-19.461	0	-19.7199	0
-21.4917	0	-22.0791	0	-19.447	0	-19.7049	0
-21.4767	0	-22.0641	0	-19.432	0	-19.6909	0
-21.4627	0	-22.0491	0	-19.418	0	-19.6759	0
-21.4477	0	-22.0341	0	-19.404	0	-19.6619	0
-21.4337	0	-22.0191	0	-19.389	0	-19.6469	0
-21.4197	0	-22.0041	393.355	-19.375	0	-19.6329	0
-21.4047	0	-21.9891	0	-19.36	0	-19.6179	0
-21.3907	0	-21.9741	0	-19.346	0	-19.6039	0
-21.3757	0	-21.9591	0	-19.332	0	-19.5889	0
-21.3617	0	-21.9441	0	-19.317	0	-19.5749	0
-21.3477	0	-21.9291	0	-19.303	0	-19.5609	0
-21.3327	0	-21.9141	0	-19.289	0	-19.5459	0
-21.3187	0	-21.8991	0	-19.274	0	-19.5319	0
-21.3037	0	-21.8841	0	-19.26	0	-19.5169	0
-21.2897	0	-21.8691	0	-19.246	0	-19.5029	0
-21.2757	0	-21.8541	0	-19.231	0	-19.4879	0
-21.2607	0	-21.8391	0	-19.217	0	-19.4739	0
-21.2467	0	-21.8241	0	-19.202	0	-19.4589	0
-21.2317	0	-21.8091	0	-19.188	0	-19.4449	0
-21.2177	0	-21.7941	0	-19.174	0	-19.4299	0
-21.2027	0	-21.7791	0	-19.159	0	-19.4159	0
-21.1887	0	-21.7641	0	-19.145	0	-19.4009	0
-21.1747	0	-21.7491	0	-19.131	0	-19.3869	0
-21.1597	0	-21.7341	0	-19.116	0	-19.3729	0
-21.1457	0	-21.7191	0	-19.102	0	-19.3579	0
-21.1307	0	-21.7041	0	-19.088	0	-19.3439	0
-21.1167	0	-21.6891	0	-19.073	0	-19.3289	0
-21.1027	0	-21.6741	0	-19.059	0	-19.3149	0
-21.0877	0	-21.6591	0	-19.044	0	-19.2999	0
-21.0737	0	-21.6441	0	-19.03	0	-19.2859	0
-21.0587	0	-21.6281	0	-19.016	0	-19.2709	0
-21.0447	0	-21.6131	0	-19.001	0	-19.2569	0
-21.0307	0	-21.5981	0	-18.987	0	-19.2419	0
-21.0157	0	-21.5831	0	-18.973	0	-19.2279	0
-21.0017	0	-21.5681	0	-18.958	0	-19.2129	0
-20.9867	0	-21.5531	0	-18.944	0	-19.1989	0
-20.9727	0	-21.5381	0	-18.93	0	-19.1839	0
-20.9577	0	-21.5231	0	-18.915	0	-19.1699	0
-20.9437	0	-21.5081	0	-18.901	0	-19.1559	0
-20.9297	0	-21.4931	0	-18.886	0	-19.1409	0
-20.9147	0	-21.4781	0	-18.872	0	-19.1269	0
-20.9007	0	-21.4631	0	-18.858	0	-19.1119	0
-20.8857	0	-21.4481	0	-18.843	0	-19.0979	0
-20.8717	0	-21.4331	0	-18.829	0	-19.0829	0
-20.8577	0	-21.4181	0	-18.815	0	-19.0689	0
-20.8427	0	-21.4031	0	-18.8	0	-19.0539	0
-20.8287	0	-21.3881	0	-18.786	0	-19.0399	0
-20.8137	0	-21.3731	0	-18.772	0	-19.0249	0
-20.7997	0	-21.3581	0	-18.757	0	-19.0109	0
-20.7857	0	-21.3431	0	-18.743	0	-18.9959	0
-20.7707	0	-21.3281	0	-18.728	0	-18.9819	0
-20.7567	0	-21.3131	0	-18.714	0	-18.9669	0
-20.7417	0	-21.2981	0	-18.7	0	-18.9529	0
-20.7277	0	-21.2831	0	-18.685	0	-18.9389	0
-20.7127	0	-21.2681	0	-18.671	0	-18.9239	0
-20.6987	0	-21.2531	0	-18.657	0	-18.9099	0
-20.6847	0	-21.2381	0	-18.642	0	-18.8949	0
-20.6697	0	-21.2231	0	-18.628	0	-18.8809	0
-20.6557	0	-21.2081	0	-18.614	0	-18.8659	0
-20.6407	0	-21.1931	0	-18.599	0	-18.8519	0
-20.6267	0	-21.1781	0	-18.585	0	-18.8369	0
-20.6127	0	-21.1631	0	-18.571	0	-18.8229	0
-20.5977	0	-21.1471	0	-18.556	0	-18.8079	0
-20.5837	0	-21.1321	0	-18.542	0	-18.7939	0
-20.5687	0	-21.1171	0	-18.527	0	-18.7789	0
-20.5547	0	-21.1021	0	-18.513	0	-18.7649	0
-20.5407	0	-21.0871	0	-18.499	0	-18.7509	0
-20.5257	0	-21.0721	0	-18.484	0	-18.7359	0
-20.5117	0	-21.0571	0	-18.47	0	-18.7219	0
-20.4967	0	-21.0421	0	-18.456	0	-18.7069	0
-20.4827	0	-21.0271	0	-18.441	0	-18.6929	0
-20.4677	0	-21.0121	0	-18.427	0	-18.6779	0
-20.4537	0	-20.9971	0	-18.413	0	-18.6639	0
-20.4397	0	-20.9821	0	-18.398	0	-18.6489	0
-20.4247	0	-20.9671	0	-18.384	0	-18.6349	0
-20.4107	0	-20.9521	0	-18.369	0	-18.6199	0
-20.3957	0	-20.9371	0	-18.355	0	-18.6059	0
-20.3817	0	-20.9221	0	-18.341	0	-18.5909	0
-20.3677	0	-20.9071	0	-18.326	0	-18.5769	0
-20.3527	0	-20.8921	0	-18.312	0	-18.5619	0
-20.3387	0	-20.8771	0	-18.298	0	-18.5479	0
-20.3237	0	-20.8621	0	-18.283	0	-18.5339	0
-20.3097	0	-20.8471	0	-18.269	0	-18.5189	0
-20.2957	0	-20.8321	0	-18.255	0	-18.5049	0
-20.2807	0	-20.8171	0	-18.24	0	-18.4899	0
-20.2667	0	-20.8021	0	-18.226	0	-18.4759	0
-20.2517	0	-20.7871	0	-18.211	0	-18.4609	0
-20.2377	0	-20.7721	0	-18.197	0	-18.4469	0
-20.2227	0	-20.7571	0	-18.183	0	-18.4319	0
-20.2087	0	-20.7421	0	-18.168	0	-18.4179	0
-20.1947	0	-20.7271	0	-18.154	0	-18.4029	0
-20.1797	0	-20.7121	0	-18.14	0	-18.3889	0
-20.1657	0	-20.6971	58.2296	-18.125	0	-18.3739	0
-20.1507	0	-20.6811	94.1326	-18.111	0	-18.3599	140.925
-20.1367	0	-20.6661	0	-18.097	0	-18.3449	0
-20.1227	0	-20.6511	0	-18.082	0	-18.3309	140.977
-20.1077	0	-20.6361	0	-18.068	189.325	-18.3169	0
-20.0937	0	-20.6211	0	-18.053	0	-18.3019	0
-20.0787	0	-20.6061	0	-18.039	0	-18.2879	0
-20.0647	0	-20.5911	0	-18.025	0	-18.2729	0
-20.0507	0	-20.5761	0	-18.01	0	-18.2589	0
-20.0357	0	-20.5611	0	-17.996	0	-18.2439	0
-20.0217	660.727	-20.5461	0	-17.982	0	-18.2299	0
-20.0067	0	-20.5311	0	-17.967	0	-18.2149	0
-19.9927	0	-20.5161	0	-17.953	0	-18.2009	0
-19.9777	0	-20.5011	0	-17.939	0	-18.1859	0
-19.9637	0	-20.4861	0	-17.924	0	-18.1719	0
-19.9497	0	-20.4711	0	-17.91	0	-18.1569	0
-19.9347	0	-20.4561	0	-17.895	0	-18.1429	0
-19.9207	0	-20.4411	0	-17.881	0	-18.1289	0
-19.9057	0	-20.4261	0	-17.867	0	-18.1139	0
-19.8917	0	-20.4111	0	-17.852	0	-18.0999	0
-19.8777	0	-20.3961	0	-17.838	0	-18.0849	0
-19.8627	0	-20.3811	0	-17.824	0	-18.0709	0
-19.8487	0	-20.3661	0	-17.809	0	-18.0559	0
-19.8337	0	-20.3511	0	-17.795	0	-18.0419	0
-19.8197	0	-20.3361	0	-17.781	0	-18.0269	0
-19.8057	0	-20.3211	0	-17.766	0	-18.0129	0
-19.7907	0	-20.3061	0	-17.752	0	-17.9979	0
-19.7767	0	-20.2911	0	-17.738	0	-17.9839	0
-19.7617	0	-20.2761	0	-17.723	0	-17.9689	0
-19.7477	0	-20.2611	0	-17.709	0	-17.9549	0
-19.7327	0	-20.2461	0	-17.694	0	-17.9399	0
-19.7187	0	-20.2311	0	-17.68	0	-17.9259	0
-19.7047	0	-20.2151	0	-17.666	0	-17.9119	0
-19.6897	0	-20.2001	0	-17.651	0	-17.8969	0
-19.6757	0	-20.1851	0	-17.637	0	-17.8829	0
-19.6607	0	-20.1701	0	-17.623	0	-17.8679	0
-19.6467	0	-20.1551	0	-17.608	0	-17.8539	0
-19.6327	0	-20.1401	0	-17.594	0	-17.8389	0
-19.6177	0	-20.1251	0	-17.58	0	-17.8249	0
-19.6037	0	-20.1101	0	-17.565	0	-17.8099	0
-19.5887	0	-20.0951	0	-17.551	0	-17.7959	0
-19.5747	0	-20.0801	0	-17.536	0	-17.7809	0
-19.5607	0	-20.0651	0	-17.522	0	-17.7669	0
-19.5457	0	-20.0501	0	-17.508	0	-17.7519	0
-19.5317	0	-20.0351	0	-17.493	0	-17.7379	0
-19.5167	0	-20.0201	0	-17.479	0	-17.7229	0
-19.5027	0	-20.0051	0	-17.465	0	-17.7089	0
-19.4877	0	-19.9901	0	-17.45	0	-17.6949	0
-19.4737	0	-19.9751	0	-17.436	0	-17.6799	0
-19.4597	0	-19.9601	0	-17.422	0	-17.6659	0
-19.4447	0	-19.9451	0	-17.407	0	-17.6509	0
-19.4307	0	-19.9301	0	-17.393	0	-17.6369	0
-19.4157	0	-19.9151	0	-17.378	0	-17.6219	0
-19.4017	0	-19.9001	0	-17.364	0	-17.6079	0
-19.3877	0	-19.8851	0	-17.35	0	-17.5929	0
-19.3727	0	-19.8701	0	-17.335	0	-17.5789	0
-19.3587	0	-19.8551	0	-17.321	0	-17.5639	0
-19.3437	0	-19.8401	0	-17.307	0	-17.5499	0
-19.3297	0	-19.8251	0	-17.292	0	-17.5349	0
-19.3157	0	-19.8101	0	-17.278	0	-17.5209	0
-19.3007	0	-19.7951	0	-17.264	0	-17.5069	0
-19.2867	0	-19.7801	0	-17.249	0	-17.4919	0
-19.2717	0	-19.7651	0	-17.235	0	-17.4779	0
-19.2577	0	-19.7501	0	-17.22	0	-17.4629	0
-19.2437	0	-19.7341	0	-17.206	0	-17.4489	0
-19.2287	0	-19.7191	0	-17.192	0	-17.4339	0
-19.2147	0	-19.7041	0	-17.177	0	-17.4199	0
-19.1997	0	-19.6891	0	-17.163	0	-17.4049	0
-19.1857	0	-19.6741	0	-17.149	0	-17.3909	0
-19.1707	0	-19.6591	0	-17.134	0	-17.3759	0
-19.1567	0	-19.6441	0	-17.12	0	-17.3619	0
-19.1427	0	-19.6291	0	-17.106	0	-17.3469	0
-19.1277	0	-19.6141	0	-17.091	0	-17.3329	0
-19.1137	0	-19.5991	0	-17.077	0	-17.3179	0
-19.0987	0	-19.5841	0	-17.062	0	-17.3039	0
-19.0847	0	-19.5691	0	-17.048	0	-17.2899	0
-19.0707	0	-19.5541	0	-17.034	0	-17.2749	0
-19.0557	0	-19.5391	0	-17.019	0	-17.2609	0
-19.0417	0	-19.5241	0	-17.005	0	-17.2459	0
-19.0267	0	-19.5091	0	-16.991	0	-17.2319	0
-19.0127	0	-19.4941	0	-16.976	0	-17.2169	0
-18.9987	0	-19.4791	0	-16.962	0	-17.2029	0
-18.9837	0	-19.4641	0	-16.948	0	-17.1879	0
-18.9697	0	-19.4491	0	-16.933	0	-17.1739	0
-18.9547	0	-19.4341	0	-16.919	0	-17.1589	0
-18.9407	0	-19.4191	0	-16.905	0	-17.1449	0
-18.9257	0	-19.4041	0	-16.89	0	-17.1299	0
-18.9117	0	-19.3891	0	-16.876	0	-17.1159	0
-18.8977	0	-19.3741	0	-16.861	0	-17.1009	0
-18.8827	0	-19.3591	0	-16.847	0	-17.0869	0
-18.8687	0	-19.3441	0	-16.833	0	-17.0729	0
-18.8537	0	-19.3291	0	-16.818	0	-17.0579	0
-18.8397	0	-19.3141	0	-16.804	0	-17.0439	0
-18.8257	0	-19.2991	0	-16.79	0	-17.0289	0
-18.8107	0	-19.2841	0	-16.775	0	-17.0149	0
-18.7967	0	-19.2681	0	-16.761	0	-16.9999	0
-18.7817	0	-19.2531	0	-16.747	0	-16.9859	0
-18.7677	0	-19.2381	0	-16.732	0	-16.9709	0
-18.7537	0	-19.2231	0	-16.718	0	-16.9569	0
-18.7387	0	-19.2081	0	-16.703	0	-16.9419	0
-18.7247	0	-19.1931	0	-16.689	0	-16.9279	476.548
-18.7097	0	-19.1781	0	-16.675	0	-16.9129	0
-18.6957	0	-19.1631	0	-16.66	0	-16.8989	0
-18.6807	0	-19.1481	0	-16.646	0	-16.8849	0
-18.6667	0	-19.1331	0	-16.632	0	-16.8699	0
-18.6527	0	-19.1181	0	-16.617	0	-16.8559	0
-18.6377	0	-19.1031	0	-16.603	0	-16.8409	0
-18.6237	0	-19.0881	0	-16.589	0	-16.8269	0
-18.6087	0	-19.0731	0	-16.574	0	-16.8119	0
-18.5947	0	-19.0581	0	-16.56	0	-16.7979	0
-18.5807	0	-19.0431	0	-16.545	0	-16.7829	0
-18.5657	0	-19.0281	0	-16.531	0	-16.7689	0
-18.5517	0	-19.0131	0	-16.517	0	-16.7539	0
-18.5367	0	-18.9981	0	-16.502	0	-16.7399	0
-18.5227	0	-18.9831	0	-16.488	0	-16.7249	0
-18.5087	0	-18.9681	0	-16.474	0	-16.7109	0
-18.4937	0	-18.9531	0	-16.459	0	-16.6959	0
-18.4797	0	-18.9381	0	-16.445	0	-16.6819	0
-18.4647	0	-18.9231	0	-16.431	0	-16.6679	0
-18.4507	0	-18.9081	0	-16.416	0	-16.6529	0
-18.4357	0	-18.8931	0	-16.402	0	-16.6389	0
-18.4217	0	-18.8781	0	-16.387	0	-16.6239	0
-18.4077	0	-18.8631	0	-16.373	0	-16.6099	0
-18.3927	0	-18.8481	0	-16.359	0	-16.5949	0
-18.3787	0	-18.8331	0	-16.344	0	-16.5809	0
-18.3637	0	-18.8181	0	-16.33	0	-16.5659	0
-18.3497	0	-18.8021	0	-16.316	0	-16.5519	0
-18.3357	0	-18.7871	0	-16.301	0	-16.5369	0
-18.3207	0	-18.7721	0	-16.287	0	-16.5229	0
-18.3067	0	-18.7571	0	-16.273	0	-16.5079	0
-18.2917	375.491	-18.7421	0	-16.258	0	-16.4939	0
-18.2777	0	-18.7271	0	-16.244	0	-16.4789	0
-18.2637	0	-18.7121	0	-16.229	0	-16.4649	0
-18.2487	0	-18.6971	0	-16.215	0	-16.4509	0
-18.2347	0	-18.6821	0	-16.201	0	-16.4359	0
-18.2197	0	-18.6671	0	-16.186	0	-16.4219	0
-18.2057	0	-18.6521	0	-16.172	0	-16.4069	0
-18.1907	0	-18.6371	0	-16.158	0	-16.3929	0
-18.1767	0	-18.6221	0	-16.143	0	-16.3779	0
-18.1627	0	-18.6071	0	-16.129	0	-16.3639	0
-18.1477	0	-18.5921	0	-16.115	0	-16.3489	0
-18.1337	0	-18.5771	0	-16.1	0	-16.3349	0
-18.1187	0	-18.5621	0	-16.086	0	-16.3199	0
-18.1047	0	-18.5471	0	-16.071	0	-16.3059	0
-18.0907	0	-18.5321	0	-16.057	0	-16.2909	0
-18.0757	0	-18.5171	0	-16.043	0	-16.2769	0
-18.0617	0	-18.5021	0	-16.028	0	-16.2629	0
-18.0467	0	-18.4871	0	-16.014	0	-16.2479	0
-18.0327	0	-18.4721	0	-16	0	-16.2339	0
-18.0187	0	-18.4571	0	-15.985	0	-16.2189	0
-18.0037	0	-18.4421	0	-15.971	0	-16.2049	0
-17.9897	0	-18.4271	0	-15.957	0	-16.1899	0
-17.9747	0	-18.4121	0	-15.942	0	-16.1759	0
-17.9607	0	-18.3971	0	-15.928	0	-16.1609	0
-17.9457	0	-18.3821	0	-15.914	0	-16.1469	0
-17.9317	0	-18.3671	0	-15.899	0	-16.1319	0
-17.9177	0	-18.3521	0	-15.885	0	-16.1179	0
-17.9027	736.78	-18.3371	0	-15.87	0	-16.1029	0
-17.8887	0	-18.3211	0	-15.856	0	-16.0889	0
-17.8737	0	-18.3061	0	-15.842	0	-16.0739	0
-17.8597	0	-18.2911	0	-15.827	0	-16.0599	0
-17.8457	0	-18.2761	351.228	-15.813	0	-16.0459	0
-17.8307	0	-18.2611	0	-15.799	0	-16.0309	0
-17.8167	202.624	-18.2461	0	-15.784	0	-16.0169	0
-17.8017	0	-18.2311	0	-15.77	0	-16.0019	0
-17.7877	0	-18.2161	0	-15.756	0	-15.9879	0
-17.7737	0	-18.2011	0	-15.741	0	-15.9729	0
-17.7587	0	-18.1861	0	-15.727	0	-15.9589	0
-17.7447	0	-18.1711	0	-15.712	0	-15.9439	0
-17.7297	0	-18.1561	0	-15.698	0	-15.9299	0
-17.7157	0	-18.1411	0	-15.684	0	-15.9149	0
-17.7007	0	-18.1261	0	-15.669	0	-15.9009	0
-17.6867	0	-18.1111	0	-15.655	0	-15.8859	0
-17.6727	0	-18.0961	0	-15.641	0	-15.8719	0
-17.6577	0	-18.0811	0	-15.626	0	-15.8569	0
-17.6437	0	-18.0661	0	-15.612	0	-15.8429	0
-17.6287	0	-18.0511	63.0264	-15.598	0	-15.8289	0
-17.6147	0	-18.0361	56.6185	-15.583	0	-15.8139	0
-17.6007	0	-18.0211	0	-15.569	0	-15.7999	0
-17.5857	0	-18.0061	0	-15.554	0	-15.7849	0
-17.5717	0	-17.9911	0	-15.54	0	-15.7709	0
-17.5567	0	-17.9761	49.3653	-15.526	0	-15.7559	0
-17.5427	0	-17.9611	0	-15.511	0	-15.7419	0
-17.5287	0	-17.9461	0	-15.497	0	-15.7269	0
-17.5137	0	-17.9311	0	-15.483	0	-15.7129	0
-17.4997	0	-17.9161	0	-15.468	0	-15.6979	0
-17.4847	0	-17.9011	0	-15.454	0	-15.6839	0
-17.4707	0	-17.8861	0	-15.44	0	-15.6689	0
-17.4557	0	-17.8711	0	-15.425	0	-15.6549	0
-17.4417	0	-17.8551	0	-15.411	0	-15.6409	0
-17.4277	0	-17.8401	0	-15.396	0	-15.6259	0
-17.4127	0	-17.8251	0	-15.382	0	-15.6119	0
-17.3987	0	-17.8101	0	-15.368	0	-15.5969	0
-17.3837	0	-17.7951	0	-15.353	0	-15.5829	0
-17.3697	0	-17.7801	0	-15.339	0	-15.5679	0
-17.3557	0	-17.7651	0	-15.325	0	-15.5539	0
-17.3407	0	-17.7501	0	-15.31	0	-15.5389	0
-17.3267	0	-17.7351	0	-15.296	0	-15.5249	0
-17.3117	0	-17.7201	0	-15.282	0	-15.5099	0
-17.2977	0	-17.7051	0	-15.267	0	-15.4959	0
-17.2837	0	-17.6901	0	-15.253	0	-15.4809	0
-17.2687	0	-17.6751	0	-15.238	0	-15.4669	0
-17.2547	0	-17.6601	0	-15.224	0	-15.4519	0
-17.2397	0	-17.6451	0	-15.21	0	-15.4379	0
-17.2257	0	-17.6301	0	-15.195	0	-15.4239	0
-17.2107	0	-17.6151	0	-15.181	0	-15.4089	0
-17.1967	0	-17.6001	0	-15.167	0	-15.3949	0
-17.1827	0	-17.5851	0	-15.152	0	-15.3799	0
-17.1677	0	-17.5701	0	-15.138	0	-15.3659	0
-17.1537	0	-17.5551	0	-15.124	0	-15.3509	0
-17.1387	0	-17.5401	0	-15.109	0	-15.3369	0
-17.1247	0	-17.5251	0	-15.095	0	-15.3219	0
-17.1107	0	-17.5101	0	-15.081	0	-15.3079	0
-17.0957	0	-17.4951	0	-15.066	0	-15.2929	0
-17.0817	0	-17.4801	0	-15.052	0	-15.2789	0
-17.0667	0	-17.4651	0	-15.037	0	-15.2639	0
-17.0527	0	-17.4501	0	-15.023	0	-15.2499	0
-17.0387	0	-17.4351	0	-15.009	0	-15.2349	0
-17.0237	0	-17.4201	0	-14.994	0	-15.2209	0
-17.0097	0	-17.4051	0	-14.98	0	-15.2069	0
-16.9947	0	-17.3891	0	-14.966	0	-15.1919	0
-16.9807	0	-17.3741	0	-14.951	0	-15.1779	0
-16.9657	0	-17.3591	0	-14.937	0	-15.1629	0
-16.9517	0	-17.3441	0	-14.923	0	-15.1489	0
-16.9377	0	-17.3291	0	-14.908	0	-15.1339	0
-16.9227	0	-17.3141	0	-14.894	0	-15.1199	0
-16.9087	0	-17.2991	0	-14.879	0	-15.1049	0
-16.8937	0	-17.2841	0	-14.865	0	-15.0909	0
-16.8797	0	-17.2691	0	-14.851	0	-15.0759	0
-16.8657	0	-17.2541	0	-14.836	0	-15.0619	0
-16.8507	0	-17.2391	0	-14.822	0	-15.0469	0
-16.8367	0	-17.2241	0	-14.808	0	-15.0329	0
-16.8217	0	-17.2091	0	-14.793	0	-15.0189	0
-16.8077	0	-17.1941	0	-14.779	0	-15.0039	0
-16.7937	0	-17.1791	0	-14.765	0	-14.9899	0
-16.7787	0	-17.1641	0	-14.75	0	-14.9749	0
-16.7647	0	-17.1491	0	-14.736	0	-14.9609	0
-16.7497	0	-17.1341	0	-14.721	0	-14.9459	0
-16.7357	0	-17.1191	0	-14.707	0	-14.9319	0
-16.7207	0	-17.1041	0	-14.693	0	-14.9169	0
-16.7067	0	-17.0891	0	-14.678	0	-14.9029	0
-16.6927	0	-17.0741	0	-14.664	0	-14.8879	0
-16.6777	0	-17.0591	0	-14.65	0	-14.8739	0
-16.6637	0	-17.0441	0	-14.635	0	-14.8589	0
-16.6487	0	-17.0291	0	-14.621	0	-14.8449	0
-16.6347	0	-17.0141	0	-14.607	0	-14.8299	0
-16.6207	0	-16.9991	0	-14.592	0	-14.8159	0
-16.6057	0	-16.9841	0	-14.578	0	-14.8019	0
-16.5917	0	-16.9691	0	-14.563	0	-14.7869	0
-16.5767	0	-16.9541	0	-14.549	0	-14.7729	0
-16.5627	0	-16.9391	0	-14.535	0	-14.7579	0
-16.5487	0	-16.9241	0	-14.52	0	-14.7439	0
-16.5337	0	-16.9081	0	-14.506	0	-14.7289	0
-16.5197	0	-16.8931	0	-14.492	0	-14.7149	0
-16.5047	0	-16.8781	0	-14.477	0	-14.6999	0
-16.4907	0	-16.8631	0	-14.463	0	-14.6859	0
-16.4757	0	-16.8481	0	-14.449	0	-14.6709	0
-16.4617	0	-16.8331	0	-14.434	0	-14.6569	0
-16.4477	0	-16.8181	0	-14.42	0	-14.6419	0
-16.4327	0	-16.8031	0	-14.405	0	-14.6279	0
-16.4187	0	-16.7881	0	-14.391	0	-14.6129	0
-16.4037	0	-16.7731	0	-14.377	0	-14.5989	0
-16.3897	0	-16.7581	0	-14.362	0	-14.5849	0
-16.3757	0	-16.7431	0	-14.348	0	-14.5699	0
-16.3607	0	-16.7281	0	-14.334	0	-14.5559	0
-16.3467	0	-16.7131	0	-14.319	0	-14.5409	0
-16.3317	0	-16.6981	0	-14.305	0	-14.5269	0
-16.3177	0	-16.6831	0	-14.291	0	-14.5119	0
-16.3037	0	-16.6681	0	-14.276	0	-14.4979	0
-16.2887	0	-16.6531	0	-14.262	0	-14.4829	0
-16.2747	0	-16.6381	0	-14.248	0	-14.4689	0
-16.2597	0	-16.6231	0	-14.233	0	-14.4539	0
-16.2457	0	-16.6081	0	-14.219	0	-14.4399	0
-16.2307	0	-16.5931	0	-14.204	0	-14.4249	0
-16.2167	0	-16.5781	0	-14.19	0	-14.4109	0
-16.2027	0	-16.5631	0	-14.176	0	-14.3969	0
-16.1877	0	-16.5481	0	-14.161	0	-14.3819	0
-16.1737	0	-16.5331	0	-14.147	0	-14.3679	0
-16.1587	0	-16.5181	0	-14.133	0	-14.3529	0
-16.1447	0	-16.5031	0	-14.118	0	-14.3389	0
-16.1307	0	-16.4881	0	-14.104	0	-14.3239	0
-16.1157	0	-16.4731	0	-14.09	0	-14.3099	0
-16.1017	0	-16.4581	0	-14.075	0	-14.2949	0
-16.0867	0	-16.4421	0	-14.061	0	-14.2809	0
-16.0727	0	-16.4271	0	-14.046	0	-14.2659	0
-16.0587	0	-16.4121	0	-14.032	0	-14.2519	0
-16.0437	0	-16.3971	0	-14.018	0	-14.2369	0
-16.0297	0	-16.3821	0	-14.003	0	-14.2229	0
-16.0147	0	-16.3671	0	-13.989	0	-14.2079	0
-16.0007	0	-16.3521	0	-13.975	0	-14.1939	0
-15.9857	0	-16.3371	0	-13.96	0	-14.1799	0
-15.9717	0	-16.3221	0	-13.946	0	-14.1649	0
-15.9577	0	-16.3071	0	-13.932	0	-14.1509	0
-15.9427	0	-16.2921	0	-13.917	0	-14.1359	0
-15.9287	0	-16.2771	0	-13.903	0	-14.1219	0
-15.9137	0	-16.2621	0	-13.888	0	-14.1069	0
-15.8997	0	-16.2471	0	-13.874	0	-14.0929	0
-15.8857	0	-16.2321	0	-13.86	0	-14.0779	0
-15.8707	0	-16.2171	0	-13.845	0	-14.0639	0
-15.8567	0	-16.2021	0	-13.831	0	-14.0489	0
-15.8417	0	-16.1871	0	-13.817	0	-14.0349	0
-15.8277	0	-16.1721	0	-13.802	0	-14.0199	0
-15.8137	0	-16.1571	0	-13.788	0	-14.0059	0
-15.7987	0	-16.1421	0	-13.774	0	-13.9909	0
-15.7847	0	-16.1271	0	-13.759	0	-13.9769	0
-15.7697	0	-16.1121	0	-13.745	0	-13.9629	0
-15.7557	0	-16.0971	0	-13.73	0	-13.9479	0
-15.7407	0	-16.0821	0	-13.716	0	-13.9339	0
-15.7267	0	-16.0671	0	-13.702	0	-13.9189	0
-15.7127	0	-16.0521	0	-13.687	0	-13.9049	0
-15.6977	0	-16.0371	0	-13.673	0	-13.8899	0
-15.6837	0	-16.0221	0	-13.659	0	-13.8759	0
-15.6687	0	-16.0071	0	-13.644	0	-13.8609	0
-15.6547	0	-15.9921	0	-13.63	0	-13.8469	0
-15.6407	0	-15.9761	0	-13.616	0	-13.8319	0
-15.6257	0	-15.9611	0	-13.601	0	-13.8179	0
-15.6117	0	-15.9461	0	-13.587	0	-13.8029	0
-15.5967	0	-15.9311	0	-13.572	0	-13.7889	0
-15.5827	0	-15.9161	0	-13.558	0	-13.7749	0
-15.5687	0	-15.9011	0	-13.544	0	-13.7599	0
-15.5537	0	-15.8861	0	-13.529	0	-13.7459	0
-15.5397	0	-15.8711	0	-13.515	0	-13.7309	0
-15.5247	0	-15.8561	0	-13.501	0	-13.7169	0
-15.5107	0	-15.8411	0	-13.486	0	-13.7019	0
-15.4957	0	-15.8261	0	-13.472	0	-13.6879	0
-15.4817	0	-15.8111	0	-13.458	0	-13.6729	0
-15.4677	0	-15.7961	0	-13.443	0	-13.6589	0
-15.4527	0	-15.7811	0	-13.429	0	-13.6439	0
-15.4387	0	-15.7661	0	-13.414	0	-13.6299	0
-15.4237	0	-15.7511	0	-13.4	0	-13.6149	0
-15.4097	0	-15.7361	0	-13.386	0	-13.6009	0
-15.3957	0	-15.7211	0	-13.371	0	-13.5859	0
-15.3807	0	-15.7061	0	-13.357	0	-13.5719	0
-15.3667	0	-15.6911	0	-13.343	0	-13.5579	0
-15.3517	0	-15.6761	0	-13.328	0	-13.5429	0
-15.3377	0	-15.6611	0	-13.314	0	-13.5289	0
-15.3237	0	-15.6461	0	-13.3	0	-13.5139	0
-15.3087	0	-15.6311	0	-13.285	0	-13.4999	0
-15.2947	0	-15.6161	0	-13.271	0	-13.4849	0
-15.2797	0	-15.6011	0	-13.257	0	-13.4709	0
-15.2657	0	-15.5861	0	-13.242	0	-13.4559	0
-15.2507	0	-15.5711	0	-13.228	0	-13.4419	0
-15.2367	0	-15.5561	0	-13.213	0	-13.4269	0
-15.2227	0	-15.5411	0	-13.199	0	-13.4129	0
-15.2077	0	-15.5261	0	-13.185	0	-13.3979	0
-15.1937	0	-15.5111	0	-13.17	0	-13.3839	0
-15.1787	0	-15.4951	0	-13.156	0	-13.3689	0
-15.1647	0	-15.4801	0	-13.142	0	-13.3549	0
-15.1507	0	-15.4651	0	-13.127	0	-13.3409	0
-15.1357	0	-15.4501	0	-13.113	0	-13.3259	0
-15.1217	0	-15.4351	0	-13.099	0	-13.3119	0
-15.1067	0	-15.4201	0	-13.084	0	-13.2969	0
-15.0927	0	-15.4051	0	-13.07	0	-13.2829	0
-15.0787	0	-15.3901	0	-13.055	0	-13.2679	0
-15.0637	0	-15.3751	0	-13.041	0	-13.2539	0
-15.0497	0	-15.3601	0	-13.027	0	-13.2389	0
-15.0347	0	-15.3451	0	-13.012	0	-13.2249	0
-15.0207	0	-15.3301	0	-12.998	0	-13.2099	0
-15.0057	0	-15.3151	0	-12.984	0	-13.1959	0
-14.9917	0	-15.3001	0	-12.969	0	-13.1809	0
-14.9777	0	-15.2851	0	-12.955	0	-13.1669	0
-14.9627	0	-15.2701	0	-12.941	0	-13.1529	0
-14.9487	0	-15.2551	0	-12.926	0	-13.1379	0
-14.9337	0	-15.2401	0	-12.912	0	-13.1239	0
-14.9197	0	-15.2251	0	-12.897	0	-13.1089	0
-14.9057	0	-15.2101	0	-12.883	0	-13.0949	0
-14.8907	0	-15.1951	0	-12.869	0	-13.0799	0
-14.8767	0	-15.1801	0	-12.854	0	-13.0659	0
-14.8617	0	-15.1651	0	-12.84	0	-13.0509	0
-14.8477	0	-15.1501	0	-12.826	0	-13.0369	0
-14.8337	0	-15.1351	0	-12.811	0	-13.0219	0
-14.8187	0	-15.1201	0	-12.797	0	-13.0079	0
-14.8047	0	-15.1051	0	-12.783	0	-12.9929	0
-14.7897	0	-15.0901	0	-12.768	0	-12.9789	0
-14.7757	0	-15.0751	0	-12.754	0	-12.9639	0
-14.7607	0	-15.0601	0	-12.739	0	-12.9499	0
-14.7467	0	-15.0451	0	-12.725	0	-12.9359	0
-14.7327	0	-15.0291	0	-12.711	0	-12.9209	0
-14.7177	0	-15.0141	0	-12.696	0	-12.9069	0
-14.7037	0	-14.9991	0	-12.682	0	-12.8919	0
-14.6887	0	-14.9841	0	-12.668	0	-12.8779	0
-14.6747	0	-14.9691	0	-12.653	0	-12.8629	0
-14.6607	0	-14.9541	0	-12.639	0	-12.8489	0
-14.6457	0	-14.9391	0	-12.625	0	-12.8339	0
-14.6317	0	-14.9241	0	-12.61	0	-12.8199	0
-14.6167	0	-14.9091	0	-12.596	0	-12.8049	0
-14.6027	0	-14.8941	0	-12.581	0	-12.7909	0
-14.5887	0	-14.8791	0	-12.567	0	-12.7759	0
-14.5737	0	-14.8641	0	-12.553	0	-12.7619	0
-14.5597	0	-14.8491	0	-12.538	0	-12.7469	0
-14.5447	0	-14.8341	0	-12.524	0	-12.7329	0
-14.5307	0	-14.8191	0	-12.51	0	-12.7189	0
-14.5157	0	-14.8041	0	-12.495	0	-12.7039	0
-14.5017	0	-14.7891	0	-12.481	0	-12.6899	0
-14.4877	0	-14.7741	0	-12.467	0	-12.6749	0
-14.4727	0	-14.7591	0	-12.452	0	-12.6609	0
-14.4587	0	-14.7441	0	-12.438	0	-12.6459	0
-14.4437	0	-14.7291	0	-12.424	0	-12.6319	0
-14.4297	0	-14.7141	0	-12.409	0	-12.6169	0
-14.4157	0	-14.6991	0	-12.395	0	-12.6029	0
-14.4007	0	-14.6841	0	-12.38	0	-12.5879	0
-14.3867	0	-14.6691	0	-12.366	0	-12.5739	0
-14.3717	0	-14.6541	0	-12.352	0	-12.5589	0
-14.3577	0	-14.6391	0	-12.337	0	-12.5449	0
-14.3437	0	-14.6241	0	-12.323	0	-12.5309	0
-14.3287	0	-14.6091	0	-12.309	0	-12.5159	0
-14.3147	0	-14.5941	0	-12.294	0	-12.5019	0
-14.2997	0	-14.5791	0	-12.28	0	-12.4869	0
-14.2857	0	-14.5631	0	-12.266	0	-12.4729	0
-14.2717	0	-14.5481	0	-12.251	0	-12.4579	0
-14.2567	0	-14.5331	0	-12.237	0	-12.4439	9.42756
-14.2427	0	-14.5181	0	-12.222	0	-12.4289	17.4174
-14.2277	0	-14.5031	0	-12.208	0	-12.4149	30.6327
-14.2137	0	-14.4881	88.0361	-12.194	0	-12.3999	24.2613
-14.1987	0	-14.4731	0	-12.179	0	-12.3859	17.0892
-14.1847	0	-14.4581	0	-12.165	0	-12.3709	0
-14.1707	0	-14.4431	0	-12.151	0	-12.3569	0
-14.1557	0	-14.4281	0	-12.136	0	-12.3419	0
-14.1417	3.64227	-14.4131	0	-12.122	14.4483	-12.3279	0
-14.1267	12.2299	-14.3981	0	-12.108	29.5692	-12.3139	0
-14.1127	19.5146	-14.3831	0	-12.093	29.6302	-12.2989	31.3245
-14.0987	44.6036	-14.3681	0	-12.079	29.3325	-12.2849	34.3722
-14.0837	44.923	-14.3531	0	-12.064	29.4224	-12.2699	58.8021
-14.0697	42.407	-14.3381	0	-12.05	29.5125	-12.2559	15.4188
-14.0547	26.7593	-14.3231	0	-12.036	0	-12.2409	15.4891
-14.0407	18.1043	-14.3081	0	-12.021	0	-12.2269	15.5603
-14.0267	0	-14.2931	0	-12.007	0	-12.2119	15.6316
-14.0117	0	-14.2781	0	-11.993	0	-12.1979	15.7016
-13.9977	0	-14.2631	0	-11.978	19.4573	-12.1829	0
-13.9827	25.5128	-14.2481	0	-11.964	19.5061	-12.1689	0
-13.9687	33.1559	-14.2331	0	-11.95	37.431	-12.1539	59.3934
-13.9537	54.0121	-14.2181	0	-11.935	37.532	-12.1399	0
-13.9397	29.9444	-14.2031	0	-11.921	17.9763	-12.1249	0
-13.9257	13.1973	-14.1881	0	-11.906	18.0277	-12.1109	26.7182
-13.9107	13.2613	-14.1731	0	-11.892	0	-12.0969	26.6868
-13.8967	13.3264	-14.1581	0	-11.878	0	-12.0819	31.5263
-13.8817	13.3916	-14.1431	0	-11.863	0	-12.0679	0
-13.8677	0	-14.1281	0	-11.849	0	-12.0529	0
-13.8537	0	-14.1131	0	-11.835	0	-12.0389	0
-13.8387	0.7294	-14.0981	0	-11.82	0	-12.0239	0
-13.8247	5.28847	-14.0821	0	-11.806	0	-12.0099	0
-13.8097	8.8091	-14.0671	0	-11.792	1.96861	-11.9949	18.9468
-13.7957	11.9027	-14.0521	0	-11.777	73.6254	-11.9809	75.3117
-13.7817	18.8113	-14.0371	0	-11.763	230.897	-11.9659	0
-13.7667	28.8002	-14.0221	0	-11.748	0	-11.9519	0
-13.7527	50.2457	-14.0071	0	-11.734	67.0527	-11.9369	55.0479
-13.7377	27.4382	-13.9921	0	-11.72	0	-11.9229	30.4163
-13.7237	15.3719	-13.9771	0	-11.705	0	-11.9089	26.1607
-13.7087	15.3126	-13.9621	0	-11.691	48.2764	-11.8939	0
-13.6947	29.564	-13.9471	0	-11.677	48.5902	-11.8799	39.3956
-13.6807	0	-13.9321	0	-11.662	0	-11.8649	67.2367
-13.6657	0	-13.9171	0	-11.648	58.2238	-11.8509	17.8392
-13.6517	0	-13.9021	0	-11.634	42.7522	-11.8359	17.96
-13.6367	0	-13.8871	1.31069	-11.619	0	-11.8219	0
-13.6227	0	-13.8721	11.9405	-11.605	0	-11.8069	0
-13.6087	0	-13.8571	19.3435	-11.591	39.8212	-11.7929	0
-13.5937	0	-13.8421	44.4614	-11.576	0	-11.7779	0
-13.5797	0	-13.8271	23.5544	-11.562	129.063	-11.7639	0
-13.5647	0	-13.8121	0	-11.547	0	-11.7489	0
-13.5507	10.4107	-13.7971	0	-11.533	41.5952	-11.7349	0
-13.5367	15.7412	-13.7821	0	-11.519	0	-11.7199	0
-13.5217	14.2877	-13.7671	0	-11.504	0	-11.7059	0
-13.5077	9.77945	-13.7521	0	-11.49	266.052	-11.6919	0
-13.4927	8.01677	-13.7371	64.7668	-11.476	0	-11.6769	0
-13.4787	11.217	-13.7221	40.8797	-11.461	0	-11.6629	0
-13.4637	14.5928	-13.7071	41.2305	-11.447	51.9405	-11.6479	0
-13.4497	42.9683	-13.6921	22.8768	-11.433	0	-11.6339	0
-13.4357	18.6082	-13.6771	22.9879	-11.418	0	-11.6189	0
-13.4207	15.6163	-13.6621	23.0998	-11.404	0	-11.6049	0
-13.4067	9.06487	-13.6471	0	-11.389	0	-11.5899	10.1816
-13.3917	9.37532	-13.6321	0	-11.375	225.364	-11.5759	20.5576
-13.3777	15.8149	-13.6161	33.5501	-11.361	0	-11.5609	24.414
-13.3637	12.615	-13.6011	47.7814	-11.346	0	-11.5469	15.2694
-13.3487	0	-13.5861	0	-11.332	0	-11.5319	16.4577
-13.3347	0	-13.5711	0	-11.318	34.0197	-11.5179	0
-13.3197	0	-13.5561	0	-11.303	34.6421	-11.5029	0
-13.3057	0	-13.5411	0	-11.289	0	-11.4889	65.6688
-13.2917	16.94	-13.5261	0	-11.275	0	-11.4749	29.4172
-13.2767	7.59551	-13.5111	12.7995	-11.26	199.139	-11.4599	10.5301
-13.2627	25.6353	-13.4961	25.6472	-11.246	27.5124	-11.4459	25.3425
-13.2477	17.2138	-13.4811	25.7174	-11.231	72.9458	-11.4309	15.9916
-13.2337	28.1945	-13.4661	11.4324	-11.217	0	-11.4169	45.915
-13.2187	28.4992	-13.4511	37.1752	-11.203	0	-11.4019	38.1576
-13.2047	51.3594	-13.4361	50.1513	-11.188	0.91503	-11.3879	23.4418
-13.1907	54.0382	-13.4211	0	-11.174	90.5383	-11.3729	0
-13.1757	25.9912	-13.4061	0	-11.16	0	-11.3589	10.7625
-13.1617	24.7504	-13.3911	0	-11.145	90.6513	-11.3439	10.7837
-13.1467	90.6341	-13.3761	21.9491	-11.131	143.857	-11.3299	10.8046
-13.1327	43.5396	-13.3611	25.3701	-11.117	52.2212	-11.3149	10.8246
-13.1187	17.8746	-13.3461	32.06	-11.102	0	-11.3009	44.3085
-13.1037	0	-13.3311	68.1511	-11.088	26.6754	-11.2869	31.6061
-13.0897	4.99162	-13.3161	47.3801	-11.073	55.4188	-11.2719	94.058
-13.0747	29.7829	-13.3011	0	-11.059	58.412	-11.2579	38.3271
-13.0607	105.998	-13.2861	0	-11.045	47.349	-11.2429	31.5846
-13.0467	0	-13.2711	0	-11.03	70.0487	-11.2289	16.3776
-13.0317	0	-13.2561	0	-11.016	69.5829	-11.2139	7.49214
-13.0177	93.4133	-13.2411	0	-11.002	127.617	-11.1999	29.6726
-13.0027	0	-13.2261	0	-10.987	60.7267	-11.1849	16.3974
-12.9887	0	-13.2111	0	-10.973	149.033	-11.1709	6.24034
-12.9737	0	-13.1961	38.7574	-10.959	122.569	-11.1559	14.1482
-12.9597	0	-13.1811	14.9548	-10.944	56.4212	-11.1419	16.5062
-12.9457	0	-13.1661	12.3718	-10.93	49.952	-11.1269	14.1986
-12.9307	0	-13.1501	12.4457	-10.915	35.6279	-11.1129	27.8925
-12.9167	0	-13.1351	16.9074	-10.901	212.039	-11.0979	10.5764
-12.9017	0	-13.1201	0	-10.887	24.1893	-11.0839	11.8624
-12.8877	0	-13.1051	26.0938	-10.872	116.905	-11.0699	10.535
-12.8737	0	-13.0901	33.9716	-10.858	0	-11.0549	17.6951
-12.8587	0	-13.0751	0	-10.844	0	-11.0409	11.5506
-12.8447	0	-13.0601	0	-10.829	0	-11.0259	0
-12.8297	0	-13.0451	0	-10.815	0	-11.0119	0
-12.8157	0	-13.0301	0	-10.801	33.1523	-10.9969	0
-12.8017	0	-13.0151	0	-10.786	49.9923	-10.9829	39.1626
-12.7867	0	-13.0001	0	-10.772	43.0764	-10.9679	14.6369
-12.7727	0	-12.9851	0	-10.758	12.6143	-10.9539	12.7233
-12.7577	0	-12.9701	112.468	-10.743	0	-10.9389	16.3591
-12.7437	0	-12.9551	96.2216	-10.729	0	-10.9249	14.4391
-12.7287	0	-12.9401	24.2712	-10.714	0	-10.9099	18.8381
-12.7147	0	-12.9251	16.588	-10.7	0	-10.8959	5.54409
-12.7007	0	-12.9101	35.9511	-10.686	0	-10.8809	5.54032
-12.6857	2.98383	-12.8951	219.349	-10.671	0	-10.8669	5.53843
-12.6717	23.2943	-12.8801	12.7058	-10.657	0	-10.8529	5.53571
-12.6567	19.5488	-12.8651	12.5844	-10.643	0	-10.8379	11.3454
-12.6427	8.57895	-12.8501	13.9284	-10.628	0	-10.8239	15.0912
-12.6287	8.60015	-12.8351	16.9132	-10.614	0	-10.8089	14.4947
-12.6137	24.911	-12.8201	16.3157	-10.6	0	-10.7949	5.0714
-12.5997	26.1955	-12.8051	4.11406	-10.585	0	-10.7799	0.6808
-12.5847	54.9738	-12.7901	15.0047	-10.571	0	-10.7659	0
-12.5707	18.9155	-12.7751	14.9959	-10.556	0	-10.7509	0
-12.5567	0	-12.7601	24.9834	-10.542	0	-10.7369	0
-12.5417	0	-12.7451	24.5013	-10.528	0	-10.7219	0
-12.5277	0	-12.7301	8.77163	-10.513	0	-10.7079	0
-12.5127	0	-12.7151	15.5066	-10.499	0	-10.6929	0
-12.4987	0	-12.7001	11.9864	-10.485	0	-10.6789	0
-12.4837	0	-12.6851	5.09547	-10.47	0	-10.6649	0
-12.4697	0	-12.6691	5.10437	-10.456	0	-10.6499	0
-12.4557	0	-12.6541	5.11358	-10.442	0	-10.6359	0
-12.4407	0	-12.6391	12.166	-10.427	0	-10.6209	0
-12.4267	0	-12.6241	14.5287	-10.413	0	-10.6069	0
-12.4117	0	-12.6091	12.6124	-10.398	0	-10.5919	0
-12.3977	0	-12.5941	13.8813	-10.384	0	-10.5779	0
-12.3837	0	-12.5791	25.2876	-10.37	0	-10.5629	0
-12.3687	0	-12.5641	11.2518	-10.355	0	-10.5489	0
-12.3547	20.5299	-12.5491	11.3247	-10.341	0	-10.5339	0
-12.3397	30.7189	-12.5341	16.1616	-10.327	0	-10.5199	0
-12.3257	25.6899	-12.5191	11.2028	-10.312	0	-10.5049	0
-12.3117	28.7856	-12.5041	0	-10.298	0	-10.4909	0
-12.2967	20.5175	-12.4891	0	-10.284	0	-10.4759	0
-12.2827	7.11514	-12.4741	0	-10.269	0	-10.4619	0
-12.2677	7.11479	-12.4591	31.5968	-10.255	0	-10.4479	0
-12.2537	13.9266	-12.4441	15.7455	-10.24	0	-10.4329	0
-12.2387	14.5055	-12.4291	69.0377	-10.226	0	-10.4189	0
-12.2247	8.09107	-12.4141	16.8716	-10.212	0	-10.4039	11.8019
-12.2107	2.79679	-12.3991	14.8035	-10.197	0	-10.3899	27.8701
-12.1957	0	-12.3841	19.3744	-10.183	0	-10.3749	52.0875
-12.1817	0	-12.3691	5.24337	-10.169	0	-10.3609	0
-12.1667	0	-12.3541	5.24055	-10.154	0	-10.3459	0
-12.1527	47.4298	-12.3391	5.23675	-10.14	0	-10.3319	0
-12.1387	0	-12.3241	5.23497	-10.126	46.446	-10.3169	35.9363
-12.1237	0	-12.3091	12.3444	-10.111	121.03	-10.3029	35.8872
-12.1097	0	-12.2941	14.6668	-10.097	0	-10.2879	0
-12.0947	0	-12.2791	7.72305	-10.082	66.163	-10.2739	0
-12.0807	0	-12.2641	3.37132	-10.068	0	-10.2589	0
-12.0667	0	-12.2491	0	-10.054	36.5439	-10.2449	0
-12.0517	0	-12.2341	0	-10.039	36.5875	-10.2309	0
-12.0377	0	-12.2191	0	-10.025	35.655	-10.2159	0
-12.0227	0	-12.2031	0	-10.011	35.6949	-10.2019	0
-12.0087	81.6702	-12.1881	0	-9.99599	0	-10.1869	0
-11.9937	0	-12.1731	0	-9.98199	0	-10.1729	68.134
-11.9797	11.4595	-12.1581	0	-9.96799	0	-10.1579	0
-11.9657	57.3567	-12.1431	0	-9.95299	0	-10.1439	92.9113
-11.9507	50.2949	-12.1281	0	-9.93899	0	-10.1289	0
-11.9367	0	-12.1131	0	-9.92399	0	-10.1149	0
-11.9217	0	-12.0981	0	-9.90999	0	-10.0999	0
-11.9077	104.858	-12.0831	0	-9.89599	0	-10.0859	0
-11.8937	36.8176	-12.0681	0	-9.88099	0	-10.0709	0
-11.8787	0	-12.0531	0	-9.86699	0	-10.0569	0
-11.8647	0	-12.0381	0	-9.85299	0	-10.0419	0
-11.8497	0	-12.0231	0	-9.83799	0	-10.0279	0
-11.8357	0	-12.0081	0	-9.82399	0	-10.0139	0
-11.8217	0	-11.9931	0	-9.80999	0	-9.99893	0
-11.8067	0	-11.9781	0	-9.79499	60.1588	-9.98493	0
-11.7927	0	-11.9631	0	-9.78099	0	-9.96993	0
-11.7777	0	-11.9481	0	-9.76699	142.11	-9.95593	0
-11.7637	0	-11.9331	0	-9.75199	0	-9.94093	0
-11.7487	0	-11.9181	0	-9.73799	0	-9.92693	0
-11.7347	0	-11.9031	0	-9.72299	0	-9.91193	0
-11.7207	0	-11.8881	0	-9.70899	0	-9.89793	0
-11.7057	0	-11.8731	1.70944	-9.69499	0	-9.88293	0
-11.6917	0	-11.8581	18.6661	-9.67999	0	-9.86893	0
-11.6767	0	-11.8431	47.7319	-9.66599	0	-9.85393	0
-11.6627	0	-11.8281	37.0979	-9.65199	0	-9.83993	0
-11.6487	0	-11.8131	0	-9.63699	0	-9.82593	0
-11.6337	0	-11.7981	0	-9.62299	0	-9.81093	0
-11.6197	0	-11.7831	36.6738	-9.60899	0	-9.79693	0
-11.6047	0	-11.7681	36.6323	-9.59399	0	-9.78193	0
-11.5907	0	-11.7531	0	-9.57999	0	-9.76793	0
-11.5767	0	-11.7371	0	-9.56499	0	-9.75293	97.8617
-11.5617	0	-11.7221	0	-9.55099	0	-9.73893	82.8273
-11.5477	0	-11.7071	0	-9.53699	0	-9.72393	0
-11.5327	0	-11.6921	0	-9.52199	0	-9.70993	0
-11.5187	0	-11.6771	225.023	-9.50799	0	-9.69493	0
-11.5037	0	-11.6621	0	-9.49399	0	-9.68093	0
-11.4897	0	-11.6471	0	-9.47899	0	-9.66593	0
-11.4757	0	-11.6321	0	-9.46499	0	-9.65193	0
-11.4607	0	-11.6171	0	-9.45099	0	-9.63693	0
-11.4467	0	-11.6021	0	-9.43599	0	-9.62293	0
-11.4317	0	-11.5871	0	-9.42199	0	-9.60893	0
-11.4177	0	-11.5721	0	-9.40699	0	-9.59393	0
-11.4037	0	-11.5571	0	-9.39299	0	-9.57993	0
-11.3887	0	-11.5421	0	-9.37899	0	-9.56493	0
-11.3747	0	-11.5271	0	-9.36399	0	-9.55093	0
-11.3597	0	-11.5121	0	-9.34999	0	-9.53593	76.3231
-11.3457	0	-11.4971	0	-9.33599	0	-9.52193	0
-11.3317	0	-11.4821	0	-9.32099	0	-9.50693	0
-11.3167	0	-11.4671	0	-9.30699	0	-9.49293	0
-11.3027	0	-11.4521	0	-9.29299	0	-9.47793	0
-11.2877	0	-11.4371	0	-9.27799	0	-9.46393	0
-11.2737	0	-11.4221	0	-9.26399	0	-9.44893	0
-11.2587	0	-11.4071	0	-9.24899	0	-9.43493	0
-11.2447	0	-11.3921	0	-9.23499	0	-9.41993	0
-11.2307	0	-11.3771	0	-9.22099	0	-9.40593	0
-11.2157	0	-11.3621	0	-9.20599	0	-9.39193	0
-11.2017	0	-11.3471	0	-9.19199	0	-9.37693	0
-11.1867	0	-11.3321	0	-9.17799	0	-9.36293	0
-11.1727	0	-11.3171	0	-9.16299	0	-9.34793	0
-11.1587	0	-11.3021	0	-9.14899	0	-9.33393	0
-11.1437	0	-11.2871	0	-9.13499	0	-9.31893	0
-11.1297	0	-11.2721	0	-9.11999	0	-9.30493	0
-11.1147	0	-11.2561	0	-9.10599	0	-9.28993	0
-11.1007	0	-11.2411	0	-9.09099	0	-9.27593	0
-11.0867	0	-11.2261	0	-9.07699	0	-9.26093	0
-11.0717	0	-11.2111	100.618	-9.06299	0	-9.24693	0
-11.0577	0	-11.1961	96.7901	-9.04799	0	-9.23193	0
-11.0427	0	-11.1811	0	-9.03399	0	-9.21793	0
-11.0287	0	-11.1661	0	-9.01999	0	-9.20393	0
-11.0137	0	-11.1511	0	-9.00499	0	-9.18893	0
-10.9997	0	-11.1361	0	-8.99099	0	-9.17493	0
-10.9857	0	-11.1211	0	-8.97699	0	-9.15993	0
-10.9707	0	-11.1061	0	-8.96199	0	-9.14593	0
-10.9567	0	-11.0911	0	-8.94799	0	-9.13093	0
-10.9417	0	-11.0761	0	-8.93399	0	-9.11693	0
-10.9277	0	-11.0611	0	-8.91899	0	-9.10193	0
-10.9137	0	-11.0461	0	-8.90499	0	-9.08793	0
-10.8987	0	-11.0311	0	-8.88999	0	-9.07293	0
-10.8847	0	-11.0161	0	-8.87599	0	-9.05893	0
-10.8697	0	-11.0011	0	-8.86199	0	-9.04393	0
-10.8557	0	-10.9861	0	-8.84699	0	-9.02993	0
-10.8417	0	-10.9711	0	-8.83299	0	-9.01493	0
-10.8267	0	-10.9561	0	-8.81899	0	-9.00093	0
-10.8127	0	-10.9411	0	-8.80399	0	-8.98693	0
-10.7977	0	-10.9261	0	-8.78999	0	-8.97193	0
-10.7837	0	-10.9111	0	-8.77599	0	-8.95793	0
-10.7687	0	-10.8961	0	-8.76099	0	-8.94293	0
-10.7547	0	-10.8811	0	-8.74699	0	-8.92893	0
-10.7407	0	-10.8661	0	-8.73199	0	-8.91393	0
-10.7257	0	-10.8511	0	-8.71799	0	-8.89993	0
-10.7117	0	-10.8361	0	-8.70399	0	-8.88493	0
-10.6967	0	-10.8211	0	-8.68899	0	-8.87093	0
-10.6827	0	-10.8061	0	-8.67499	0	-8.85593	0
-10.6687	0	-10.7901	0	-8.66099	0	-8.84193	0
-10.6537	0	-10.7751	0	-8.64599	0	-8.82693	0
-10.6397	0	-10.7601	0	-8.63199	0	-8.81293	0
-10.6247	0	-10.7451	0	-8.61799	0	-8.79793	0
-10.6107	0	-10.7301	0	-8.60299	0	-8.78393	0
-10.5967	0	-10.7151	0	-8.58899	0	-8.76993	0
-10.5817	0	-10.7001	0	-8.57399	0	-8.75493	0
-10.5677	0	-10.6851	0	-8.55999	0	-8.74093	0
-10.5527	0	-10.6701	0	-8.54599	0	-8.72593	0
-10.5387	0	-10.6551	0	-8.53099	0	-8.71193	0
-10.5237	0	-10.6401	0	-8.51699	0	-8.69693	0
-10.5097	0	-10.6251	0	-8.50299	0	-8.68293	0
-10.4957	0	-10.6101	0	-8.48799	0	-8.66793	0
-10.4807	0	-10.5951	0	-8.47399	0	-8.65393	0
-10.4667	0	-10.5801	0	-8.45999	0	-8.63893	0
-10.4517	0	-10.5651	0	-8.44499	0	-8.62493	0
-10.4377	0	-10.5501	0	-8.43099	0	-8.60993	0
-10.4237	0	-10.5351	0	-8.41599	0	-8.59593	0
-10.4087	0	-10.5201	0	-8.40199	0	-8.58193	0
-10.3947	0	-10.5051	0	-8.38799	0	-8.56693	0
-10.3797	0	-10.4901	0	-8.37299	0	-8.55293	0
-10.3657	0	-10.4751	0	-8.35899	0	-8.53793	0
-10.3517	0	-10.4601	0	-8.34499	0	-8.52393	0
-10.3367	0	-10.4451	0	-8.32999	0	-8.50893	0
-10.3227	0	-10.4301	0	-8.31599	0	-8.49493	0
-10.3077	0	-10.4151	0	-8.30199	0	-8.47993	0
-10.2937	0	-10.4001	0.14185	-8.28699	0	-8.46593	0
-10.2787	0	-10.3851	4.52738	-8.27299	0	-8.45093	0
-10.2647	0	-10.3701	4.5274	-8.25799	0	-8.43693	0
-10.2507	0	-10.3551	4.52651	-8.24399	0	-8.42193	0
-10.2357	0	-10.3401	4.5266	-8.22999	0	-8.40793	0
-10.2217	0	-10.3241	4.52581	-8.21499	0	-8.39293	0
-10.2067	0	-10.3091	4.5257	-8.20099	0	-8.37893	0
-10.1927	0	-10.2941	4.52593	-8.18699	0	-8.36493	0
-10.1787	0	-10.2791	4.52481	-8.17199	0	-8.34993	2.03072
-10.1637	0	-10.2641	3.25176	-8.15799	0	-8.33593	2.3768
-10.1497	0	-10.2491	1.72281	-8.14399	0	-8.32093	2.7264
-10.1347	0	-10.2341	1.72209	-8.12899	0	-8.30693	3.07753
-10.1207	0	-10.2191	1.72141	-8.11499	0	-8.29193	3.43019
-10.1067	0	-10.2041	1.72083	-8.10099	0	-8.27793	3.7862
-10.0917	0	-10.1891	1.72013	-8.08599	0	-8.26293	4.14383
-10.0777	0	-10.1741	1.7194	-8.07199	0	-8.24893	3.70209
-10.0627	0	-10.1591	1.71872	-8.05699	0	-8.23393	3.78407
-10.0487	0	-10.1441	1.71799	-8.04299	0	-8.21993	3.86671
-10.0337	0	-10.1291	1.71729	-8.02899	0	-8.20493	3.95055
-10.0197	0	-10.1141	1.71667	-8.01399	0	-8.19093	4.03434
-10.0057	0	-10.0991	1.71594	-7.99999	0	-8.17593	4.11879
-9.99067	0	-10.0841	1.71523	-7.98599	0	-8.16193	4.20461
-9.97667	0	-10.0691	1.71452	-7.97099	0	-8.14793	28.6346
-9.96167	0	-10.0541	1.71389	-7.95699	0	-8.13293	39.7812
-9.94767	0	-10.0391	1.71326	-7.94299	0	-8.11893	59.4521
-9.93367	0	-10.0241	1.71251	-7.92799	1.05204	-8.10393	32.6705
-9.91867	0	-10.0091	1.71189	-7.91399	2.34096	-8.08993	48.8758
-9.90467	0	-9.99407	1.71117	-7.89899	3.64487	-8.07493	57.1875
-9.88967	5.30703	-9.97907	1.71061	-7.88499	4.96404	-8.06093	70.5917
-9.87567	17.7119	-9.96407	1.70988	-7.87099	6.29802	-8.04593	94.8412
-9.86167	17.7647	-9.94907	1.70924	-7.85599	14.9484	-8.03193	206.329
-9.84667	17.8169	-9.93407	6.4485	-7.84199	25.7125	-8.01693	12.5788
-9.83267	23.0325	-9.91907	6.07531	-7.82799	31.6262	-8.00293	10.8269
-9.81767	7.79115	-9.90407	0	-7.81299	42.4259	-7.98793	9.53003
-9.80367	14.925	-9.88907	0	-7.79899	40.3742	-7.97393	8.2775
-9.78867	15.0385	-9.87407	0	-7.78499	37.3973	-7.95993	9.1675
-9.77467	17.8398	-9.85907	0	-7.76999	34.1483	-7.94493	9.28808
-9.76067	25.8519	-9.84307	0	-7.75599	14.8195	-7.93093	9.40726
-9.74567	42.185	-9.82807	0	-7.74099	27.397	-7.91593	69.1608
-9.73167	4.17681	-9.81307	0	-7.72699	4.68455	-7.90193	22.2737
-9.71667	4.67629	-9.79807	0	-7.71299	5.80528	-7.88693	22.5143
-9.70267	5.57892	-9.78307	0	-7.69799	6.92756	-7.87293	22.7648
-9.68867	5.71048	-9.76807	0	-7.68399	18.0473	-7.85793	23.0223
-9.67367	5.84296	-9.75307	0	-7.66999	27.2704	-7.84393	42.8442
-9.65967	5.97668	-9.73807	0	-7.65499	22.6066	-7.82893	26.9529
-9.64467	6.11162	-9.72307	2.3795	-7.64099	16.229	-7.81493	68.2013
-9.63067	119.947	-9.70807	2.84419	-7.62699	22.8851	-7.79993	18.5997
-9.61667	30.9217	-9.69307	3.31184	-7.61199	37.0101	-7.78593	53.4366
-9.60167	33.9099	-9.67807	3.78157	-7.59799	43.0788	-7.77093	20.1416
-9.58767	33.8891	-9.66307	4.25436	-7.58299	49.0219	-7.75693	15.6825
-9.57267	21.4705	-9.64807	4.73032	-7.56899	30.5814	-7.74293	18.0869
-9.55867	19.1894	-9.63307	4.47309	-7.55499	9.85949	-7.72793	14.7802
-9.54367	16.9037	-9.61807	4.58356	-7.53999	50.471	-7.71393	9.29184
-9.52967	8.32836	-9.60307	4.69571	-7.52599	0	-7.69893	9.24036
-9.51567	7.78761	-9.58807	10.68	-7.51199	36.1097	-7.68493	9.18978
-9.50067	7.25557	-9.57307	10.0492	-7.49699	42.819	-7.66993	9.13798
-9.48667	6.72904	-9.55807	13.6431	-7.48299	0	-7.65593	7.90452
-9.47167	6.21304	-9.54307	13.918	-7.46899	0	-7.64093	7.88924
-9.45767	5.50459	-9.52807	14.1849	-7.45399	0	-7.62693	7.87548
-9.44367	5.49928	-9.51307	6.96181	-7.43999	0	-7.61193	7.86136
-9.42867	5.49313	-9.49807	5.6255	-7.42499	146.459	-7.59793	7.84726
-9.41467	5.4887	-9.48307	5.45386	-7.41099	32.4779	-7.58293	7.83221
-9.39967	9.35475	-9.46807	5.35249	-7.39699	31.2544	-7.56893	7.85082
-9.38567	9.711	-9.45307	5.72552	-7.38199	23.6831	-7.55393	7.85643
-9.37167	10.0684	-9.43807	6.11049	-7.36799	16.1	-7.53993	7.86172
-9.35667	10.1767	-9.42307	24.7214	-7.35399	26.5354	-7.52593	7.87028
-9.34267	10.1803	-9.40807	18.1338	-7.33899	23.2747	-7.51093	7.87556
-9.32767	6.75879	-9.39307	18.588	-7.32499	0	-7.49693	7.88119
-9.31367	6.40137	-9.37707	103.318	-7.31099	0	-7.48193	9.81946
-9.29967	6.04315	-9.36207	43.7686	-7.29599	15.3017	-7.46793	6.89753
-9.28467	6.66384	-9.34707	42.7976	-7.28199	15.0658	-7.45293	7.64312
-9.27067	5.52204	-9.33207	38.5993	-7.26699	14.828	-7.43893	7.92597
-9.25567	5.52763	-9.31707	53.6265	-7.25299	12.1375	-7.42393	8.06362
-9.24167	5.53221	-9.30207	10.0555	-7.23899	14.8463	-7.40993	8.20307
-9.22667	5.53681	-9.28707	11.8485	-7.22399	14.9989	-7.39493	8.34162
-9.21267	5.54041	-9.27207	11.4655	-7.20999	16.8847	-7.38093	8.48127
-9.19867	7.67321	-9.25707	14.7603	-7.19599	16.9156	-7.36593	8.61902
-9.18367	7.67832	-9.24207	14.5845	-7.18099	16.944	-7.35193	5.91815
-9.16967	7.68443	-9.22707	14.1261	-7.16699	16.9732	-7.33793	6.05406
-9.15467	8.01412	-9.21207	10.9816	-7.15299	4.29632	-7.32293	4.84445
-9.14067	11.0961	-9.19707	10.2615	-7.13799	0	-7.30893	4.85023
-9.12667	11.5439	-9.18207	9.54568	-7.12399	0	-7.29393	4.85488
-9.11167	8.69325	-9.16707	11.1092	-7.10999	13.6025	-7.27993	4.85967
-9.09767	9.13625	-9.15207	9.66172	-7.09499	18.4963	-7.26493	4.86431
-9.08267	9.5183	-9.13707	9.63752	-7.08099	18.8386	-7.25093	3.31683
-9.06867	7.42068	-9.12207	9.68228	-7.06599	18.9045	-7.23593	2.06911
-9.05467	7.41969	-9.10707	9.78759	-7.05199	16.3043	-7.22193	2.07137
-9.03967	7.41991	-9.09207	9.9214	-7.03799	13.7036	-7.20693	2.07383
-9.02567	7.41845	-9.07707	10.0538	-7.02299	8.73417	-7.19293	2.35892
-9.01067	7.41729	-9.06207	8.27154	-7.00899	9.43216	-7.17793	2.4095
-8.99667	7.41643	-9.04707	8.2694	-6.99499	18.9673	-7.16393	2.46006
-8.98167	7.41479	-9.03207	8.26923	-6.97999	21.017	-7.14893	2.51078
-8.96767	5.99585	-9.01707	8.46216	-6.96599	18.7785	-7.13493	2.56151
-8.95367	5.58006	-9.00207	8.68262	-6.95199	18.5016	-7.12093	2.61245
-8.93867	5.67359	-8.98707	9.1183	-6.93699	24.034	-7.10593	2.66341
-8.92467	5.48166	-8.97207	9.12862	-6.92299	18.0988	-7.09193	2.71346
-8.90967	5.28909	-8.95707	9.1391	-6.90799	16.7707	-7.07693	2.76464
-8.89567	5.21535	-8.94207	8.777	-6.89399	12.6565	-7.06293	2.81587
-8.88167	5.28467	-8.92707	8.11935	-6.87999	12.5335	-7.04793	2.85238
-8.86667	5.3537	-8.91107	9.18175	-6.86499	12.4097	-7.03393	2.85567
-8.85267	5.42281	-8.89607	9.32393	-6.85099	12.2865	-7.01893	2.85906
-8.83767	5.49189	-8.88107	9.46734	-6.83699	12.1643	-7.00493	2.86245
-8.82367	5.56056	-8.86607	9.61011	-6.82199	8.58373	-6.98993	1.8706
-8.80967	5.62927	-8.85107	9.75314	-6.80799	4.64651	-6.97593	1.6876
-8.79467	7.7317	-8.83607	9.89649	-6.79399	3.91426	-6.96093	1.50448
-8.78067	8.14039	-8.82107	9.94817	-6.77899	3.37737	-6.94693	1.32111
-8.76567	7.07046	-8.80607	8.89076	-6.76499	2.83978	-6.93193	1.13758
-8.75167	6.60399	-8.79107	6.11096	-6.74999	2.30193	-6.91793	0.95395
-8.73667	6.13848	-8.77607	6.11832	-6.73599	1.76318	-6.90393	0.77004
-8.72267	5.67096	-8.76107	6.12555	-6.72199	1.22385	-6.88893	0.58601
-8.70867	5.59716	-8.74607	6.13303	-6.70699	0.68375	-6.87493	0.40172
-8.69367	5.68109	-8.73107	6.13928	-6.69299	0.14318	-6.85993	0.21731
-8.67967	5.58021	-8.71607	6.14672	-6.67899	0	-6.84593	0.03267
-8.66467	5.47732	-8.70107	4.52952	-6.66399	0	-6.83093	0
-8.65067	4.09062	-8.68607	3.9976	-6.64999	0	-6.81693	0
-8.63667	3.85929	-8.67107	4.14783	-6.63599	0	-6.80193	0
-8.62167	3.62875	-8.65607	4.14669	-6.62099	0	-6.78793	0
-8.60767	3.39635	-8.64107	4.12967	-6.60699	0	-6.77293	0
-8.59267	3.16481	-8.62607	4.11196	-6.59199	0	-6.75893	0
-8.57867	2.06555	-8.61107	4.09434	-6.57799	0	-6.74393	0
-8.56467	2.06774	-8.59607	4.07672	-6.56399	0	-6.72993	0
-8.54967	2.06988	-8.58107	4.05913	-6.54899	0	-6.71593	0
-8.53567	2.072	-8.56607	4.04109	-6.53499	0	-6.70093	0
-8.52067	2.34927	-8.55107	4.02316	-6.52099	0	-6.68693	0
-8.50667	2.40881	-8.53607	4.00517	-6.50599	0	-6.67193	0
-8.49167	2.4683	-8.52107	3.9868	-6.49199	0	-6.65793	0
-8.47767	2.52812	-8.50607	3.97923	-6.47799	0	-6.64293	0
-8.46367	2.58797	-8.49107	3.97949	-6.46299	0	-6.62893	0
-8.44867	2.64789	-8.47607	3.97968	-6.44899	0	-6.61393	0
-8.43467	2.70786	-8.46107	3.16102	-6.43399	0	-6.59993	0
-8.41967	2.7681	-8.44507	3.02841	-6.41999	0	-6.58493	0
-8.40567	2.82809	-8.43007	2.89574	-6.40599	0	-6.57093	0
-8.39167	2.88846	-8.41507	2.76308	-6.39099	0	-6.55593	0
-8.37667	2.94975	-8.40007	2.63032	-6.37699	0	-6.54193	0
-8.36267	3.00309	-8.38507	2.49747	-6.36299	0	-6.52693	0
-8.34767	3.05641	-8.37007	2.36463	-6.34799	0	-6.51293	0
-8.33367	3.10992	-8.35507	2.23203	-6.33399	0	-6.49893	0
-8.31967	3.16343	-8.34007	2.09914	-6.31999	0	-6.48393	0
-8.30467	1.95029	-8.32507	1.96636	-6.30499	0	-6.46993	0
-8.29067	1.67257	-8.31007	1.30028	-6.29099	0	-6.45493	0
-8.27567	1.39454	-8.29507	0.80597	-6.27699	0	-6.44093	0
-8.26167	1.11565	-8.28007	0.3105	-6.26199	0	-6.42593	0
-8.24667	0.83604	-8.26507	0	-6.24799	0	-6.41193	69.8363
-8.23267	0.55591	-8.25007	0	-6.23299	0	-6.39693	53.7754
-8.21867	0.27522	-8.23507	0	-6.21899	0	-6.38293	41.9843
-8.20367	101.11	-8.22007	0	-6.20499	0	-6.36793	18.7031
-8.18967	9.89706	-8.20507	0	-6.18999	0	-6.35393	0
-8.17467	4.65957	-8.19007	0	-6.17599	0	-6.33893	0
-8.16067	0	-8.17507	0	-6.16199	0	-6.32493	0
-8.14667	0	-8.16007	0	-6.14699	0	-6.30993	39.1022
-8.13167	0	-8.14507	0	-6.13299	297.086	-6.29593	127.623
-8.11767	179.607	-8.13007	0	-6.11899	0	-6.28193	0
-8.10267	0	-8.11507	0	-6.10399	0	-6.26693	0
-8.08867	0	-8.10007	0	-6.08999	117.609	-6.25293	0
-8.07467	0	-8.08507	0	-6.07499	87.8133	-6.23793	0
-8.05967	0	-8.07007	0	-6.06099	0	-6.22393	0
-8.04567	0	-8.05507	0	-6.04699	0	-6.20893	0
-8.03067	0	-8.04007	0	-6.03199	0	-6.19493	0
-8.01667	0	-8.02507	0	-6.01799	0	-6.17993	0
-8.00167	0	-8.01007	0	-6.00399	0	-6.16593	0
-7.98767	0	-7.99507	0	-5.98899	0	-6.15093	0
-7.97367	0	-7.98007	0	-5.97499	0	-6.13693	0
-7.95867	0	-7.96407	5.66247	-5.96099	0	-6.12193	0
-7.94467	0	-7.94907	5.66652	-5.94599	0	-6.10793	0
-7.92967	0	-7.93407	5.67064	-5.93199	0	-6.09393	0
-7.91567	0	-7.91907	5.67467	-5.91699	0	-6.07893	0
-7.90167	0	-7.90407	5.67879	-5.90299	0	-6.06493	0
-7.88667	0	-7.88907	5.68276	-5.88899	0	-6.04993	0
-7.87267	0	-7.87407	21.0115	-5.87399	406.828	-6.03593	0
-7.85767	0	-7.85907	43.7743	-5.85999	0	-6.02093	0
-7.84367	0	-7.84407	47.4626	-5.84599	0	-6.00693	0
-7.82967	0	-7.82907	30.2384	-5.83099	0	-5.99193	0
-7.81467	0	-7.81407	30.2491	-5.81699	0	-5.97793	0
-7.80067	0	-7.79907	83.264	-5.80299	0	-5.96293	0
-7.78567	0	-7.78407	58.9961	-5.78799	0	-5.94893	0
-7.77167	0	-7.76907	20.6428	-5.77399	0	-5.93393	0
-7.75667	0	-7.75407	4.56661	-5.75899	0	-5.91993	0
-7.74267	0	-7.73907	4.17017	-5.74499	0	-5.90493	0
-7.72867	0	-7.72407	4.16278	-5.73099	0	-5.89093	2.96131
-7.71367	0	-7.70907	4.15587	-5.71599	0	-5.87693	0
-7.69967	0	-7.69407	4.14879	-5.70199	0	-5.86193	0
-7.68467	36.4576	-7.67907	4.14157	-5.68799	0	-5.84793	0
-7.67067	0	-7.66407	4.13457	-5.67299	0	-5.83293	0
-7.65667	0	-7.64907	4.12735	-5.65899	0	-5.81893	0
-7.64167	0	-7.63407	4.12031	-5.64499	0	-5.80393	0
-7.62767	0	-7.61907	4.11325	-5.62999	0	-5.78993	0
-7.61267	0	-7.60407	0	-5.61599	0	-5.77493	132.38
-7.59867	94.3038	-7.58907	0	-5.60099	0	-5.76093	0
-7.58467	0	-7.57407	0	-5.58699	284.53	-5.74593	0
-7.56967	0	-7.55907	0	-5.57299	0	-5.73193	0
-7.55567	0	-7.54407	0	-5.55799	0	-5.71693	0
-7.54067	0	-7.52907	0	-5.54399	0	-5.70293	0
-7.52667	0	-7.51407	0	-5.52999	0	-5.68793	0
-7.51167	0	-7.49807	0	-5.51499	0	-5.67393	0
-7.49767	56.7223	-7.48307	0	-5.50099	0	-5.65993	0
-7.48367	67.8717	-7.46807	68.8302	-5.48699	0	-5.64493	0
-7.46867	0	-7.45307	40.7329	-5.47199	0	-5.63093	0
-7.45467	0	-7.43807	0	-5.45799	0	-5.61593	0
-7.43967	0	-7.42307	0	-5.44399	0	-5.60193	0
-7.42567	0	-7.40807	0	-5.42899	0	-5.58693	0
-7.41167	0	-7.39307	0	-5.41499	0	-5.57293	0
-7.39667	0	-7.37807	0	-5.39999	0	-5.55793	0
-7.38267	0	-7.36307	0	-5.38599	0	-5.54393	0
-7.36767	0	-7.34807	0	-5.37199	0	-5.52893	0
-7.35367	0	-7.33307	0	-5.35699	0	-5.51493	0
-7.33967	0	-7.31807	0	-5.34299	0	-5.49993	0
-7.32467	0	-7.30307	0	-5.32899	0	-5.48593	0
-7.31067	0	-7.28807	0	-5.31399	0	-5.47193	0
-7.29567	0	-7.27307	97.8884	-5.29999	0	-5.45693	0
-7.28167	0	-7.25807	0	-5.28599	0	-5.44293	0
-7.26667	0	-7.24307	0	-5.27099	0	-5.42793	0
-7.25267	0	-7.22807	0	-5.25699	0	-5.41393	0
-7.23867	0	-7.21307	0	-5.24199	0	-5.39893	0
-7.22367	0	-7.19807	0	-5.22799	0	-5.38493	0
-7.20967	0	-7.18307	0	-5.21399	0	-5.36993	0
-7.19467	0	-7.16807	0	-5.19899	0	-5.35593	0
-7.18067	0	-7.15307	0	-5.18499	0	-5.34093	0
-7.16667	0	-7.13807	0	-5.17099	0	-5.32693	0
-7.15167	0	-7.12307	0	-5.15599	0	-5.31193	0
-7.13767	0	-7.10807	0	-5.14199	0	-5.29793	0
-7.12267	0	-7.09307	0	-5.12799	0	-5.28293	0
-7.10867	0	-7.07807	0	-5.11299	0	-5.26893	0
-7.09467	0	-7.06307	59.1318	-5.09899	0	-5.25493	0
-7.07967	0	-7.04807	41.9484	-5.08399	0	-5.23993	0
-7.06567	0	-7.03207	0	-5.06999	0	-5.22593	0
-7.05067	0	-7.01707	0	-5.05599	0	-5.21093	0
-7.03667	0	-7.00207	0	-5.04099	0	-5.19693	0
-7.02167	0	-6.98707	0	-5.02699	0	-5.18193	0
-7.00767	0	-6.97207	0	-5.01299	0	-5.16793	0
-6.99367	0	-6.95707	0	-4.99799	0	-5.15293	0
-6.97867	0	-6.94207	0	-4.98399	0	-5.13893	0
-6.96467	0	-6.92707	0	-4.96999	0	-5.12393	0
-6.94967	0	-6.91207	0	-4.95499	0	-5.10993	0
-6.93567	0	-6.89707	0	-4.94099	0	-5.09493	0
-6.92167	0	-6.88207	0	-4.92599	0	-5.08093	0
-6.90667	0	-6.86707	0	-4.91199	0	-5.06593	0
-6.89267	0	-6.85207	0	-4.89799	0	-5.05193	0
-6.87767	0	-6.83707	0	-4.88299	0	-5.03793	0
-6.86367	0	-6.82207	0	-4.86899	0	-5.02293	0
-6.84967	0	-6.80707	0	-4.85499	0	-5.00893	0
-6.83467	0	-6.79207	0	-4.83999	0	-4.99393	0
-6.82067	0	-6.77707	0	-4.82599	0	-4.97993	0
-6.80567	0	-6.76207	0	-4.81199	0	-4.96493	0
-6.79167	0	-6.74707	0	-4.79699	0	-4.95093	0
-6.77667	0	-6.73207	0	-4.78299	0	-4.93593	0
-6.76267	0	-6.71707	0	-4.76799	0	-4.92193	0
-6.74867	0	-6.70207	0	-4.75399	0	-4.90693	0
-6.73367	0	-6.68707	0	-4.73999	0	-4.89293	0
-6.71967	0	-6.67207	0	-4.72499	0	-4.87793	0
-6.70467	0	-6.65707	0	-4.71099	0	-4.86393	0
-6.69067	0	-6.64207	0	-4.69699	0	-4.84993	0
-6.67667	0	-6.62707	0	-4.68199	0	-4.83493	0
-6.66167	0	-6.61207	0	-4.66799	0	-4.82093	0
-6.64767	0	-6.59707	0	-4.65399	0	-4.80593	0
-6.63267	0	-6.58207	0	-4.63899	0	-4.79193	0
-6.61867	0	-6.56707	0	-4.62499	0	-4.77693	0
-6.60467	0	-6.55107	0	-4.61099	0	-4.76293	0
-6.58967	0	-6.53607	0	-4.59599	0	-4.74793	0
-6.57567	0	-6.52107	0	-4.58199	0	-4.73393	0
-6.56067	0	-6.50607	0	-4.56699	0	-4.71893	0
-6.54667	0	-6.49107	0	-4.55299	0	-4.70493	0
-6.53167	0	-6.47607	0	-4.53899	0	-4.68993	0
-6.51767	0	-6.46107	0	-4.52399	0	-4.67593	0
-6.50367	0	-6.44607	0	-4.50999	0	-4.66093	0
-6.48867	0	-6.43107	0	-4.49599	0	-4.64693	0
-6.47467	0	-6.41607	0	-4.48099	0	-4.63293	0
-6.45967	0	-6.40107	0	-4.46699	0	-4.61793	0
-6.44567	0	-6.38607	0	-4.45299	0	-4.60393	0
-6.43167	0	-6.37107	0	-4.43799	0	-4.58893	0
-6.41667	0	-6.35607	0	-4.42399	0	-4.57493	0
-6.40267	0	-6.34107	0	-4.40899	0	-4.55993	0
-6.38767	0	-6.32607	0	-4.39499	0	-4.54593	0
-6.37367	0	-6.31107	0	-4.38099	0	-4.53093	0
-6.35967	0	-6.29607	0	-4.36599	0	-4.51693	0
-6.34467	0	-6.28107	0	-4.35199	0	-4.50193	0
-6.33067	0	-6.26607	0	-4.33799	0	-4.48793	0
-6.31567	0	-6.25107	0	-4.32299	0	-4.47293	0
-6.30167	0	-6.23607	0	-4.30899	0	-4.45893	0
-6.28667	0	-6.22107	0	-4.29499	0	-4.44393	0
-6.27267	0	-6.20607	0	-4.27999	0	-4.42993	0
-6.25867	0	-6.19107	0	-4.26599	0	-4.41593	0
-6.24367	0	-6.17607	0	-4.25099	0	-4.40093	0
-6.22967	0	-6.16107	0	-4.23699	0	-4.38693	0
-6.21467	0	-6.14607	0	-4.22299	0	-4.37193	0
-6.20067	0	-6.13107	0	-4.20799	0	-4.35793	0
-6.18667	0	-6.11607	0	-4.19399	0	-4.34293	0
-6.17167	0	-6.10107	0	-4.17999	0	-4.32893	0
-6.15767	0	-6.08507	7.93379	-4.16499	0	-4.31393	0
-6.14267	0	-6.07007	7.94444	-4.15099	0	-4.29993	0
-6.12867	0	-6.05507	7.95532	-4.13699	0	-4.28493	0
-6.11467	0	-6.04007	7.96681	-4.12199	0	-4.27093	0
-6.09967	0	-6.02507	7.9766	-4.10799	0	-4.25593	0
-6.08567	0	-6.01007	4.1647	-4.09299	0	-4.24193	0
-6.07067	0	-5.99507	4.17024	-4.07899	0	-4.22793	0
-6.05667	0	-5.98007	4.17585	-4.06499	0	-4.21293	0
-6.04167	0	-5.96507	4.18146	-4.04999	0	-4.19893	0
-6.02767	0	-5.95007	4.18729	-4.03599	0	-4.18393	0
-6.01367	0	-5.93507	4.19298	-4.02199	0	-4.16993	0
-5.99867	0	-5.92007	4.19851	-4.00699	0	-4.15493	0
-5.98467	0	-5.90507	4.20421	-3.99299	0	-4.14093	0
-5.96967	0	-5.89007	4.20993	-3.97899	0	-4.12593	0
-5.95567	0	-5.87507	0	-3.96399	0	-4.11193	0
-5.94167	0	-5.86007	0	-3.94999	0	-4.09693	0
-5.92667	0	-5.84507	0	-3.93499	0	-4.08293	0
-5.91267	0	-5.83007	0	-3.92099	0	-4.06793	0
-5.89767	0	-5.81507	0	-3.90699	0	-4.05393	0
-5.88367	0	-5.80007	0	-3.89199	0	-4.03893	0
-5.86967	0	-5.78507	0	-3.87799	0	-4.02493	0
-5.85467	0	-5.77007	0	-3.86399	0	-4.01093	0
-5.84067	0	-5.75507	0	-3.84899	0	-3.99593	0
-5.82567	0	-5.74007	0	-3.83499	0	-3.98193	0
-5.81167	0	-5.72507	0	-3.82099	0	-3.96693	0
-5.79667	0	-5.71007	0	-3.80599	0	-3.95293	0
-5.78267	0	-5.69507	0	-3.79199	0	-3.93793	0
-5.76867	0	-5.68007	0	-3.77699	0	-3.92393	0
-5.75367	0	-5.66507	0	-3.76299	0	-3.90893	0
-5.73967	0	-5.65007	0	-3.74899	0	-3.89493	0
-5.72467	0	-5.63507	0	-3.73399	0	-3.87993	0
-5.71067	0	-5.61907	0	-3.71999	0	-3.86593	2.61929
-5.69667	0	-5.60407	0	-3.70599	0	-3.85093	2.96559
-5.68167	0	-5.58907	0	-3.69099	0	-3.83693	3.31272
-5.66767	0	-5.57407	0	-3.67699	0	-3.82193	3.66043
-5.65267	0	-5.55907	0	-3.66299	0	-3.80793	4.00845
-5.63867	0	-5.54407	0	-3.64799	0	-3.79393	4.3572
-5.62467	0	-5.52907	0	-3.63399	0	-3.77893	3.04304
-5.60967	0	-5.51407	0	-3.61999	0	-3.76493	3.05147
-5.59567	0	-5.49907	0	-3.60499	0	-3.74993	3.05875
-5.58067	0	-5.48407	152.011	-3.59099	0	-3.73593	3.82893
-5.56667	0	-5.46907	0	-3.57599	0	-3.72093	4.08252
-5.55167	0	-5.45407	0	-3.56199	0	-3.70693	4.33565
-5.53767	0	-5.43907	0	-3.54799	0	-3.69193	4.58897
-5.52367	0	-5.42407	0	-3.53299	0	-3.67793	4.84347
-5.50867	0	-5.40907	0	-3.51899	0	-3.66293	5.09716
-5.49467	0	-5.39407	0	-3.50499	0	-3.64893	3.07412
-5.47967	0	-5.37907	0	-3.48999	0	-3.63393	2.34646
-5.46567	0	-5.36407	0	-3.47599	0	-3.61993	1.61818
-5.45167	0	-5.34907	0	-3.46199	0	-3.60593	0.88966
-5.43667	0	-5.33407	0	-3.44699	0	-3.59093	0.16083
-5.42267	0	-5.31907	0	-3.43299	0	-3.57693	0
-5.40767	0	-5.30407	0	-3.41799	0	-3.56193	0
-5.39367	0	-5.28907	0	-3.40399	0	-3.54793	0
-5.37967	0	-5.27407	0	-3.38999	0	-3.53293	0
-5.36467	0	-5.25907	0	-3.37499	0	-3.51893	1.19305
-5.35067	0	-5.24407	0	-3.36099	0	-3.50393	1.19193
-5.33567	0	-5.22907	0	-3.34699	0	-3.48993	1.19081
-5.32167	0	-5.21407	0	-3.33199	0	-3.47493	1.18956
-5.30667	0	-5.19907	0	-3.31799	0	-3.46093	1.18845
-5.29267	0	-5.18407	0	-3.30399	0	-3.44593	1.18738
-5.27867	0	-5.16907	0	-3.28899	0	-3.43193	1.18625
-5.26367	0	-5.15407	0	-3.27499	0	-3.41693	1.18517
-5.24967	0	-5.13807	0	-3.25999	0	-3.40293	1.18411
-5.23467	0	-5.12307	0	-3.24599	0	-3.38893	1.18285
-5.22067	0	-5.10807	0	-3.23199	0	-3.37393	1.18182
-5.20667	0	-5.09307	0	-3.21699	0	-3.35993	1.18069
-5.19167	0	-5.07807	0	-3.20299	0	-3.34493	1.17962
-5.17767	0	-5.06307	0	-3.18899	0	-3.33093	1.17856
-5.16267	0	-5.04807	0	-3.17399	0	-3.31593	1.1775
-5.14867	0	-5.03307	0	-3.15999	0	-3.30193	1.23668
-5.13467	0	-5.01807	0	-3.14599	0	-3.28693	1.4577
-5.11967	0.22801	-5.00307	0	-3.13099	0	-3.27293	1.67925
-5.10567	1.21189	-4.98807	0	-3.11699	0	-3.25793	1.93583
-5.09067	2.34047	-4.97307	0	-3.10199	0	-3.24393	2.54043
-5.07667	2.34111	-4.95807	0	-3.08799	0	-3.22893	3.14641
-5.06167	2.34182	-4.94307	0	-3.07399	0	-3.21493	3.7539
-5.04767	2.34259	-4.92807	0	-3.05899	0	-3.19993	4.36296
-5.03367	2.34334	-4.91307	0	-3.04499	0	-3.18593	5.50922
-5.01867	2.34407	-4.89807	0	-3.03099	0	-3.17193	8.47057
-5.00467	2.34471	-4.88307	0	-3.01599	0	-3.15693	8.3285
-4.98967	2.34553	-4.86807	0	-3.00199	0	-3.14293	8.22173
-4.97567	2.34613	-4.85307	0	-2.98799	0.39495	-3.12793	8.50795
-4.96167	2.34698	-4.83807	0.29542	-2.97299	3.40361	-3.11393	8.08657
-4.94667	2.34763	-4.82307	1.34896	-2.95899	3.4016	-3.09893	7.816
-4.93267	2.3485	-4.80807	1.96641	-2.94399	3.39968	-3.08493	4.815
-4.91767	2.34915	-4.79307	1.92232	-2.92999	3.39798	-3.06993	5.47615
-4.90367	2.34987	-4.77807	1.87853	-2.91599	3.39576	-3.05593	5.49754
-4.88967	2.35057	-4.76307	1.83458	-2.90099	3.39399	-3.04093	5.51878
-4.87467	2.6388	-4.74807	3.28231	-2.88699	3.39221	-3.02693	6.0885
-4.86067	2.9941	-4.73307	3.23898	-2.87299	3.39036	-3.01193	6.19387
-4.84567	3.58135	-4.71807	3.2833	-2.85799	3.38861	-2.99793	6.47949
-4.83167	4.67187	-4.70307	3.58444	-2.84399	3.50662	-2.98393	6.68632
-4.81667	6.05989	-4.68807	3.89428	-2.82999	5.16672	-2.96893	6.94264
-4.80267	6.86153	-4.67207	4.20433	-2.81499	11.6517	-2.95493	7.6176
-4.78867	7.44572	-4.65707	4.5147	-2.80099	15.4563	-2.93993	7.62075
-4.77367	7.8284	-4.64207	4.826	-2.78699	16.3242	-2.92593	7.62475
-4.75967	7.89547	-4.62707	5.68678	-2.77199	19.0376	-2.91093	7.7844
-4.74467	7.96212	-4.61207	5.67078	-2.75799	19.4239	-2.89693	7.96012
-4.73067	8.22395	-4.59707	5.65487	-2.74299	19.8085	-2.88193	8.51985
-4.71667	8.23883	-4.58207	5.6388	-2.72899	21.1518	-2.86793	9.58565
-4.70167	8.25336	-4.56707	7.32859	-2.71499	21.0102	-2.85293	9.93449
-4.68767	8.26805	-4.55207	7.56082	-2.69999	16.833	-2.83893	9.17312
-4.67267	8.28252	-4.53707	8.46612	-2.68599	20.3084	-2.82393	9.94125
-4.65867	8.29718	-4.52207	10.5101	-2.67199	22.521	-2.80993	11.6211
-4.64467	8.31148	-4.50707	11.3057	-2.65699	21.9326	-2.79493	13.6172
-4.62967	8.32575	-4.49207	8.4042	-2.64299	21.7836	-2.78093	18.8492
-4.61567	8.33985	-4.47707	8.5588	-2.62899	19.6662	-2.76693	18.9613
-4.60067	8.53304	-4.46207	9.69123	-2.61399	18.9212	-2.75193	14.7063
-4.58667	8.09234	-4.44707	10.6726	-2.59999	17.1377	-2.73793	14.6241
-4.57167	10.5556	-4.43207	10.7218	-2.58499	17.6157	-2.72293	14.537
-4.55767	14.3884	-4.41707	10.7712	-2.57099	18.0962	-2.70893	15.8195
-4.54367	17.1467	-4.40207	11.3283	-2.55699	20.4465	-2.69393	12.8929
-4.52867	20.6101	-4.38707	8.55075	-2.54199	21.0407	-2.67993	13.4523
-4.51467	21.9822	-4.37207	8.86626	-2.52799	36.0917	-2.66493	14.2384
-4.49967	24.3803	-4.35707	10.5596	-2.51399	21.6846	-2.65093	35.3941
-4.48567	21.2762	-4.34207	11.2189	-2.49899	25.9792	-2.63593	27.0942
-4.47167	30.3922	-4.32707	12.7923	-2.48499	29.3729	-2.62193	24.6052
-4.45667	16.8335	-4.31207	14.0231	-2.47099	29.916	-2.60693	25.7064
-4.44267	22.8401	-4.29707	14.4051	-2.45599	32.8296	-2.59293	23.1052
-4.42767	29.4319	-4.28207	14.9285	-2.44199	71.9061	-2.57793	22.6096
-4.41367	24.1248	-4.26707	16.2923	-2.42699	30.6039	-2.56393	14.6324
-4.39967	16.5707	-4.25207	14.8526	-2.41299	39.7195	-2.54993	15.0784
-4.38467	15.5552	-4.23707	17.497	-2.39899	35.6043	-2.53493	14.9447
-4.37067	30.1898	-4.22207	20.1273	-2.38399	34.3995	-2.52093	15.2345
-4.35567	13.5257	-4.20607	21.5014	-2.36999	29.1215	-2.50593	14.3365
-4.34167	14.6705	-4.19107	24.5386	-2.35599	37.0448	-2.49193	14.1684
-4.32667	14.3518	-4.17607	24.6981	-2.34099	26.3696	-2.47693	13.9362
-4.31267	11.4778	-4.16107	78.3617	-2.32699	31.836	-2.46293	13.7782
-4.29867	11.1866	-4.14607	13.7048	-2.31299	32.723	-2.44793	14.3869
-4.28367	11.1761	-4.13107	15.7325	-2.29799	34.7339	-2.43393	15.0762
-4.26967	10.1863	-4.11607	24.9042	-2.28399	75.257	-2.41893	14.5501
-4.25467	9.80713	-4.10107	23.0402	-2.26899	30.8235	-2.40493	12.6491
-4.24067	7.78506	-4.08607	15.5281	-2.25499	23.9525	-2.38993	11.79
-4.22667	7.74968	-4.07107	17.6099	-2.24099	45.5831	-2.37593	11.624
-4.21167	7.715	-4.05607	16.2984	-2.22599	15.1684	-2.36193	11.4575
-4.19767	7.67962	-4.04107	15.2297	-2.21199	40.2139	-2.34693	11.2916
-4.18267	9.6011	-4.02607	17.0194	-2.19799	8.86784	-2.33293	17.3972
-4.16867	10.2242	-4.01107	13.9637	-2.18299	13.4202	-2.31793	14.7765
-4.15467	10.0807	-3.99607	14.5146	-2.16899	38.7576	-2.30393	9.58194
-4.13967	7.11499	-3.98107	14.0622	-2.15499	24.4271	-2.28893	9.61224
-4.12567	7.40654	-3.96607	13.6136	-2.13999	60.9373	-2.27493	9.07404
-4.11067	7.71857	-3.95107	13.1679	-2.12599	0	-2.25993	8.68387
-4.09667	8.29297	-3.93607	11.9695	-2.11099	0	-2.24593	8.79184
-4.08267	8.49947	-3.92107	11.3975	-2.09699	76.2105	-2.23093	11.5761
-4.06767	8.53221	-3.90607	10.596	-2.08299	26.9371	-2.21693	11.425
-4.05367	8.66179	-3.89107	11.2341	-2.06799	0	-2.20193	9.58252
-4.03867	8.79364	-3.87607	11.0486	-2.05399	0	-2.18793	9.58147
-4.02467	11.7737	-3.86107	9.2861	-2.03999	0	-2.17293	11.9362
-4.00967	13.296	-3.84607	9.28952	-2.02499	243.463	-2.15893	14.1885
-3.99567	12.9543	-3.83107	9.25344	-2.01099	0	-2.14493	15.0818
-3.98167	9.36712	-3.81607	9.2042	-1.99699	21.4311	-2.12993	14.9791
-3.96667	9.31698	-3.80107	9.21102	-1.98199	19.4163	-2.11593	18.2757
-3.95267	9.26723	-3.78607	9.10281	-1.96799	0	-2.10093	19.4752
-3.93767	7.43426	-3.77107	8.37877	-1.95399	0	-2.08693	31.4098
-3.92367	11.4453	-3.75607	13.1179	-1.93899	0	-2.07193	11.5076
-3.90967	11.0146	-3.74107	77.9952	-1.92499	36.2533	-2.05793	9.53894
-3.89467	10.5838	-3.72507	6.87123	-1.90999	0	-2.04293	24.56
-3.88067	7.64582	-3.71007	6.87533	-1.89599	23.1027	-2.02893	9.08361
-3.86567	7.58061	-3.69507	6.87948	-1.88199	24.1727	-2.01393	9.34242
-3.85167	8.79221	-3.68007	6.88339	-1.86699	0	-1.99993	12.2952
-3.83767	9.67927	-3.66507	11.3756	-1.85299	33.482	-1.98493	11.2388
-3.82267	10.8927	-3.65007	18.5592	-1.83899	36.7174	-1.97093	6.51551
-3.80867	10.7848	-3.63507	15.763	-1.82399	0	-1.95593	6.78484
-3.79367	13.4076	-3.62007	16.9443	-1.80999	0	-1.94193	6.02059
-3.77967	14.1143	-3.60507	13.9713	-1.79599	16.7141	-1.92793	4.45539
-3.76467	15.1704	-3.59007	14.5131	-1.78099	22.7535	-1.91293	4.47029
-3.75067	15.5307	-3.57507	13.0084	-1.76699	41.6603	-1.89893	18.689
-3.73667	15.389	-3.56007	11.3447	-1.75199	26.8823	-1.88393	10.4663
-3.72167	17.0229	-3.54507	29.919	-1.73799	169.785	-1.86993	4.39338
-3.70767	8.23065	-3.53007	18.7557	-1.72399	74.8211	-1.85493	4.40254
-3.69267	13.3234	-3.51507	18.8152	-1.70899	14.1149	-1.84093	4.41182
-3.67867	12.1592	-3.50007	34.2537	-1.69499	19.2049	-1.82593	11.6183
-3.66467	16.307	-3.48507	31.0584	-1.68099	16.8974	-1.81193	2.08865
-3.64967	16.823	-3.47007	31.469	-1.66599	6.31436	-1.79693	10.9388
-3.63567	16.1512	-3.45507	20.1898	-1.65199	12.3274	-1.78293	9.03693
-3.62067	24.3717	-3.44007	13.4387	-1.63799	13.3912	-1.76793	10.2396
-3.60667	18.3754	-3.42507	14.5629	-1.62299	12.971	-1.75393	10.2749
-3.59267	14.5186	-3.41007	21.2623	-1.60899	20.6449	-1.73993	25.085
-3.57767	17.4315	-3.39507	6.36021	-1.59399	23.5697	-1.72493	23.8471
-3.56367	15.457	-3.38007	6.30988	-1.57999	34.0003	-1.71093	15.8545
-3.54867	9.24061	-3.36507	2.46811	-1.56599	33.5868	-1.69593	20.5665
-3.53467	11.0236	-3.35007	2.46433	-1.55099	33.4077	-1.68193	25.4975
-3.51967	10.1901	-3.33507	2.46031	-1.53699	23.1692	-1.66693	35.1761
-3.50567	9.2759	-3.32007	27.0369	-1.52299	19.2128	-1.65293	18.1126
-3.49167	9.02978	-3.30507	5.86677	-1.50799	30.411	-1.63793	11.7464
-3.47667	8.78336	-3.29007	21.9628	-1.49399	22.8175	-1.62393	25.253
-3.46267	8.53783	-3.27507	30.016	-1.47999	20.9177	-1.60893	16.8813
-3.44767	7.00471	-3.25907	18.2609	-1.46499	18.7586	-1.59493	22.9562
-3.43367	6.99943	-3.24407	21.7798	-1.45099	86.5561	-1.57993	9.78073
-3.41967	7.21675	-3.22907	23.923	-1.43599	23.7795	-1.56593	10.8447
-3.40467	15.2784	-3.21407	32.2769	-1.42199	23.3145	-1.55093	12.1776
-3.39067	7.73961	-3.19907	21.4418	-1.40799	48.5373	-1.53693	13.0827
-3.37567	9.31259	-3.18407	22.6414	-1.39299	22.6334	-1.52293	12.4537
-3.36167	12.3003	-3.16907	12.4659	-1.37899	35.9956	-1.50793	10.6723
-3.34767	7.89852	-3.15407	11.5558	-1.36499	46.6649	-1.49393	8.88349
-3.33267	10.6472	-3.13907	19.9378	-1.34999	34.2773	-1.47893	27.5278
-3.31867	12.0051	-3.12407	15.7587	-1.33599	30.8194	-1.46493	13.1945
-3.30367	15.9452	-3.10907	11.5931	-1.32199	26.5093	-1.44993	27.371
-3.28967	15.8906	-3.09407	35.2114	-1.30699	22.9099	-1.43593	16.4067
-3.27467	13.5392	-3.07907	29.5793	-1.29299	28.6961	-1.42093	12.1629
-3.26067	11.0998	-3.06407	11.6826	-1.27799	66.3284	-1.40693	7.23221
-3.24667	7.23165	-3.04907	31.4191	-1.26399	34.5029	-1.39193	7.2282
-3.23167	17.984	-3.03407	26.1172	-1.24999	84.597	-1.37793	7.22338
-3.21767	25.0187	-3.01907	17.0971	-1.23499	27.6939	-1.36293	7.219
-3.20267	11.3006	-3.00407	12.1905	-1.22099	77.6304	-1.34893	15.9258
-3.18867	5.4896	-2.98907	10.3148	-1.20699	47.8201	-1.33393	16.6121
-3.17467	5.50074	-2.97407	23.3152	-1.19199	68.5189	-1.31993	17.7876
-3.15967	7.71237	-2.95907	24.1724	-1.17799	61.2959	-1.30593	16.9721
-3.14567	12.5457	-2.94407	16.5552	-1.16399	37.7497	-1.29093	19.1207
-3.13067	11.2598	-2.92907	12.7848	-1.14899	28.7301	-1.27693	14.6645
-3.11667	18.8605	-2.91407	12.5945	-1.13499	41.1186	-1.26193	20.47
-3.10267	22.1698	-2.89907	14.7855	-1.12099	28.0961	-1.24793	31.5765
-3.08767	29.3622	-2.88407	12.1617	-1.10599	17.4918	-1.23293	21.3847
-3.07367	26.7334	-2.86907	11.1662	-1.09199	14.7938	-1.21893	17.7674
-3.05867	25.6342	-2.85407	17.6271	-1.07699	21.5706	-1.20393	19.9591
-3.04467	28.0355	-2.83907	24.3066	-1.06299	18.2853	-1.18993	25.2819
-3.02967	21.788	-2.82407	14.3649	-1.04899	18.484	-1.17493	25.1589
-3.01567	31.1277	-2.80907	16.5658	-1.03399	12.1629	-1.16093	21.0082
-3.00167	4.84247	-2.79307	78.8602	-1.01999	26.3553	-1.14593	17.0238
-2.98667	4.84219	-2.77807	13.1891	-1.00599	29.1041	-1.13193	16.208
-2.97267	4.84209	-2.76307	24.0437	-0.99099	37.9605	-1.11793	12.5034
-2.95767	6.27038	-2.74807	30.0648	-0.97699	25.6798	-1.10293	21.094
-2.94367	12.3186	-2.73307	37.5076	-0.96299	36.661	-1.08893	29.6925
-2.92967	25.7886	-2.71807	34.2437	-0.94799	25.2539	-1.07393	40.2649
-2.91467	12.8792	-2.70307	32.4151	-0.93399	86.4448	-1.05993	23.423
-2.90067	17.5213	-2.68807	32.5523	-0.91899	51.1273	-1.04493	28.0063
-2.88567	26.1447	-2.67307	28.2653	-0.90499	20.9084	-1.03093	29.9843
-2.87167	20.9339	-2.65807	31.6961	-0.89099	86.1984	-1.01593	37.4869
-2.85767	26.3658	-2.64307	19.8815	-0.87599	15.0045	-1.00193	35.2254
-2.84267	35.571	-2.62807	26.7457	-0.86199	47.6149	-0.98693	25.0199
-2.82867	23.352	-2.61307	27.5599	-0.84799	25.0036	-0.97293	26.4966
-2.81367	40.6805	-2.59807	23.8001	-0.83299	42.2024	-0.95793	15.7475
-2.79967	30.1921	-2.58307	20.8143	-0.81899	20.548	-0.94393	20.4776
-2.78467	38.0671	-2.56807	65.2259	-0.80499	41.9347	-0.92893	19.0281
-2.77067	26.8569	-2.55307	38.2463	-0.78999	64.8803	-0.91493	12.3147
-2.75667	35.273	-2.53807	37.3907	-0.77599	83.8444	-0.90093	14.5419
-2.74167	43.86	-2.52307	39.1921	-0.76099	63.0528	-0.88593	17.1975
-2.72767	44.4711	-2.50807	28.6198	-0.74699	103.401	-0.87193	26.0363
-2.71267	31.86	-2.49307	22.1679	-0.73299	54.4922	-0.85693	40.4216
-2.69867	47.6686	-2.47807	26.6955	-0.71799	83.6787	-0.84293	78.306
-2.68467	28.0094	-2.46307	33.9493	-0.70399	59.5061	-0.82793	19.7309
-2.66967	38.7768	-2.44807	30.9037	-0.68999	59.5622	-0.81393	19.4402
-2.65567	22.76	-2.43307	18.1592	-0.67499	117.082	-0.79893	31.36
-2.64067	24.1466	-2.41807	19.4086	-0.66099	58.7265	-0.78493	18.8425
-2.62667	27.1378	-2.40307	22.751	-0.64699	70.7463	-0.76993	14.8002
-2.61267	24.5138	-2.38807	16.9418	-0.63199	92.4564	-0.75593	25.8999
-2.59767	14.8804	-2.37307	16.6132	-0.61799	85.4826	-0.74093	25.0997
-2.58367	14.1193	-2.35807	16.2804	-0.60299	131.739	-0.72693	29.419
-2.56867	17.0805	-2.34307	16.5692	-0.58899	82.7284	-0.71193	26.6255
-2.55467	16.1492	-2.32807	22.1234	-0.57499	128.842	-0.69793	33.2788
-2.53967	15.5612	-2.31207	17.2185	-0.55999	99.2693	-0.68393	33.0438
-2.52567	12.8775	-2.29707	32.5075	-0.54599	65.3448	-0.66893	38.8701
-2.51167	12.9622	-2.28207	27.0086	-0.53199	80.9911	-0.65493	27.0892
-2.49667	26.9065	-2.26707	58.8737	-0.51699	80.8078	-0.63993	28.7081
-2.48267	22.0812	-2.25207	26.4913	-0.50299	40.3182	-0.62593	25.4392
-2.46767	26.4588	-2.23707	26.3821	-0.48899	50.9423	-0.61093	22.1549
-2.45367	39.2625	-2.22207	21.7718	-0.47399	49.389	-0.59693	19.2603
-2.43967	21.2718	-2.20707	16.9229	-0.45999	52.2449	-0.58193	11.2822
-2.42467	17.5232	-2.19207	79.6244	-0.44499	84.068	-0.56793	10.684
-2.41067	13.4293	-2.17707	40.2739	-0.43099	38.2812	-0.55293	10.7547
-2.39567	6.81003	-2.16207	34.0826	-0.41699	43.655	-0.53893	10.8211
-2.38167	6.59244	-2.14707	63.9907	-0.40199	52.9728	-0.52393	10.8839
-2.36767	8.73704	-2.13207	59.2131	-0.38799	32.3708	-0.50993	10.943
-2.35267	14.5615	-2.11707	31.4745	-0.37399	57.4065	-0.49593	10.9991
-2.33867	17.0299	-2.10207	18.3067	-0.35899	31.664	-0.48093	9.51669
-2.32367	18.3758	-2.08707	18.0123	-0.34499	66.6797	-0.46693	12.1442
-2.30967	15.9792	-2.07207	17.7249	-0.33099	51.9813	-0.45193	11.5965
-2.29467	15.839	-2.05707	14.0305	-0.31599	23.3722	-0.43793	15.6374
-2.28067	13.6386	-2.04207	13.2618	-0.30199	31.469	-0.42293	8.76375
-2.26667	13.5558	-2.02707	13.3481	-0.28699	47.4997	-0.40893	7.12498
-2.25167	12.438	-2.01207	10.9531	-0.27299	45.6624	-0.39393	4.5372
-2.23767	11.6416	-1.99707	10.4413	-0.25899	37.4897	-0.37993	5.04233
-2.22267	9.96928	-1.98207	9.92494	-0.24399	63.2794	-0.36493	5.40073
-2.20867	6.58368	-1.96707	8.99409	-0.22999	53.7262	-0.35093	5.76025
-2.19467	0	-1.95207	7.97946	-0.21599	31.2538	-0.33593	6.12318
-2.17967	0	-1.93707	7.0293	-0.20099	44.7866	-0.32193	6.4862
-2.16567	3.51876	-1.92207	7.48229	-0.18699	31.6131	-0.30693	7.19322
-2.15067	7.92373	-1.90707	8.83925	-0.17299	29.3826	-0.29293	9.94978
-2.13667	11.1653	-1.89207	7.84822	-0.15799	23.3451	-0.27893	9.61096
-2.12267	23.7885	-1.87707	9.00901	-0.14399	20.899	-0.26393	7.09869
-2.10767	11.6461	-1.86207	8.35976	-0.12999	26.1194	-0.24993	7.08523
-2.09367	11.8745	-1.84607	8.07809	-0.11499	23.0301	-0.23493	4.66179
-2.07867	12.1096	-1.83107	5.81272	-0.10099	15.1181	-0.22093	4.44811
-2.06467	14.7777	-1.81607	6.10508	-0.08599	17.3506	-0.20593	4.34681
-2.04967	16.4703	-1.80107	6.3976	-0.07199	39.4534	-0.19193	4.24519
-2.03567	15.315	-1.78607	6.84881	-0.05799	40.8764	-0.17693	4.14295
-2.02167	10.4525	-1.77107	10.0615	-0.04299	19.1461	-0.16293	4.04049
-2.00667	20.8708	-1.75607	9.6183	-0.02899	14.8793	-0.14793	3.93783
-1.99267	16.247	-1.74107	9.86015	-0.01499	14.0427	-0.13393	3.83485
-1.97767	19.0374	-1.72607	7.96465	1e-05	13.2038	-0.11893	3.73154
-1.96367	16.3446	-1.71107	4.6727	0.01401	12.5517	-0.10493	3.62758
-1.94967	8.20272	-1.69607	4.43857	0.02801	12.1502	-0.08993	3.52345
-1.93467	5.74715	-1.68107	4.3361	0.04301	8.87578	-0.07593	4.41412
-1.92067	5.60972	-1.66607	4.23311	0.05701	8.05248	-0.06193	4.03996
-1.90567	5.53639	-1.65107	4.12979	0.07201	7.22847	-0.04693	3.66563
-1.89167	6.88182	-1.63607	4.02622	0.08601	6.62003	-0.03293	2.58796
-1.87767	7.33808	-1.62107	3.92224	0.10001	6.14331	-0.01793	2.31098
-1.86267	8.71247	-1.60607	3.81762	0.11501	4.24288	-0.00393	2.03379
-1.84867	10.3208	-1.59107	3.71308	0.12901	3.57543	0.01107	0
-1.83367	4.68568	-1.57607	3.60811	0.14301	2.90631	0.02507	0
-1.81967	5.31886	-1.56107	3.50271	0.15801	2.23507	0.04007	0
-1.80467	5.70893	-1.54607	4.30547	0.17201	1.5618	0.05407	0
-1.79067	6.0999	-1.53107	3.91847	0.18601	0.88654	0.06907	0
-1.77667	6.49199	-1.51607	3.53133	0.20101	0.38951	0.08307	0
-1.76167	10.5784	-1.50107	2.46319	0.21501	0	0.09807	0
-1.74767	9.01089	-1.48607	2.17355	0.23001	0	0.11207	0
-1.73267	4.01105	-1.47107	0	0.24401	0	0.12707	0
-1.71867	4.06847	-1.45607	0	0.25801	0	0.14107	0
-1.70467	4.12678	-1.44107	0	0.27301	0	0.15507	0
-1.68967	4.52837	-1.42607	0	0.28701	0	0.17007	0
-1.67567	4.86556	-1.41107	0	0.30101	0	0.18407	0
-1.66067	5.2069	-1.39607	0	0.31601	0	0.19907	0
-1.64667	5.54955	-1.38007	0	0.33001	0	0.21307	0
-1.63267	5.89536	-1.36507	0	0.34401	0	0.22807	0
-1.61767	5.53245	-1.35007	0	0.35901	0	0.24207	0
-1.60367	4.46274	-1.33507	0	0.37301	0	0.25707	0
-1.58867	4.05188	-1.32007	0	0.38801	0	0.27107	0
-1.57467	3.92862	-1.30507	0	0.40201	0	0.28607	0
-1.55967	3.80575	-1.29007	0	0.41601	0	0.30007	0
-1.54567	3.71969	-1.27507	0	0.43101	0	0.31507	0
-1.53167	3.48517	-1.26007	0	0.44501	0	0.32907	0
-1.51667	3.24976	-1.24507	0	0.45901	0	0.34307	0
-1.50267	3.0141	-1.23007	0	0.47401	0	0.35807	0
-1.48767	2.77769	-1.21507	0	0.48801	0	0.37207	0
-1.47367	2.54061	-1.20007	0	0.50201	0	0.38707	0
-1.45967	1.77183	-1.18507	0	0.51701	0	0.40107	0
-1.44467	1.60843	-1.17007	0	0.53101	0	0.41607	0
-1.43067	1.44411	-1.15507	0	0.54601	0	0.43007	0
-1.41567	1.27948	-1.14007	0	0.56001	0	0.44507	0
-1.40167	1.11415	-1.12507	0	0.57401	0	0.45907	0
-1.38767	0	-1.11007	0	0.58901	0	0.47407	0
-1.37267	0	-1.09507	0	0.60301	0	0.48807	0
-1.35867	0	-1.08007	0	0.61701	0	0.50307	0
-1.34367	0	-1.06507	0	0.63201	0	0.51707	0
-1.32967	0	-1.05007	0	0.64601	0	0.53207	0
-1.31467	0	-1.03507	0	0.66001	0	0.54607	0
-1.30067	0	-1.02007	0	0.67501	0	0.56007	0
-1.28667	0	-1.00507	0	0.68901	0	0.57507	0
-1.27167	0	-0.99007	0	0.70301	0	0.58907	0
-1.25767	0	-0.97507	0	0.71801	0	0.60407	0
-1.24267	0	-0.96007	0	0.73201	0	0.61807	0
-1.22867	0	-0.94507	0	0.74701	0	0.63307	0
-1.21467	0	-0.93007	0	0.76101	0	0.64707	0
-1.19967	0	-0.91507	0	0.77501	0	0.66207	0
-1.18567	0	-0.89907	0	0.79001	0	0.67607	0
-1.17067	0	-0.88407	0	0.80401	0	0.69107	0
-1.15667	0	-0.86907	0	0.81801	0	0.70507	0
-1.14267	0	-0.85407	0	0.83301	0	0.72007	0
-1.12767	0	-0.83907	0	0.84701	0	0.73407	0
-1.11367	0	-0.82407	0	0.86101	0	0.74907	0
-1.09867	0	-0.80907	0	0.87601	0	0.76307	0
-1.08467	0	-0.79407	0	0.89001	0	0.77707	0
-1.06967	0	-0.77907	0	0.90501	0	0.79207	0
-1.05567	0	-0.76407	0	0.91901	0	0.80607	0
-1.04167	0	-0.74907	0	0.93301	0	0.82107	0
-1.02667	0	-0.73407	0	0.94801	0	0.83507	0
-1.01267	0	-0.71907	0	0.96201	0	0.85007	0
-0.99767	0	-0.70407	0	0.97601	0	0.86407	0
-0.98367	0	-0.68907	0	0.99101	0	0.87907	0
-0.96967	0	-0.67407	0	1.00501	0	0.89307	0
-0.95467	0	-0.65907	0	1.01901	0	0.90807	0
-0.94067	0	-0.64407	0	1.03401	0	0.92207	0
-0.92567	0	-0.62907	0	1.04801	0	0.93707	0
-0.91167	0	-0.61407	0	1.06301	0	0.95107	0
-0.89767	0	-0.59907	0	1.07701	0	0.96507	0
-0.88267	0	-0.58407	0	1.09101	0	0.98007	0
-0.86867	0	-0.56907	0	1.10601	0	0.99407	0
-0.85367	0	-0.55407	0	1.12001	0	1.00907	0
-0.83967	0	-0.53907	0	1.13401	0	1.02307	0
-0.82467	0	-0.52407	0	1.14901	0	1.03807	0
-0.81067	0	-0.50907	0	1.16301	0	1.05207	0
-0.79667	0	-0.49407	0	1.17701	0	1.06707	0
-0.78167	0	-0.47907	0	1.19201	0	1.08107	0
-0.76767	0	-0.46407	0	1.20601	0	1.09607	0
-0.75267	0	-0.44907	0	1.22101	0	1.11007	0
-0.73867	0	-0.43307	0	1.23501	0	1.12507	0
-0.72467	0	-0.41807	0	1.24901	0	1.13907	0
-0.70967	0	-0.40307	0	1.26401	0	1.15407	0
-0.69567	0	-0.38807	0	1.27801	0	1.16807	0
-0.68067	0	-0.37307	0	1.29201	0	1.18207	0
-0.66667	0	-0.35807	0	1.30701	0	1.19707	0
-0.65267	0	-0.34307	0	1.32101	0	1.21107	0
-0.63767	0	-0.32807	0	1.33501	0	1.22607	0
-0.62367	0	-0.31307	0	1.35001	0	1.24007	1.56248
-0.60867	0	-0.29807	0	1.36401	0	1.25507	1.68704
-0.59467	0	-0.28307	0	1.37901	0	1.26907	1.81151
-0.57967	0	-0.26807	0	1.39301	0	1.28407	1.93595
-0.56567	0	-0.25307	0	1.40701	0	1.29807	2.06031
-0.55167	0	-0.23807	0	1.42201	0	1.31307	2.18434
-0.53667	0	-0.22307	0	1.43601	0	1.32707	3.55266
-0.52267	0	-0.20807	0	1.45001	0	1.34207	4.7316
-0.50767	0	-0.19307	0	1.46501	0	1.35607	11.0017
-0.49367	0	-0.17807	0	1.47901	0	1.37107	10.1722
-0.47967	0	-0.16307	0	1.49301	0	1.38507	2.23242
-0.46467	0	-0.14807	0	1.50801	0	1.39907	2.12195
-0.45067	0	-0.13307	0	1.52201	0	1.41407	2.01155
-0.43567	0	-0.11807	0	1.53601	0	1.42807	1.90106
-0.42167	0	-0.10307	0	1.55101	0	1.44307	1.79048
-0.40767	0	-0.08807	0	1.56501	0	1.45707	1.67975
-0.39267	0	-0.07307	0	1.58001	0	1.47207	1.56901
-0.37867	0	-0.05807	0	1.59401	0	1.48607	1.45834
-0.36367	0	-0.04307	0	1.60801	0	1.50107	1.34739
-0.34967	0	-0.02807	0	1.62301	0	1.51507	1.23634
-0.33467	0	-0.01307	0	1.63701	0	1.53007	1.12535
-0.32067	0	0.00193	0	1.65101	0	1.54407	3.17251
-0.30667	0	0.01693	2.13162	1.66601	0	1.55907	3.26786
-0.29167	0	0.03293	2.4414	1.68001	0	1.57307	3.36306
-0.27767	0	0.04793	2.75198	1.69401	0	1.58707	3.42306
-0.26267	0	0.06293	3.06334	1.70901	0	1.60207	3.48032
-0.24867	0	0.07793	1.88272	1.72301	0	1.61607	3.53663
-0.23467	0	0.09293	1.88769	1.73801	0	1.63107	3.59218
-0.21967	0	0.10793	1.89266	1.75201	0	1.64507	2.39936
-0.20567	0	0.12293	1.89753	1.76601	0	1.66007	2.25458
-0.19067	0	0.13793	1.90239	1.78101	0	1.67407	2.15784
-0.17667	0	0.15293	1.90737	1.79501	0	1.68907	2.13272
-0.16267	0	0.16793	1.91221	1.80901	0	1.70307	2.21525
-0.14767	0.83229	0.18293	1.91706	1.82401	0	1.71807	2.29764
-0.13367	0.95363	0.19793	2.64664	1.83801	0	1.73207	2.38051
-0.11867	1.07505	0.21293	2.83396	1.85201	5.01312	1.74707	2.46325
-0.10467	1.19688	0.22793	3.08479	1.86701	18.4935	1.76107	2.54667
-0.08967	1.31903	0.24293	3.33592	1.88101	36.1829	1.77607	2.62994
-0.07567	2.78024	0.25793	3.81021	1.89601	0	1.79007	2.71348
-0.06167	3.07799	0.27293	3.91765	1.91001	0	1.80407	2.79718
-0.04667	3.37607	0.28793	4.02499	1.92401	0	1.81907	2.88109
-0.03267	3.6748	0.30293	4.13281	1.93901	0	1.83307	3.02073
-0.01767	3.97401	0.31793	4.2404	1.95301	0	1.84807	3.4062
-0.00367	4.01149	0.33293	4.34801	1.96701	0	1.86207	3.79337
0.01033	3.50644	0.34793	4.24438	1.98201	0	1.87707	4.18226
0.02533	3.52047	0.36293	3.82629	1.99601	0.65743	1.89107	3.48234
0.03933	3.5389	0.37793	3.48605	2.01001	1.71057	1.90607	2.39358
0.05433	3.57061	0.39293	3.07028	2.02501	2.76443	1.92007	2.24432
0.06833	3.60259	0.40793	2.2702	2.03901	4.08838	1.93507	3.01279
0.08233	3.63468	0.42293	2.39816	2.05401	5.43744	1.94907	3.09563
0.09733	3.66669	0.43793	3.2913	2.06801	6.78793	1.96407	3.17804
0.11133	3.69867	0.45293	3.52601	2.08201	45.1959	1.97807	3.26045
0.12633	3.73097	0.46793	3.76061	2.09701	1.44373	1.99307	2.99621
0.14033	3.8298	0.48293	3.99571	2.11101	1.73856	2.00707	3.09032
0.15533	3.94514	0.49793	4.14194	2.12501	2.06096	2.02107	3.09872
0.16933	8.23675	0.51393	4.09966	2.14001	3.28945	2.03607	3.09297
0.18333	9.01794	0.52893	4.0576	2.15401	3.33442	2.05007	3.08739
0.19833	6.23299	0.54393	5.15507	2.16801	3.37884	2.06507	3.08176
0.21233	6.39306	0.55893	5.57956	2.18301	4.43013	2.07907	3.74958
0.22733	6.24396	0.57393	5.57028	2.19701	4.81108	2.09407	3.7967
0.24133	6.09455	0.58893	5.3693	2.21201	5.26287	2.10807	3.84392
0.25533	5.94519	0.60393	5.14405	2.22601	6.20366	2.12307	3.38307
0.27033	5.79512	0.61893	4.87599	2.24001	6.15179	2.13707	3.37696
0.28433	6.1737	0.63393	4.84703	2.25501	6.09982	2.15207	3.37117
0.29933	5.74509	0.64893	3.69181	2.26901	6.04755	2.16607	3.3653
0.31333	5.31588	0.66393	3.84957	2.28301	6.61124	2.18107	3.35977
0.32733	4.88527	0.67893	3.94957	2.29801	6.72455	2.19507	3.35427
0.34233	3.75537	0.69393	4.04942	2.31201	6.83794	2.20907	3.34883
0.35633	2.82733	0.70893	4.14949	2.32601	6.95168	2.22407	3.34352
0.37133	3.02915	0.72393	4.24961	2.34101	7.06563	2.23807	3.33848
0.38533	3.4853	0.73893	4.27351	2.35501	7.39987	2.25307	4.00314
0.40033	4.1614	0.75393	4.28405	2.37001	8.13605	2.26707	5.65974
0.41433	5.11036	0.76893	4.29435	2.38401	7.87143	2.28207	5.28847
0.42833	5.21987	0.78393	4.057	2.39801	7.60703	2.29607	5.28777
0.44333	5.32917	0.79893	4.07953	2.41301	7.6059	2.31107	5.96061
0.45733	5.43897	0.81393	4.10225	2.42701	6.72094	2.32507	6.07632
0.47233	5.02726	0.82893	4.60881	2.44101	7.58926	2.34007	4.77443
0.48633	4.72386	0.84393	11.5709	2.45601	8.99352	2.35407	3.61439
0.50033	4.14405	0.85893	4.36737	2.47001	9.37999	2.36907	4.49493
0.51533	3.57389	0.87393	4.43633	2.48401	8.55183	2.38307	4.63049
0.52933	3.00541	0.88893	4.98337	2.49901	8.66595	2.39807	4.76905
0.54433	2.08464	0.90393	5.07796	2.51301	8.78983	2.41207	5.10968
0.55833	1.48001	0.91893	5.17253	2.52701	8.95441	2.42607	5.44994
0.57233	1.5155	0.93393	5.26716	2.54201	9.1313	2.44107	5.78772
0.58733	3.38156	0.94893	5.36153	2.55601	9.67408	2.45507	6.74684
0.60133	3.50281	0.96393	5.45639	2.57101	9.69137	2.47007	6.82506
0.61633	3.62423	0.97993	5.53319	2.58501	9.70844	2.48407	7.49976
0.63033	3.70656	0.99493	6.13378	2.59901	9.72569	2.49907	7.61117
0.64533	3.7824	1.00993	6.19625	2.61401	9.79484	2.51307	7.35912
0.65933	2.29792	1.02493	6.2586	2.62801	9.86546	2.52807	6.91155
0.67333	2.28858	1.03993	6.32124	2.64201	9.93614	2.54207	6.93073
0.68833	2.27922	1.05493	15.247	2.65701	8.99699	2.55707	6.95028
0.70233	2.26974	1.06993	11.0258	2.67101	9.58504	2.57107	6.98893
0.71733	2.26031	1.08493	8.46821	2.68501	9.58202	2.58607	7.09626
0.73133	3.49369	1.09993	6.5718	2.70001	12.2191	2.60007	6.63138
0.74533	4.04168	1.11493	7.56709	2.71401	9.14071	2.61507	6.69077
0.76033	4.14176	1.12993	7.59428	2.72901	9.22503	2.62907	7.4031
0.77433	4.24192	1.14493	8.49268	2.74301	9.96288	2.64307	7.40347
0.78933	4.34223	1.15993	8.5921	2.75701	10.4234	2.65807	7.40417
0.80333	4.4425	1.17493	11.8043	2.77201	10.8276	2.67207	7.4619
0.81733	4.54324	1.18993	8.73473	2.78601	10.808	2.68707	7.55698
0.83233	4.28061	1.20493	9.02468	2.80001	10.797	2.70107	7.59468
0.84633	4.33547	1.21993	8.5597	2.81501	10.7865	2.71607	7.81414
0.86133	4.39068	1.23493	8.59147	2.82901	10.7757	2.73007	7.82825
0.87533	4.4459	1.24993	8.6427	2.84301	10.8106	2.74507	7.8426
0.88933	4.5009	1.26493	8.69322	2.85801	14.1708	2.75907	7.85914
0.90433	4.55597	1.27993	17.4651	2.87201	9.97891	2.77407	7.90008
0.91833	4.61113	1.29493	8.26267	2.88701	10.0501	2.78807	8.57173
0.93333	4.66623	1.30993	7.98255	2.90101	10.1214	2.80307	8.53848
0.94733	4.72092	1.32493	11.8005	2.91501	11.0034	2.81707	8.50574
0.96233	4.77602	1.33993	11.4308	2.93001	11.1253	2.83107	8.47243
0.97633	4.89936	1.35493	11.0652	2.94401	26.4781	2.84607	8.43917
0.99033	5.07428	1.36993	7.85377	2.95801	12.0866	2.86007	8.40608
1.00533	5.24953	1.38493	11.004	2.97301	13.134	2.87507	7.1647
1.01933	5.36975	1.39993	10.5923	2.98701	14.1896	2.88907	7.21674
1.03433	5.51936	1.41493	11.2437	3.00101	11.5983	2.90407	7.26905
1.04833	6.84366	1.42993	11.1471	3.01601	11.5932	2.91807	7.32117
1.06233	7.10045	1.44593	11.0505	3.03001	11.6004	2.93307	18.0159
1.07733	7.22789	1.46093	10.1851	3.04501	12.8199	2.94707	8.90327
1.09133	9.22696	1.47593	27.5199	3.05901	24.4635	2.96207	8.82754
1.10633	9.4617	1.49093	12.9672	3.07301	11.7836	2.97607	12.0832
1.12033	9.687	1.50593	21.5636	3.08801	11.8999	2.99107	11.7356
1.13433	9.9129	1.52093	7.61201	3.10201	12.0172	3.00507	10.4684
1.14933	11.6411	1.53593	18.8297	3.11601	14.1907	3.02007	11.3805
1.16333	13.033	1.55093	27.3827	3.13101	15.7041	3.03407	23.9201
1.17833	15.4132	1.56593	15.0489	3.14501	14.4219	3.04807	15.3004
1.19233	16.3035	1.58093	7.77177	3.15901	14.3348	3.06307	8.37543
1.20733	13.552	1.59593	19.6627	3.17401	14.247	3.07707	9.29896
1.22133	13.569	1.61093	37.1219	3.18801	12.4612	3.09207	11.2233
1.23533	13.587	1.62593	5.12987	3.20301	12.4549	3.10607	8.72867
1.25033	17.2756	1.64093	7.98608	3.21701	15.1343	3.12107	8.65291
1.26433	17.5778	1.65593	7.95327	3.23101	10.8223	3.13507	8.57724
1.27933	15.7075	1.67093	7.92061	3.24601	10.0366	3.15007	8.50138
1.29333	17.581	1.68593	11.9344	3.26001	9.25021	3.16407	6.64197
1.30733	32.7737	1.70093	5.15516	3.27401	28.8753	3.17907	6.51066
1.32233	14.7015	1.71593	5.05705	3.28901	65.1815	3.19307	6.37927
1.33633	13.378	1.73093	4.95917	3.30301	57.6964	3.20807	6.24795
1.35133	12.7808	1.74593	4.86113	3.31701	50.435	3.22207	6.11675
1.36533	12.1708	1.76093	4.76303	3.33201	43.8469	3.23707	6.96946
1.37933	9.59233	1.77593	5.71681	3.34601	54.6748	3.25107	7.70168
1.39433	19.2907	1.79093	5.50208	3.36001	71.3119	3.26507	7.36546
1.40833	10.1952	1.80593	5.28726	3.37501	10.589	3.28007	7.02888
1.42333	8.38284	1.82093	5.07253	3.38901	64.0826	3.29407	6.69244
1.43733	13.2914	1.83593	4.85774	3.40401	8.96962	3.30907	6.35607
1.45233	14.1907	1.85093	4.64307	3.41801	14.753	3.32307	6.01994
1.46633	8.64495	1.86593	4.42818	3.43201	16.4868	3.33807	4.42036
1.48033	8.38834	1.88093	2.90118	3.44701	45.644	3.35207	2.84321
1.49533	8.1343	1.89593	2.89771	3.46101	7.84654	3.36707	2.84055
1.50933	7.88348	1.91093	2.89414	3.47501	37.4592	3.38107	3.59613
1.52433	7.63475	1.92693	2.8908	3.49001	106.983	3.39607	3.62332
1.53833	7.38902	1.94193	2.88723	3.50401	10.2317	3.41007	3.79736
1.55233	6.22748	1.95693	2.88357	3.51801	24.8082	3.42507	4.06576
1.56733	5.53605	1.97193	2.88026	3.53301	28.0352	3.43907	4.33492
1.58133	5.47892	1.98693	14.0634	3.54701	0	3.45307	4.6041
1.59633	5.51747	2.00193	8.50669	3.56201	0	3.46807	4.87368
1.61033	5.41843	2.01693	3.52314	3.57601	0	3.48207	5.1435
1.62433	5.32001	2.03193	3.58217	3.59001	0	3.49707	5.31697
1.63933	5.22198	2.04693	4.31078	3.60501	0	3.51107	5.33817
1.65333	5.19551	2.06193	4.99657	3.61901	0	3.52607	5.35932
1.66833	5.17564	2.07693	5.66413	3.63301	0	3.54007	5.38103
1.68233	5.15497	2.09193	5.81881	3.64801	0	3.55507	5.40227
1.69733	5.13396	2.10693	5.82843	3.66201	0	3.56907	4.92238
1.71133	5.11186	2.12193	5.83758	3.67601	0	3.58407	6.85666
1.72533	5.08946	2.13693	6.37158	3.69101	18.6596	3.59807	6.3066
1.74033	5.06626	2.15193	6.66182	3.70501	11.1845	3.61307	5.7562
1.75433	7.2236	2.16693	6.94862	3.72001	13.6019	3.62707	3.39727
1.76933	7.16236	2.18193	5.5294	3.73401	11.8787	3.64207	3.3944
1.78333	7.10156	2.19693	8.48647	3.74801	14.657	3.65607	5.44811
1.79733	6.56082	2.21193	8.69117	3.76301	0	3.67007	5.73443
1.81233	6.59045	2.22693	5.16383	3.77701	0	3.68507	5.60286
1.82633	6.61975	2.24193	5.13744	3.79101	0	3.69907	5.47759
1.84133	5.77819	2.25693	5.11131	3.80601	0	3.71407	5.3586
1.85533	6.41654	2.27193	5.08529	3.82001	0	3.72807	5.22878
1.86933	6.2977	2.28693	4.72804	3.83401	0	3.74307	4.91342
1.88433	6.17951	2.30193	4.33633	3.84901	0	3.75707	4.75004
1.89833	6.39729	2.31693	3.93997	3.86301	30.7566	3.77207	7.00128
1.91333	6.63197	2.33193	2.96449	3.87801	23.8988	3.78607	6.63731
1.92733	6.50708	2.34693	5.41316	3.89201	22.5626	3.80107	6.27185
1.94233	6.38293	2.36193	7.33437	3.90601	8.42329	3.81507	5.35104
1.95633	6.25978	2.37693	7.26402	3.92101	10.2376	3.83007	5.30543
1.97033	5.72616	2.39293	7.19141	3.93501	12.0619	3.84407	5.25951
1.98533	5.71505	2.40793	8.93062	3.94901	12.3349	3.85907	5.22701
1.99933	5.70349	2.42293	7.11797	3.96401	12.6083	3.87307	5.21385
2.01433	4.62707	2.43793	7.32814	3.97801	1.23324	3.88707	2.24093
2.02833	4.30422	2.45293	8.84584	3.99201	0	3.90207	2.27264
2.04233	3.98366	2.46793	6.61197	4.00701	0	3.91607	2.30448
2.05733	3.66522	2.48293	5.28812	4.02101	22.3867	3.93107	2.33668
2.07133	3.45024	2.49793	5.41302	4.03601	25.8849	3.94507	2.55999
2.08633	3.43959	2.51293	5.53979	4.05001	10.3276	3.96007	2.55755
2.10033	3.42887	2.52793	5.66804	4.06401	0	3.97407	2.55505
2.11433	3.69802	2.54293	5.79815	4.07901	0	3.98907	2.55261
2.12933	4.02203	2.55793	6.03846	4.09301	0	4.00307	2.55015
2.14333	4.3063	2.57293	6.2394	4.10701	0	4.01807	2.54768
2.15833	3.7898	2.58793	5.56647	4.12201	4.5198	4.03207	2.54532
2.17233	7.29632	2.60293	5.64299	4.13601	10.0139	4.04707	3.81879
2.18733	7.73125	2.61793	5.636	4.15001	12.3131	4.06107	4.54074
2.20133	7.97818	2.63293	5.52047	4.16501	20.5506	4.07507	4.78511
2.21533	4.82389	2.64793	7.68223	4.17901	9.49341	4.09007	4.8332
2.23033	4.79713	2.66293	7.91912	4.19301	9.2002	4.10407	4.88023
2.24433	4.84659	2.67793	8.16184	4.20801	20.4274	4.11907	4.92632
2.25933	4.83765	2.69293	8.40123	4.22201	5.48771	4.13307	5.23904
2.27333	5.15568	2.70793	8.63856	4.23701	0	4.14807	5.4089
2.28733	5.30654	2.72293	9.95069	4.25101	0	4.16207	5.55082
2.30233	7.24309	2.73793	9.51026	4.26501	0	4.17707	5.57793
2.31633	7.26249	2.75293	9.54361	4.28001	21.0816	4.19107	5.604
2.33133	7.2576	2.76793	8.95167	4.29401	13.3897	4.20607	5.08064
2.34533	7.25106	2.78293	8.77068	4.30801	36.3914	4.22007	4.73248
2.35933	7.4163	2.79793	9.13152	4.32301	18.6916	4.23507	4.61817
2.37433	7.59252	2.81293	9.35621	4.33701	9.79307	4.24907	4.75277
2.38833	6.28372	2.82793	9.0594	4.35101	6.14453	4.26407	4.77649
2.40333	5.97193	2.84293	8.71872	4.36601	4.58956	4.27807	4.7137
2.41733	6.60544	2.85893	9.99556	4.38001	4.12753	4.29207	4.36756
2.43233	6.57399	2.87393	11.2251	4.39501	1.64609	4.30707	4.3025
2.44633	6.3818	2.88893	7.97267	4.40901	17.1172	4.32107	4.2378
2.46033	5.06245	2.90393	6.69096	4.42301	29.0714	4.33607	4.1731
2.47533	5.02643	2.91893	4.42518	4.43801	4.18544	4.35007	3.54681
2.48933	4.99048	2.93393	3.87034	4.45201	3.78217	4.36507	3.38879
2.50433	4.9131	2.94893	3.5399	4.46601	6.32482	4.37907	3.23336
2.51833	4.64344	2.96393	5.48541	4.48101	8.87185	4.39407	3.0803
2.53233	5.5644	2.97893	6.42383	4.49501	8.99576	4.40807	5.2696
2.54733	5.85824	2.99393	7.87873	4.50901	9.12322	4.42307	5.21915
2.56133	4.67585	3.00893	9.33493	4.52401	9.25425	4.43707	5.44704
2.57633	6.65597	3.02393	8.90049	4.53801	6.70815	4.45207	5.77765
2.59033	6.58956	3.03893	7.66629	4.55301	22.5353	4.46607	4.39841
2.60433	6.51721	3.05393	6.05844	4.56701	11.501	4.48107	4.41898
2.61933	6.4382	3.06893	6.21397	4.58101	11.9678	4.49507	5.81352
2.63333	6.52082	3.08393	6.36963	4.59601	17.2955	4.50907	6.21801
2.64833	4.15222	3.09893	6.52522	4.61001	28.5154	4.52407	6.62116
2.66233	2.55994	3.11393	6.68066	4.62401	20.7831	4.53807	7.02288
2.67733	2.38132	3.12893	7.62714	4.63901	22.4627	4.55307	6.03644
2.69133	2.37338	3.14393	8.90435	4.65301	14.9683	4.56707	5.32763
2.70533	23.1489	3.15893	7.59253	4.66701	13.8171	4.58207	8.44983
2.72033	1.59743	3.17393	6.69721	4.68201	13.0804	4.59607	9.45718
2.73433	1.59527	3.18893	6.70625	4.69601	12.7657	4.61107	12.9752
2.74933	1.59319	3.20393	6.71564	4.71101	10.1728	4.62507	10.5619
2.76333	1.5913	3.21893	6.72577	4.72501	9.48941	4.64007	10.238
2.77733	1.58997	3.23393	7.36586	4.73901	8.81998	4.65407	7.12157
2.79233	6.59679	3.24893	7.96529	4.75401	11.2119	4.66907	7.30363
2.80633	6.83311	3.26393	7.82418	4.76801	13.2817	4.68307	7.48366
2.82133	7.09123	3.27893	10.7166	4.78201	13.4484	4.69707	7.66197
2.83533	7.86711	3.29393	14.5071	4.79701	12.5727	4.71207	7.55109
2.84933	8.66058	3.30893	11.6696	4.81101	12.7098	4.72607	6.84503
2.86433	9.48777	3.32493	10.8493	4.82501	13.5039	4.74107	8.38593
2.87833	4.45239	3.33993	9.95971	4.84001	13.4885	4.75507	9.1302
2.89333	3.60386	3.35493	9.7455	4.85401	14.6075	4.77007	9.36216
2.90733	3.1047	3.36993	8.07559	4.86901	14.6504	4.78407	9.13822
2.92233	2.61202	3.38493	7.53724	4.88301	15.0813	4.79907	6.35486
2.93633	2.12583	3.39993	5.46021	4.89701	14.4307	4.81307	6.48599
2.95033	1.64609	3.41493	5.29276	4.91201	14.5362	4.82807	6.37329
2.96533	0.74837	3.42993	6.13504	4.92601	14.6379	4.84207	6.06943
2.97933	8.88795	3.44493	9.3161	4.94001	14.7355	4.85707	5.60466
2.99433	4.45387	3.45993	6.29256	4.95501	14.8284	4.87107	5.32746
3.00833	15.586	3.47493	5.20398	4.96901	12.3964	4.88607	4.05707
3.02233	6.80345	3.48993	4.9547	4.98301	13.2181	4.90007	3.50826
3.03733	7.10611	3.50493	5.10268	4.99801	12.985	4.91407	2.96268
3.05133	6.6212	3.51993	10.4662	5.01201	11.4786	4.92907	3.6492
3.06633	6.2635	3.53493	6.88602	5.02601	10.9752	4.94307	3.40039
3.08033	5.9	3.54993	5.51094	5.04101	10.6892	4.95807	3.34971
3.09433	5.08819	3.56493	5.45479	5.05501	10.4032	4.97207	4.37736
3.10933	4.53268	3.57993	5.39895	5.07001	9.61951	4.98707	4.25244
3.12333	7.57739	3.59493	5.01188	5.08401	8.45363	5.00107	4.30342
3.13833	8.47892	3.60993	6.27018	5.09801	7.44905	5.01607	4.35702
3.15233	9.56029	3.62493	6.69966	5.11301	7.07253	5.03007	4.44179
3.16733	9.17364	3.63993	7.57132	5.12701	6.83917	5.04507	4.5742
3.18133	9.75175	3.65493	6.31667	5.14101	6.67812	5.05907	4.24171
3.19533	9.84289	3.66993	5.05882	5.15601	6.52507	5.07407	4.20934
3.21033	9.92569	3.68493	4.56062	5.17001	12.3666	5.08807	4.17639
3.22433	12.3499	3.69993	4.80324	5.18401	8.89978	5.10307	4.1421
3.23933	5.23301	3.71493	5.00271	5.19901	8.68113	5.11707	4.10705
3.25333	5.08996	3.72993	4.85133	5.21301	8.12234	5.13107	5.96207
3.26733	5.17426	3.74493	4.94355	5.22801	7.45662	5.14607	5.65734
3.28233	5.40323	3.75993	5.07031	5.24201	19.2014	5.16007	5.30273
3.29633	9.42765	3.77493	6.50401	5.25601	7.37398	5.17507	4.50732
3.31133	1.57495	3.78993	5.56568	5.27101	6.43064	5.18907	4.4823
3.32533	1.83181	3.80593	5.24902	5.28501	10.6392	5.20407	4.14622
3.33933	2.09373	3.82093	4.58129	5.29901	7.84971	5.21807	16.2983
3.35433	9.97425	3.83593	4.75162	5.31401	7.49722	5.23307	5.47475
3.36833	2.04411	3.85093	6.01802	5.32801	7.82694	5.24707	5.62849
3.38333	2.09773	3.86593	7.14798	5.34201	10.214	5.26207	5.78848
3.39733	2.82926	3.88093	7.62376	5.35701	11.6854	5.27607	5.72929
3.41233	2.91551	3.89593	6.02412	5.37101	12.3258	5.29107	5.96541
3.42633	3.00156	3.91093	5.67378	5.38601	12.2551	5.30507	4.9046
3.44033	4.11813	3.92593	8.0982	5.40001	13.0682	5.31907	5.26358
3.45533	4.79082	3.94093	5.48207	5.41401	12.7457	5.33407	6.009
3.46933	5.05732	3.95593	7.70916	5.42901	11.308	5.34807	3.03026
3.48433	5.31952	3.97093	19.1723	5.44301	9.99217	5.36307	2.36791
3.49833	4.92354	3.98593	8.17901	5.45701	8.49567	5.37707	2.13855
3.51233	4.97446	4.00093	7.97778	5.47201	7.93153	5.39207	8.16035
3.52733	5.24791	4.01593	7.51183	5.48601	7.88499	5.40607	6.66618
3.54133	5.51749	4.03093	2.47362	5.50001	10.8125	5.42107	6.63595
3.55633	7.14024	4.04593	5.30279	5.51501	15.2911	5.43507	13.8254
3.57033	4.3318	4.06093	9.857	5.52901	8.0571	5.45007	0
3.58433	4.36713	4.07593	2.3742	5.54401	12.5002	5.46407	5.21031
3.59933	4.25244	4.09093	3.20676	5.55801	11.9613	5.47907	11.636
3.61333	4.00894	4.10593	4.38567	5.57201	12.7699	5.49307	7.56327
3.62833	6.96985	4.12093	7.23804	5.58701	6.67152	5.50807	3.5474
3.64233	4.69752	4.13593	10.5835	5.60101	6.15497	5.52207	3.60188
3.65733	3.99271	4.15093	5.45368	5.61501	16.3918	5.53607	3.6655
3.67133	3.45678	4.16593	3.73599	5.63001	13.6813	5.55107	7.68037
3.68533	3.52743	4.18093	4.47667	5.64401	10.8219	5.56507	11.6544
3.70033	3.59689	4.19593	5.22223	5.65801	13.4332	5.58007	10.2626
3.71433	3.59988	4.21093	6.89674	5.67301	4.40129	5.59407	4.85164
3.72933	2.77205	4.22593	5.37923	5.68701	9.68632	5.60907	8.86823
3.74333	2.60416	4.24093	2.45595	5.70201	11.8889	5.62307	9.37382
3.75733	1.93908	4.25593	2.56848	5.71601	7.42981	5.63807	5.89769
3.77233	1.18819	4.27193	2.6641	5.73001	3.82005	5.65207	3.76646
3.78633	1.05344	4.28693	2.2486	5.74501	16.3825	5.66707	3.80598
3.80133	0.91837	4.30193	1.06809	5.75901	16.4571	5.68107	6.55778
3.81533	0.78298	4.31693	1.2806	5.77301	4.69193	5.69607	1.5453
3.82933	0.64726	4.33193	1.49478	5.78801	18.0061	5.71007	1.33642
3.84433	0.5112	4.34693	1.71068	5.80201	3.66185	5.72507	1.13295
3.85833	0.38761	4.36193	1.04428	5.81601	2.51502	5.73907	0.93481
3.87333	0.31813	4.37693	0.73703	5.83101	1.33195	5.75307	0.74203
3.88733	0.24862	4.39193	0.43844	5.84501	0.11264	5.76807	0.55458
3.90233	0	4.40693	0	5.86001	0	5.78207	0
3.91633	0	4.42193	0	5.87401	0	5.79707	0
3.93033	0	4.43693	0	5.88801	0	5.81107	0
3.94533	0	4.45193	0	5.90301	0	5.82607	0
3.95933	0	4.46693	0	5.91701	0	5.84007	0
3.97433	0	4.48193	0	5.93101	0	5.85507	0
3.98833	0	4.49693	0	5.94601	0	5.86907	0
4.00233	0	4.51193	0	5.96001	0	5.88407	0
4.01733	0	4.52693	0	5.97401	0	5.89807	0
4.03133	0	4.54193	0	5.98901	0	5.91307	0
4.04633	0	4.55693	0	6.00301	0	5.92707	0
4.06033	0	4.57193	0	6.01701	0	5.94107	0
4.07433	0	4.58693	0	6.03201	0	5.95607	0
4.08933	0	4.60193	0	6.04601	0	5.97007	0
4.10333	0	4.61693	0	6.06101	0	5.98507	0
4.11833	0	4.63193	0	6.07501	0	5.99907	0
4.13233	0	4.64693	0	6.08901	0	6.01407	0
4.14733	0	4.66193	0	6.10401	0	6.02807	0
4.16133	0	4.67693	0	6.11801	0	6.04307	0
4.17533	0	4.69193	0	6.13201	0	6.05707	0
4.19033	0	4.70693	0	6.14701	0	6.07207	0
4.20433	0	4.72193	0	6.16101	0	6.08607	0
4.21933	0	4.73793	0	6.17501	0	6.10107	0
4.23333	0	4.75293	0	6.19001	0	6.11507	0
4.24733	0	4.76793	0	6.20401	0	6.13007	0
4.26233	0	4.78293	0	6.21901	0	6.14407	0
4.27633	0	4.79793	0	6.23301	0	6.15807	0
4.29133	0	4.81293	0	6.24701	0	6.17307	0
4.30533	0	4.82793	0	6.26201	0	6.18707	0
4.31933	0	4.84293	0	6.27601	0	6.20207	0
4.33433	0	4.85793	0	6.29001	0	6.21607	0
4.34833	0	4.87293	0	6.30501	0	6.23107	0
4.36333	0	4.88793	0	6.31901	0	6.24507	0
4.37733	0	4.90293	0	6.33301	0	6.26007	0
4.39233	0	4.91793	0	6.34801	0	6.27407	0
4.40633	0	4.93293	0	6.36201	0	6.28907	0
4.42033	0	4.94793	0	6.37701	0	6.30307	0
4.43533	0	4.96293	0	6.39101	0	6.31807	0
4.44933	0	4.97793	0	6.40501	0	6.33207	0
4.46433	0	4.99293	0	6.42001	0	6.34707	0
4.47833	0	5.00793	0	6.43401	0	6.36107	0
4.49233	0	5.02293	0	6.44801	0	6.37507	0
4.50733	0	5.03793	0	6.46301	0	6.39007	0
4.52133	0	5.05293	0	6.47701	0	6.40407	0
4.53633	0	5.06793	0	6.49101	0	6.41907	0
4.55033	0	5.08293	0	6.50601	0	6.43307	0
4.56433	0	5.09793	0	6.52001	0	6.44807	0
4.57933	0	5.11293	0	6.53501	0	6.46207	0
4.59333	0	5.12793	0	6.54901	0	6.47707	0
4.60833	0	5.14293	0	6.56301	0	6.49107	0
4.62233	0	5.15793	0	6.57801	0	6.50607	0
4.63733	0	5.17293	0	6.59201	0	6.52007	0
4.65133	0	5.18793	0	6.60601	0	6.53507	0
4.66533	0	5.20293	0	6.62101	0	6.54907	0
4.68033	0	5.21893	0	6.63501	0	6.56307	0
4.69433	0	5.23393	0	6.64901	0	6.57807	0
4.70933	0	5.24893	0	6.66401	0	6.59207	0
4.72333	0	5.26393	0	6.67801	0	6.60707	0
4.73733	0	5.27893	0	6.69301	0	6.62107	0
4.75233	0	5.29393	0	6.70701	0	6.63607	0
4.76633	0	5.30893	0	6.72101	0	6.65007	0
4.78133	0	5.32393	0	6.73601	0	6.66507	0
4.79533	0	5.33893	0	6.75001	0	6.67907	0
4.80933	0	5.35393	0	6.76401	0	6.69407	0
4.82433	0	5.36893	0	6.77901	0	6.70807	0
4.83833	0	5.38393	0	6.79301	0	6.72307	0
4.85333	0	5.39893	0	6.80701	0	6.73707	0
4.86733	0	5.41393	0	6.82201	0	6.75207	0
4.88233	0	5.42893	0	6.83601	0	6.76607	0
4.89633	0	5.44393	0	6.85001	0	6.78007	0
4.91033	0	5.45893	0	6.86501	0	6.79507	0
4.92533	0	5.47393	0	6.87901	0	6.80907	0
4.93933	0	5.48893	0	6.89401	0	6.82407	0
4.95433	0	5.50393	0	6.90801	0	6.83807	0
4.96833	0	5.51893	0	6.92201	0	6.85307	0
4.98233	0	5.53393	0	6.93701	0	6.86707	0
4.99733	0	5.54893	0	6.95101	0	6.88207	0
5.01133	0	5.56393	0	6.96501	0	6.89607	0
5.02633	0	5.57893	0	6.98001	0	6.91107	0
5.04033	0	5.59393	0	6.99401	0	6.92507	0
5.05433	0	5.60893	0	7.00801	0	6.94007	0
5.06933	0	5.62393	0	7.02301	0	6.95407	0
5.08333	0	5.63893	0	7.03701	0	6.96907	0
5.09833	0	5.65393	0	7.05201	0	6.98307	0
5.11233	0	5.66893	0	7.06601	0	6.99707	0
5.12733	0	5.68493	0	7.08001	0	7.01207	0
5.14133	0	5.69993	0	7.09501	0	7.02607	0
5.15533	0	5.71493	0	7.10901	0	7.04107	0
5.17033	0	5.72993	0	7.12301	0	7.05507	0
[truncated: 2 more rows]

## Sheet: Fig. 2c
2θ(°)	single crystal	2θ(°)	film	2θ(°)	with CdAc2
10	1	10	5	10	53
10.01	34	10.01	5	10.02	56
10.02	14	10.02	5	10.04	38
10.03	12	10.03	5	10.06	34
10.04	23	10.04	0	10.08	35
10.05	2	10.05	6	10.1	24
10.06	1	10.06	8	10.12	26
10.07	21	10.07	10	10.14	36
10.08	1	10.08	11	10.16	28
10.09	64	10.09	4	10.18	47
10.1	10	10.1	12	10.2	50
10.11	20	10.11	16	10.22	50
10.12	10	10.12	18	10.24	45
10.13	0	10.13	7	10.26	44
10.14	0	10.14	11	10.28	39
10.15	31	10.15	6	10.3	25
10.16	38	10.16	13	10.32	15
10.17	33	10.17	0	10.34	13
10.18	5	10.18	13	10.36	5
10.19	23	10.19	7	10.38	11
10.2	54	10.2	13	10.4	13
10.21	30	10.21	2	10.42	13
10.22	41	10.22	20	10.44	17
10.23	10	10.23	10	10.46	14
10.24	5	10.24	9	10.48	15
10.25	27	10.25	1	10.5	17
10.26	36	10.26	14	10.52	12
10.27	27	10.27	9	10.54	8
10.28	34	10.28	10	10.56	15
10.29	37	10.29	10	10.58	22
10.3	37	10.3	3	10.6	32
10.31	12	10.31	2	10.62	29
10.32	1	10.32	14	10.64	28
10.33	9	10.33	21	10.66	31
10.34	42	10.34	3	10.68	40
10.35	73	10.35	2	10.7	42
10.36	24	10.36	11	10.72	34
10.37	8	10.37	0	10.74	33
10.38	1	10.38	8	10.76	39
10.39	29	10.39	8	10.78	45
10.4	58	10.4	7	10.8	41
10.41	34	10.41	0	10.82	35
10.42	30	10.42	0	10.84	45
10.43	21	10.43	0	10.86	59
10.44	48	10.44	0	10.88	70
10.45	22	10.45	17	10.9	66
10.46	8	10.46	3	10.92	53
10.47	40	10.47	4	10.94	53
10.48	48	10.48	19	10.96	42
10.49	22	10.49	13	10.98	36
10.5	0	10.5	0	11	24
10.51	0	10.51	0	11.02	31
10.52	26	10.52	5	11.04	39
10.53	48	10.53	4	11.06	38
10.54	34	10.54	8	11.08	41
10.55	0	10.55	5	11.1	35
10.56	0	10.56	7	11.12	34
10.57	22	10.57	22	11.14	40
10.58	60	10.58	25	11.16	29
10.59	56	10.59	8	11.18	24
10.6	30	10.6	4	11.2	17
10.61	12	10.61	8	11.22	28
10.62	0	10.62	0	11.24	23
10.63	2	10.63	0	11.26	22
10.64	16	10.64	17	11.28	23
10.65	26	10.65	13	11.3	26
10.66	25	10.66	4	11.32	32
10.67	20	10.67	15	11.34	27
10.68	5	10.68	1	11.36	26
10.69	14	10.69	10	11.38	28
10.7	7	10.7	3	11.4	19
10.71	5	10.71	11	11.42	31
10.72	35	10.72	12	11.44	37
10.73	27	10.73	0	11.46	37
10.74	24	10.74	13	11.48	39
10.75	3	10.75	11	11.5	45
10.76	2	10.76	4	11.52	49
10.77	31	10.77	0	11.54	46
10.78	30	10.78	0	11.56	44
10.79	8	10.79	4	11.58	35
10.8	47	10.8	17	11.6	21
10.81	30	10.81	16	11.62	37
10.82	14	10.82	14	11.64	45
10.83	7	10.83	11	11.66	34
10.84	5	10.84	0	11.68	42
10.85	67	10.85	0	11.7	45
10.86	15	10.86	4	11.72	60
10.87	9	10.87	21	11.74	57
10.88	3	10.88	5	11.76	54
10.89	39	10.89	2	11.78	44
10.9	6	10.9	5	11.8	44
10.91	34	10.91	30	11.82	45
10.92	27	10.92	8	11.84	37
10.93	44	10.93	0	11.86	27
10.94	20	10.94	0	11.88	26
10.95	12	10.95	0	11.9	21
10.96	72	10.96	5	11.92	30
10.97	40	10.97	23	11.94	28
10.98	24	10.98	25	11.96	20
10.99	5	10.99	23	11.98	25
11	0	11	0	12	42
11.01	0	11.01	1	12.02	49
11.02	24	11.02	7	12.04	57
11.03	79	11.03	17	12.06	59
11.04	52	11.04	0	12.08	51
11.05	18	11.05	4	12.1	50
11.06	6	11.06	0	12.12	50
11.07	13	11.07	15	12.14	35
11.08	43	11.08	12	12.16	12
11.09	42	11.09	12	12.18	8
11.1	16	11.1	0	12.2	19
11.11	21	11.11	0	12.22	25
11.12	8	11.12	21	12.24	23
11.13	2	11.13	20	12.26	22
11.14	21	11.14	19	12.28	23
11.15	44	11.15	0	12.3	31
11.16	46	11.16	18	12.32	24
11.17	33	11.17	16	12.34	18
11.18	20	11.18	27	12.36	19
11.19	50	11.19	9	12.38	18
11.2	60	11.2	0	12.4	27
11.21	48	11.21	0	12.42	29
11.22	16	11.22	4	12.44	23
11.23	1	11.23	4	12.46	26
11.24	0	11.24	5	12.48	25
11.25	38	11.25	14	12.5	18
11.26	55	11.26	27	12.52	9
11.27	49	11.27	15	12.54	3
11.28	16	11.28	15	12.56	8
11.29	10	11.29	0	12.58	11
11.3	16	11.3	1	12.6	17
11.31	27	11.31	0	12.62	22
11.32	7	11.32	24	12.64	21
11.33	20	11.33	17	12.66	23
11.34	30	11.34	19	12.68	29
11.35	16	11.35	15	12.7	29
11.36	45	11.36	8	12.72	26
11.37	23	11.37	0	12.74	15
11.38	40	11.38	0	12.76	14
11.39	21	11.39	6	12.78	10
11.4	14	11.4	19	12.8	15
11.41	3	11.41	4	12.82	14
11.42	31	11.42	13	12.84	11
11.43	24	11.43	6	12.86	12
11.44	78	11.44	7	12.88	13
11.45	42	11.45	14	12.9	8
11.46	17	11.46	2	12.92	7
11.47	20	11.47	14	12.94	7
11.48	34	11.48	9	12.96	11
11.49	0	11.49	14	12.98	7
11.5	22	11.5	5	13	15
11.51	32	11.51	8	13.02	20
11.52	31	11.52	0	13.04	27
11.53	9	11.53	22	13.06	21
11.54	33	11.54	14	13.08	29
11.55	13	11.55	6	13.1	32
11.56	30	11.56	2	13.12	32
11.57	23	11.57	11	13.14	35
11.58	36	11.58	19	13.16	32
11.59	36	11.59	18	13.18	24
11.6	1	11.6	8	13.2	25
11.61	1	11.61	0	13.22	30
11.62	12	11.62	8	13.24	30
11.63	33	11.63	10	13.26	23
11.64	30	11.64	27	13.28	29
11.65	23	11.65	4	13.3	22
11.66	42	11.66	8	13.32	14
11.67	8	11.67	1	13.34	11
11.68	24	11.68	18	13.36	6
11.69	13	11.69	11	13.38	4
11.7	6	11.7	26	13.4	11
11.71	30	11.71	22	13.42	24
11.72	25	11.72	1	13.44	27
11.73	1	11.73	2	13.46	33
11.74	21	11.74	0	13.48	30
11.75	43	11.75	17	13.5	25
11.76	0	11.76	24	13.52	29
11.77	36	11.77	15	13.54	34
11.78	13	11.78	13	13.56	29
11.79	61	11.79	11	13.58	33
11.8	25	11.8	10	13.6	37
11.81	35	11.81	11	13.62	41
11.82	18	11.82	21	13.64	46
11.83	47	11.83	1	13.66	63
11.84	68	11.84	10	13.68	66
11.85	61	11.85	11	13.7	71
11.86	61	11.86	0	13.72	85
11.87	74	11.87	6	13.74	123
11.88	112	11.88	10	13.76	149
11.89	121	11.89	21	13.78	180
11.9	197	11.9	14	13.8	215
11.91	204	11.91	3	13.82	262
11.92	197	11.92	0	13.84	316
11.93	149	11.93	12	13.86	353
11.94	175	11.94	17	13.88	395
11.95	107	11.95	7	13.9	443
11.96	119	11.96	0	13.92	482
11.97	42	11.97	0	13.94	506
11.98	58	11.98	14	13.96	510
11.99	30	11.99	29	13.98	495
12	55	12	32	14	451
12.01	28	12.01	8	14.02	395
12.02	18	12.02	9	14.04	337
12.03	13	12.03	0	14.06	268
12.04	4	12.04	17	14.08	219
12.05	15	12.05	24	14.1	176
12.06	32	12.06	6	14.12	138
12.07	33	12.07	7	14.14	103
12.08	16	12.08	15	14.16	87
12.09	9	12.09	17	14.18	75
12.1	42	12.1	19	14.2	48
12.11	0	12.11	10	14.22	37
12.12	52	12.12	18	14.24	35
12.13	9	12.13	4	14.26	33
12.14	54	12.14	16	14.28	22
12.15	3	12.15	11	14.3	16
12.16	31	12.16	31	14.32	17
12.17	27	12.17	26	14.34	14
12.18	41	12.18	25	14.36	5
12.19	25	12.19	13	14.38	3
12.2	42	12.2	12	14.4	8
12.21	10	12.21	8	14.42	13
12.22	17	12.22	19	14.44	11
12.23	30	12.23	9	14.46	20
12.24	19	12.24	0	14.48	23
12.25	19	12.25	22	14.5	16
12.26	4	12.26	9	14.52	25
12.27	29	12.27	19	14.54	19
12.28	38	12.28	2	14.56	23
12.29	32	12.29	11	14.58	31
12.3	62	12.3	10	14.6	45
12.31	9	12.31	21	14.62	45
12.32	20	12.32	18	14.64	43
12.33	17	12.33	24	14.66	44
12.34	53	12.34	16	14.68	33
12.35	25	12.35	5	14.7	13
12.36	33	12.36	10	14.72	18
12.37	3	12.37	4	14.74	10
12.38	2	12.38	19	14.76	12
12.39	18	12.39	12	14.78	13
12.4	46	12.4	30	14.8	21
12.41	41	12.41	17	14.82	22
12.42	17	12.42	8	14.84	27
12.43	1	12.43	1	14.86	24
12.44	0	12.44	0	14.88	19
12.45	9	12.45	2	14.9	16
12.46	16	12.46	5	14.92	19
12.47	53	12.47	28	14.94	9
12.48	37	12.48	29	14.96	1
12.49	21	12.49	18	14.98	13
12.5	21	12.5	16	15	27
12.51	4	12.51	0	15.02	30
12.52	23	12.52	12	15.04	34
12.53	19	12.53	27	15.06	32
12.54	29	12.54	27	15.08	29
12.55	31	12.55	20	15.1	17
12.56	39	12.56	16	15.12	13
12.57	32	12.57	7	15.14	9
12.58	12	12.58	6	15.16	8
12.59	2	12.59	4	15.18	24
12.6	0	12.6	17	15.2	29
12.61	21	12.61	24	15.22	30
12.62	28	12.62	17	15.24	30
12.63	38	12.63	0	15.26	24
12.64	13	12.64	8	15.28	15
12.65	53	12.65	16	15.3	0
12.66	35	12.66	20	15.32	4
12.67	0	12.67	0	15.34	7
12.68	0	12.68	4	15.36	2
12.69	0	12.69	17	15.38	7
12.7	3	12.7	6	15.4	14
12.71	56	12.71	25	15.42	21
12.72	34	12.72	13	15.44	27
12.73	13	12.73	20	15.46	31
12.74	36	12.74	16	15.48	31
12.75	33	12.75	12	15.5	25
12.76	0	12.76	18	15.52	25
12.77	15	12.77	11	15.54	21
12.78	0	12.78	6	15.56	9
12.79	15	12.79	17	15.58	4
12.8	0	12.8	13	15.6	7
12.81	5	12.81	15	15.62	10
12.82	5	12.82	20	15.64	12
12.83	1	12.83	13	15.66	12
12.84	4	12.84	5	15.68	13
12.85	49	12.85	9	15.7	12
12.86	30	12.86	14	15.72	8
12.87	26	12.87	24	15.74	9
12.88	0	12.88	10	15.76	7
12.89	0	12.89	0	15.78	8
12.9	0	12.9	0	15.8	6
12.91	0	12.91	0	15.82	11
12.92	29	12.92	30	15.84	8
12.93	30	12.93	35	15.86	9
12.94	0	12.94	26	15.88	15
12.95	33	12.95	9	15.9	24
12.96	6	12.96	5	15.92	35
12.97	17	12.97	8	15.94	46
12.98	24	12.98	16	15.96	47
12.99	32	12.99	31	15.98	40
13	21	13	34	16	34
13.01	16	13.01	29	16.02	30
13.02	34	13.02	21	16.04	14
13.03	10	13.03	4	16.06	7
13.04	23	13.04	3	16.08	6
13.05	20	13.05	19	16.1	16
13.06	6	13.06	12	16.12	26
13.07	37	13.07	21	16.14	26
13.08	19	13.08	2	16.16	31
13.09	40	13.09	10	16.18	33
13.1	45	13.1	28	16.2	41
13.11	6	13.11	17	16.22	39
13.12	14	13.12	18	16.24	30
13.13	10	13.13	0	16.26	20
13.14	43	13.14	11	16.28	19
13.15	33	13.15	24	16.3	20
13.16	27	13.16	21	16.32	16
13.17	63	13.17	28	16.34	5
13.18	46	13.18	29	16.36	12
13.19	1	13.19	10	16.38	13
13.2	22	13.2	2	16.4	19
13.21	5	13.21	0	16.42	21
13.22	42	13.22	0	16.44	15
13.23	1	13.23	9	16.46	12
13.24	20	13.24	22	16.48	17
13.25	13	13.25	15	16.5	22
13.26	0	13.26	12	16.52	22
13.27	37	13.27	19	16.54	17
13.28	17	13.28	27	16.56	14
13.29	7	13.29	14	16.58	12
13.3	11	13.3	12	16.6	20
13.31	56	13.31	5	16.62	17
13.32	29	13.32	17	16.64	16
13.33	66	13.33	13	16.66	23
13.34	32	13.34	13	16.68	29
13.35	16	13.35	16	16.7	30
13.36	4	13.36	14	16.72	27
13.37	21	13.37	16	16.74	28
13.38	43	13.38	5	16.76	24
13.39	48	13.39	11	16.78	19
13.4	56	13.4	8	16.8	24
13.41	21	13.41	18	16.82	24
13.42	49	13.42	0	16.84	26
13.43	16	13.43	29	16.86	35
13.44	37	13.44	13	16.88	40
13.45	30	13.45	23	16.9	42
13.46	9	13.46	21	16.92	40
13.47	14	13.47	18	16.94	42
13.48	6	13.48	19	16.96	38
13.49	0	13.49	16	16.98	27
13.5	6	13.5	14	17	21
13.51	10	13.51	14	17.02	19
13.52	5	13.52	25	17.04	13
13.53	21	13.53	12	17.06	17
13.54	34	13.54	9	17.08	16
13.55	21	13.55	6	17.1	1
13.56	18	13.56	13	17.12	8
13.57	10	13.57	4	17.14	8
13.58	1	13.58	24	17.16	9
13.59	5	13.59	22	17.18	13
13.6	29	13.6	19	17.2	14
13.61	30	13.61	7	17.22	10
13.62	31	13.62	9	17.24	8
13.63	31	13.63	1	17.26	8
13.64	3	13.64	9	17.28	4
13.65	13	13.65	6	17.3	0
13.66	13	13.66	2	17.32	3
13.67	12	13.67	15	17.34	0
13.68	48	13.68	21	17.36	1
13.69	11	13.69	22	17.38	6
13.7	36	13.7	18	17.4	12
13.71	36	13.71	10	17.42	15
13.72	33	13.72	9	17.44	20
13.73	26	13.73	10	17.46	16
13.74	0	13.74	23	17.48	24
13.75	0	13.75	26	17.5	28
13.76	17	13.76	12	17.52	26
13.77	37	13.77	29	17.54	19
13.78	67	13.78	2	17.56	22
13.79	28	13.79	11	17.58	11
13.8	10	13.8	15	17.6	17
13.81	18	13.81	21	17.62	21
13.82	6	13.82	19	17.64	21
13.83	23	13.83	16	17.66	23
13.84	33	13.84	2	17.68	36
13.85	64	13.85	6	17.7	35
13.86	22	13.86	8	17.72	34
13.87	2	13.87	17	17.74	24
13.88	1	13.88	11	17.76	13
13.89	15	13.89	17	17.78	11
13.9	32	13.9	16	17.8	24
13.91	56	13.91	12	17.82	29
13.92	51	13.92	11	17.84	20
13.93	0	13.93	5	17.86	26
13.94	0	13.94	11	17.88	35
13.95	0	13.95	8	17.9	30
13.96	13	13.96	20	17.92	37
13.97	41	13.97	26	17.94	36
13.98	42	13.98	17	17.96	34
13.99	16	13.99	29	17.98	44
14	21	14	14	18	47
14.01	9	14.01	20	18.02	44
14.02	24	14.02	0	18.04	36
14.03	10	14.03	17	18.06	37
14.04	52	14.04	15	18.08	38
14.05	34	14.05	18	18.1	26
14.06	37	14.06	17	18.12	22
14.07	20	14.07	1	18.14	16
14.08	15	14.08	15	18.16	11
14.09	15	14.09	12	18.18	5
14.1	0	14.1	4	18.2	10
14.11	0	14.11	11	18.22	17
14.12	15	14.12	15	18.24	24
14.13	33	14.13	22	18.26	26
14.14	47	14.14	11	18.28	25
14.15	35	14.15	11	18.3	22
14.16	32	14.16	2	18.32	16
14.17	36	14.17	24	18.34	14
14.18	68	14.18	19	18.36	9
14.19	19	14.19	16	18.38	1
14.2	14	14.2	3	18.4	0
14.21	12	14.21	16	18.42	0
14.22	4	14.22	14	18.44	8
14.23	18	14.23	8	18.46	14
14.24	26	14.24	6	18.48	20
14.25	1	14.25	0	18.5	29
14.26	0	14.26	21	18.52	30
14.27	8	14.27	17	18.54	34
14.28	20	14.28	27	18.56	29
14.29	27	14.29	9	18.58	24
14.3	50	14.3	8	18.6	18
14.31	26	14.31	4	18.62	16
14.32	0	14.32	10	18.64	17
14.33	20	14.33	18	18.66	18
14.34	17	14.34	15	18.68	27
14.35	25	14.35	8	18.7	35
14.36	34	14.36	21	18.72	29
14.37	10	14.37	11	18.74	34
14.38	23	14.38	25	18.76	34
14.39	37	14.39	1	18.78	34
14.4	6	14.4	7	18.8	36
14.41	36	14.41	3	18.82	28
14.42	7	14.42	11	18.84	18
14.43	30	14.43	20	18.86	14
14.44	31	14.44	13	18.88	17
14.45	18	14.45	15	18.9	20
14.46	28	14.46	6	18.92	18
14.47	1	14.47	6	18.94	24
14.48	58	14.48	24	18.96	24
14.49	45	14.49	12	18.98	19
14.5	24	14.5	9	19	27
14.51	16	14.51	7	19.02	32
14.52	14	14.52	14	19.04	30
14.53	9	14.53	14	19.06	27
14.54	7	14.54	31	19.08	26
14.55	14	14.55	34	19.1	24
14.56	4	14.56	18	19.12	18
14.57	21	14.57	23	19.14	17
14.58	34	14.58	8	19.16	11
14.59	0	14.59	10	19.18	7
14.6	23	14.6	22	19.2	13
14.61	40	14.61	20	19.22	21
14.62	25	14.62	33	19.24	22
14.63	20	14.63	21	19.26	18
14.64	12	14.64	23	19.28	16
14.65	10	14.65	25	19.3	19
14.66	31	14.66	24	19.32	21
14.67	23	14.67	16	19.34	29
14.68	47	14.68	22	19.36	29
14.69	18	14.69	1	19.38	20
14.7	4	14.7	8	19.4	21
14.71	4	14.71	26	19.42	21
14.72	33	14.72	24	19.44	18
14.73	34	14.73	26	19.46	10
14.74	54	14.74	4	19.48	7
14.75	54	14.75	7	19.5	17
14.76	35	14.76	0	19.52	26
14.77	1	14.77	10	19.54	32
14.78	0	14.78	12	19.56	32
14.79	11	14.79	24	19.58	23
14.8	23	14.8	22	19.6	33
14.81	32	14.81	17	19.62	35
14.82	10	14.82	3	19.64	29
14.83	12	14.83	1	19.66	22
14.84	26	14.84	0	19.68	16
14.85	7	14.85	8	19.7	26
14.86	11	14.86	14	19.72	35
14.87	9	14.87	13	19.74	36
14.88	11	14.88	13	19.76	30
14.89	18	14.89	14	19.78	21
14.9	16	14.9	5	19.8	26
14.91	22	14.91	8	19.82	21
14.92	81	14.92	4	19.84	21
14.93	14	14.93	12	19.86	38
14.94	29	14.94	4	19.88	46
14.95	23	14.95	0	19.9	61
14.96	14	14.96	10	19.92	63
14.97	17	14.97	8	19.94	61
14.98	2	14.98	19	19.96	52
14.99	3	14.99	33	19.98	35
15	23	15	18	20	24
15.01	21	15.01	13	20.02	9
15.02	10	15.02	15	20.04	15
15.03	32	15.03	9	20.06	19
15.04	61	15.04	12	20.08	19
15.05	31	15.05	9	20.1	26
15.06	0	15.06	18	20.12	27
15.07	12	15.07	25	20.14	33
15.08	16	15.08	12	20.16	32
15.09	21	15.09	7	20.18	22
15.1	71	15.1	2	20.2	26
15.11	31	15.11	0	20.22	24
15.12	49	15.12	0	20.24	32
15.13	41	15.13	0	20.26	24
15.14	20	15.14	16	20.28	33
15.15	3	15.15	28	20.3	36
15.16	0	15.16	6	20.32	34
15.17	15	15.17	15	20.34	29
15.18	29	15.18	11	20.36	22
15.19	4	15.19	2	20.38	12
15.2	17	15.2	13	20.4	14
15.21	4	15.21	2	20.42	12
15.22	0	15.22	6	20.44	9
15.23	6	15.23	4	20.46	1
15.24	32	15.24	4	20.48	8
15.25	25	15.25	7	20.5	17
15.26	23	15.26	8	20.52	28
15.27	25	15.27	23	20.54	36
15.28	0	15.28	33	20.56	36
15.29	11	15.29	21	20.58	43
15.3	11	15.3	22	20.6	50
15.31	17	15.31	12	20.62	50
15.32	34	15.32	11	20.64	40
15.33	5	15.33	0	20.66	35
15.34	33	15.34	1	20.68	41
15.35	51	15.35	0	20.7	48
15.36	9	15.36	16	20.72	54
15.37	27	15.37	44	20.74	57
15.38	24	15.38	18	20.76	45
15.39	35	15.39	17	20.78	50
15.4	52	15.4	25	20.8	47
15.41	22	15.41	22	20.82	47
15.42	41	15.42	28	20.84	41
15.43	13	15.43	23	20.86	37
15.44	0	15.44	14	20.88	35
15.45	0	15.45	24	20.9	39
15.46	46	15.46	23	20.92	50
15.47	0	15.47	18	20.94	57
15.48	27	15.48	13	20.96	52
15.49	39	15.49	8	20.98	51
15.5	28	15.5	21	21	38
15.51	54	15.51	21	21.02	32
15.52	37	15.52	19	21.04	40
15.53	14	15.53	32	21.06	39
15.54	26	15.54	38	21.08	40
15.55	26	15.55	34	21.1	44
15.56	24	15.56	20	21.12	45
15.57	39	15.57	27	21.14	46
15.58	41	15.58	23	21.16	35
15.59	39	15.59	13	21.18	30
15.6	20	15.6	11	21.2	14
15.61	18	15.61	31	21.22	9
15.62	9	15.62	23	21.24	33
15.63	2	15.63	20	21.26	36
15.64	9	15.64	25	21.28	33
15.65	19	15.65	17	21.3	37
15.66	23	15.66	28	21.32	38
15.67	45	15.67	27	21.34	40
15.68	24	15.68	18	21.36	28
15.69	44	15.69	24	21.38	25
15.7	31	15.7	27	21.4	23
15.71	22	15.71	7	21.42	16
15.72	42	15.72	47	21.44	22
15.73	7	15.73	36	21.46	13
15.74	12	15.74	26	21.48	22
15.75	45	15.75	30	21.5	37
15.76	17	15.76	1	21.52	49
15.77	10	15.77	14	21.54	57
15.78	5	15.78	24	21.56	53
15.79	20	15.79	23	21.58	53
15.8	18	15.8	59	21.6	52
15.81	52	15.81	33	21.62	50
15.82	32	15.82	28	21.64	44
15.83	24	15.83	47	21.66	41
15.84	16	15.84	3	21.68	46
15.85	9	15.85	28	21.7	44
15.86	14	15.86	19	21.72	44
15.87	31	15.87	37	21.74	37
15.88	41	15.88	36	21.76	26
15.89	0	15.89	54	21.78	13
15.9	55	15.9	29	21.8	10
15.91	18	15.91	44	21.82	26
15.92	3	15.92	42	21.84	36
15.93	56	15.93	48	21.86	50
15.94	52	15.94	60	21.88	43
15.95	33	15.95	62	21.9	52
15.96	40	15.96	52	21.92	48
15.97	49	15.97	71	21.94	46
15.98	10	15.98	61	21.96	37
15.99	8	15.99	92	21.98	19
16	29	16	116	22	17
16.01	20	16.01	120	22.02	29
16.02	39	16.02	174	22.04	34
16.03	60	16.03	188	22.06	38
16.04	48	16.04	154	22.08	44
16.05	18	16.05	273	22.1	60
16.06	63	16.06	361	22.12	59
16.07	98	16.07	529	22.14	54
16.08	59	16.08	740	22.16	43
16.09	104	16.09	1110	22.18	34
16.1	101	16.1	1382	22.2	35
16.11	74	16.11	1693	22.22	42
16.12	173	16.12	1976	22.24	43
16.13	268	16.13	1979	22.26	53
16.14	422	16.14	2029	22.28	60
16.15	647	16.15	1994	22.3	63
16.16	671	16.16	2004	22.32	52
16.17	693	16.17	1949	22.34	38
16.18	729	16.18	1978	22.36	33
16.19	763	16.19	1973	22.38	36
16.2	1023	16.2	1952	22.4	37
16.21	1187	16.21	1975	22.42	36
16.22	1201	16.22	1933	22.44	32
16.23	982	16.23	1820	22.46	23
16.24	511	16.24	1522	22.48	28
16.25	206	16.25	1405	22.5	34
16.26	59	16.26	1014	22.52	38
16.27	20	16.27	711	22.54	40
16.28	97	16.28	544	22.56	49
16.29	76	16.29	384	22.58	49
16.3	60	16.3	333	22.6	52
16.31	75	16.31	234	22.62	67
16.32	18	16.32	161	22.64	69
16.33	40	16.33	143	22.66	62
16.34	19	16.34	87	22.68	59
16.35	0	16.35	67	22.7	46
16.36	13	16.36	69	22.72	51
16.37	35	16.37	64	22.74	47
16.38	53	16.38	67	22.76	43
16.39	42	16.39	64	22.78	34
16.4	53	16.4	45	22.8	36
16.41	50	16.41	37	22.82	42
16.42	25	16.42	14	22.84	32
16.43	44	16.43	19	22.86	24
16.44	16	16.44	48	22.88	19
16.45	8	16.45	32	22.9	16
16.46	14	16.46	35	22.92	31
16.47	13	16.47	42	22.94	37
16.48	19	16.48	6	22.96	42
16.49	20	16.49	28	22.98	46
16.5	17	16.5	28	23	42
16.51	41	16.51	9	23.02	30
16.52	14	16.52	31	23.04	20
16.53	26	16.53	24	23.06	18
16.54	0	16.54	20	23.08	31
16.55	0	16.55	30	23.1	38
16.56	26	16.56	13	23.12	58
16.57	19	16.57	23	23.14	73
16.58	15	16.58	37	23.16	87
16.59	35	16.59	5	23.18	84
16.6	11	16.6	41	23.2	80
16.61	0	16.61	15	23.22	58
16.62	0	16.62	13	23.24	53
16.63	19	16.63	16	23.26	42
16.64	34	16.64	15	23.28	42
16.65	12	16.65	8	23.3	36
16.66	3	16.66	26	23.32	38
16.67	0	16.67	10	23.34	51
16.68	0	16.68	10	23.36	57
16.69	31	16.69	14	23.38	53
16.7	49	16.7	13	23.4	51
16.71	20	16.71	6	23.42	48
16.72	17	16.72	11	23.44	54
16.73	0	16.73	16	23.46	48
16.74	0	16.74	26	23.48	42
16.75	44	16.75	34	23.5	22
16.76	10	16.76	18	23.52	27
16.77	50	16.77	7	23.54	43
16.78	16	16.78	7	23.56	44
16.79	22	16.79	4	23.58	37
16.8	23	16.8	9	23.6	35
16.81	4	16.81	10	23.62	35
16.82	14	16.82	18	23.64	32
16.83	31	16.83	19	23.66	41
16.84	39	16.84	9	23.68	49
16.85	29	16.85	9	23.7	55
16.86	74	16.86	7	23.72	82
16.87	128	16.87	14	23.74	89
16.88	196	16.88	0	23.76	91
16.89	237	16.89	17	23.78	94
16.9	177	16.9	8	23.8	89
16.91	160	16.91	27	23.82	85
16.92	169	16.92	6	23.84	98
16.93	127	16.93	18	23.86	98
16.94	93	16.94	21	23.88	96
16.95	48	16.95	8	23.9	93
16.96	44	16.96	27	23.92	101
16.97	54	16.97	17	23.94	97
16.98	50	16.98	16	23.96	97
16.99	15	16.99	0	23.98	94
17	0	17	5	24	101
17.01	0	17.01	14	24.02	116
17.02	0	17.02	1	24.04	139
17.03	7	17.03	15	24.06	129
17.04	0	17.04	16	24.08	121
17.05	0	17.05	9	24.1	107
17.06	17	17.06	17	24.12	109
17.07	8	17.07	18	24.14	97
17.08	5	17.08	3	24.16	78
17.09	0	17.09	1	24.18	54
17.1	12	17.1	7	24.2	62
17.11	0	17.11	18	24.22	81
17.12	4	17.12	29	24.24	95
17.13	0	17.13	16	24.26	106
17.14	0	17.14	12	24.28	116
17.15	8	17.15	11	24.3	121
17.16	10	17.16	1	24.32	122
17.17	0	17.17	2	24.34	125
17.18	4	17.18	2	24.36	129
17.19	5	17.19	13	24.38	118
17.2	0	17.2	14	24.4	105
17.21	41	17.21	21	24.42	92
17.22	0	17.22	5	24.44	68
17.23	0	17.23	13	24.46	52
17.24	6	17.24	3	24.48	44
17.25	0	17.25	11	24.5	42
17.26	0	17.26	9	24.52	53
17.27	39	17.27	17	24.54	53
17.28	0	17.28	7	24.56	59
17.29	3	17.29	0	24.58	40
17.3	0	17.3	10	24.6	39
17.31	0	17.31	4	24.62	34
17.32	15	17.32	1	24.64	26
17.33	0	17.33	9	24.66	24
17.34	8	17.34	12	24.68	23
17.35	33	17.35	18	24.7	25
17.36	0	17.36	15	24.72	23
17.37	0	17.37	12	24.74	27
17.38	9	17.38	6	24.76	17
17.39	3	17.39	1	24.78	16
17.4	18	17.4	4	24.8	30
17.41	22	17.41	12	24.82	32
17.42	36	17.42	15	24.84	21
17.43	0	17.43	17	24.86	23
17.44	0	17.44	13	24.88	23
17.45	0	17.45	9	24.9	28
17.46	0	17.46	9	24.92	22
17.47	0	17.47	14	24.94	24
17.48	3	17.48	2	24.96	18
17.49	8	17.49	6	24.98	28
17.5	0	17.5	19	25	28
17.51	0	17.51	2	25.02	23
17.52	0	17.52	16	25.04	10
17.53	0	17.53	0	25.06	12
17.54	24	17.54	4	25.08	15
17.55	24	17.55	12	25.1	23
17.56	12	17.56	11	25.12	26
17.57	8	17.57	7	25.14	29
17.58	5	17.58	21	25.16	29
17.59	3	17.59	5	25.18	30
17.6	0	17.6	15	25.2	24
17.61	26	17.61	18	25.22	13
17.62	15	17.62	3	25.24	3
17.63	8	17.63	0	25.26	0
17.64	0	17.64	13	25.28	25
17.65	9	17.65	6	25.3	31
17.66	2	17.66	0	25.32	31
17.67	1	17.67	0	25.34	32
17.68	6	17.68	28	25.36	32
17.69	0	17.69	10	25.38	29
17.7	15	17.7	28	25.4	24
17.71	0	17.71	28	25.42	24
17.72	0	17.72	8	25.44	30
17.73	6	17.73	10	25.46	33
17.74	6	17.74	5	25.48	45
17.75	0	17.75	0	25.5	44
17.76	13	17.76	0	25.52	38
17.77	6	17.77	7	25.54	31
17.78	43	17.78	13	25.56	23
17.79	9	17.79	22	25.58	8
17.8	10	17.8	9	25.6	4
17.81	0	17.81	13	25.62	1
17.82	0	17.82	8	25.64	6
17.83	7	17.83	9	25.66	6
17.84	13	17.84	2	25.68	9
17.85	0	17.85	8	25.7	10
17.86	23	17.86	4	25.72	15
17.87	0	17.87	0	25.74	17
17.88	3	17.88	13	25.76	17
17.89	0	17.89	6	25.78	16
17.9	13	17.9	21	25.8	12
17.91	4	17.91	22	25.82	5
17.92	15	17.92	12	25.84	7
17.93	34	17.93	7	25.86	3
17.94	39	17.94	2	25.88	0
17.95	13	17.95	2	25.9	4
17.96	0	17.96	22	25.92	3
17.97	0	17.97	7	25.94	10
17.98	0	17.98	2	25.96	8
17.99	0	17.99	16	25.98	10
18	7	18	11	26	31
18.01	0	18.01	0	26.02	39
18.02	17	18.02	18	26.04	55
18.03	9	18.03	7	26.06	56
18.04	31	18.04	12	26.08	74
18.05	15	18.05	32	26.1	108
18.06	0	18.06	13	26.12	157
18.07	8	18.07	1	26.14	223
18.08	0	18.08	9	26.16	260
18.09	0	18.09	8	26.18	292
18.1	0	18.1	3	26.2	321
18.11	5	18.11	9	26.22	323
18.12	28	18.12	12	26.24	332
18.13	40	18.13	18	26.26	305
18.14	47	18.14	13	26.28	288
18.15	12	18.15	17	26.3	261
18.16	3	18.16	5	26.32	227
18.17	0	18.17	0	26.34	192
18.18	0	18.18	0	26.36	133
18.19	0	18.19	9	26.38	83
18.2	4	18.2	7	26.4	46
18.21	31	18.21	30	26.42	28
18.22	0	18.22	33	26.44	31
18.23	7	18.23	0	26.46	22
18.24	12	18.24	13	26.48	34
18.25	0	18.25	5	26.5	25
18.26	0	18.26	7	26.52	22
18.27	0	18.27	4	26.54	28
18.28	19	18.28	24	26.56	30
18.29	21	18.29	9	26.58	34
18.3	16	18.3	6	26.6	35
18.31	0	18.31	16	26.62	30
18.32	2	18.32	5	26.64	23
18.33	1	18.33	0	26.66	11
18.34	0	18.34	6	26.68	10
18.35	11	18.35	10	26.7	0
18.36	17	18.36	9	26.72	1
18.37	22	18.37	17	26.74	2
18.38	0	18.38	21	26.76	3
18.39	32	18.39	7	26.78	0
18.4	19	18.4	21	26.8	1
18.41	22	18.41	10	26.82	7
18.42	4	18.42	13	26.84	11
18.43	26	18.43	0	26.86	15
18.44	10	18.44	19	26.88	13
18.45	0	18.45	15	26.9	17
18.46	26	18.46	10	26.92	18
18.47	13	18.47	8	26.94	12
18.48	3	18.48	26	26.96	12
18.49	7	18.49	8	26.98	5
18.5	2	18.5	18	27	16
18.51	0	18.51	19	27.02	21
18.52	11	18.52	5	27.04	22
18.53	0	18.53	6	27.06	19
18.54	41	18.54	20	27.08	14
18.55	5	18.55	4	27.1	14
18.56	27	18.56	7	27.12	8
18.57	2	18.57	13	27.14	0
18.58	6	18.58	9	27.16	2
18.59	29	18.59	19	27.18	0
18.6	0	18.6	2	27.2	3
18.61	3	18.61	8	27.22	4
18.62	26	18.62	20	27.24	4
18.63	0	18.63	13	27.26	2
18.64	8	18.64	11	27.28	3
18.65	34	18.65	10	27.3	3
18.66	9	18.66	8	27.32	3
18.67	39	18.67	5	27.34	1
18.68	22	18.68	3	27.36	3
18.69	0	18.69	3	27.38	6
18.7	5	18.7	21	27.4	7
18.71	1	18.71	25	27.42	8
18.72	5	18.72	22	27.44	5
18.73	1	18.73	21	27.46	0
18.74	39	18.74	6	27.48	9
18.75	39	18.75	13	27.5	14
18.76	17	18.76	8	27.52	24
18.77	24	18.77	5	27.54	29
18.78	7	18.78	10	27.56	29
18.79	1	18.79	19	27.58	33
18.8	25	18.8	10	27.6	35
18.81	11	18.81	8	27.62	30
18.82	0	18.82	17	27.64	22
18.83	14	18.83	2	27.66	11
18.84	16	18.84	0	27.68	14
18.85	34	18.85	11	27.7	16
18.86	37	18.86	15	27.72	21
18.87	50	18.87	21	27.74	22
18.88	38	18.88	24	27.76	15
18.89	49	18.89	25	27.78	20
18.9	39	18.9	6	27.8	21
18.91	15	18.91	7	27.82	31
18.92	27	18.92	1	27.84	43
18.93	3	18.93	24	27.86	45
18.94	4	18.94	9	27.88	65
18.95	23	18.95	6	27.9	85
18.96	31	18.96	16	27.92	106
18.97	32	18.97	8	27.94	120
18.98	46	18.98	7	27.96	149
18.99	33	18.99	7	27.98	172
19	11	19	31	28	192
19.01	3	19.01	8	28.02	214
19.02	2	19.02	9	28.04	228
19.03	0	19.03	0	28.06	232
19.04	27	19.04	0	28.08	229
19.05	44	19.05	0	28.1	212
19.06	4	19.06	18	28.12	188
19.07	27	19.07	8	28.14	159
19.08	37	19.08	18	28.16	150
19.09	2	19.09	24	28.18	133
19.1	10	19.1	29	28.2	117
19.11	60	19.11	6	28.22	96
19.12	20	19.12	11	28.24	81
19.13	6	19.13	11	28.26	63
19.14	25	19.14	14	28.28	36
19.15	19	19.15	5	28.3	23
19.16	1	19.16	0	28.32	9
19.17	0	19.17	0	28.34	6
19.18	11	19.18	1	28.36	6
19.19	5	19.19	17	28.38	16
19.2	37	19.2	13	28.4	13
19.21	10	19.21	21	28.42	15
19.22	48	19.22	40	28.44	14
19.23	37	19.23	18	28.46	12
19.24	13	19.24	1	28.48	4
19.25	37	19.25	0	28.5	8
19.26	15	19.26	0	28.52	15
19.27	8	19.27	5	28.54	17
19.28	17	19.28	3	28.56	17
19.29	20	19.29	4	28.58	16
19.3	38	19.3	12	28.6	11
19.31	37	19.31	8	28.62	12
19.32	24	19.32	9	28.64	9
19.33	23	19.33	18	28.66	3
19.34	2	19.34	0	28.68	0
19.35	28	19.35	10	28.7	0
19.36	24	19.36	0	28.72	1
19.37	12	19.37	13	28.74	2
19.38	5	19.38	13	28.76	6
19.39	23	19.39	7	28.78	4
19.4	1	19.4	1	28.8	8
19.41	0	19.41	15	28.82	14
19.42	20	19.42	11	28.84	14
19.43	47	19.43	0	28.86	19
19.44	35	19.44	8	28.88	31
19.45	0	19.45	12	28.9	35
19.46	0	19.46	6	28.92	36
19.47	6	19.47	17	28.94	33
19.48	3	19.48	26	28.96	29
19.49	23	19.49	0	28.98	17
19.5	32	19.5	6	29	12
19.51	6	19.51	0	29.02	4
19.52	40	19.52	0	29.04	0
19.53	53	19.53	0	29.06	0
19.54	28	19.54	4	29.08	1
19.55	26	19.55	3	29.1	3
19.56	28	19.56	2	29.12	5
19.57	6	19.57	19	29.14	9
19.58	0	19.58	4	29.16	15
19.59	31	19.59	14	29.18	15
19.6	30	19.6	0	29.2	19
19.61	46	19.61	1	29.22	18
19.62	35	19.62	0	29.24	17
19.63	38	19.63	11	29.26	19
19.64	46	19.64	6	29.28	21
19.65	0	19.65	3	29.3	20
19.66	0	19.66	11	29.32	17
19.67	8	19.67	6	29.34	11
19.68	14	19.68	5	29.36	15
19.69	22	19.69	6	29.38	11
19.7	50	19.7	18	29.4	16
19.71	46	19.71	6	29.42	15
19.72	24	19.72	2	29.44	13
19.73	7	19.73	5	29.46	20
19.74	30	19.74	2	29.48	22
19.75	15	19.75	1	29.5	22
19.76	31	19.76	8	29.52	16
19.77	39	19.77	5	29.54	11
19.78	29	19.78	0	29.56	15
19.79	42	19.79	11	29.58	17
19.8	16	19.8	4	29.6	24
19.81	6	19.81	2	29.62	23
19.82	16	19.82	12	29.64	18
19.83	0	19.83	0	29.66	18
19.84	11	19.84	7	29.68	12
19.85	9	19.85	0	29.7	14
19.86	9	19.86	2	29.72	10
19.87	3	19.87	6	29.74	8
19.88	40	19.88	0	29.76	8
19.89	23	19.89	0	29.78	11
19.9	24	19.9	0	29.8	9
19.91	29	19.91	0	29.82	14
19.92	22	19.92	1	29.84	15
19.93	20	19.93	9	29.86	16
19.94	8	19.94	0	29.88	25
19.95	8	19.95	10	29.9	40
19.96	28	19.96	13	29.92	42
19.97	44	19.97	5	29.94	41
19.98	51	19.98	0	29.96	41
19.99	25	19.99	12	29.98	35
20	29	20	1	30	33
20.01	7	20.01	11	30.02	33
20.02	1	20.02	14	30.04	23
20.03	0	20.03	9	30.06	20
20.04	40	20.04	23	30.08	24
20.05	23	20.05	5	30.1	25
20.06	20	20.06	2	30.12	21
20.07	30	20.07	3	30.14	15
20.08	47	20.08	6	30.16	20
20.09	18	20.09	5	30.18	24
20.1	2	20.1	2	30.2	29
20.11	36	20.11	14	30.22	27
20.12	6	20.12	23	30.24	15
20.13	10	20.13	0	30.26	16
20.14	44	20.14	0	30.28	18
20.15	15	20.15	0	30.3	17
20.16	24	20.16	2	30.32	21
20.17	35	20.17	4	30.34	23
20.18	37	20.18	5	30.36	29
20.19	31	20.19	29	30.38	33
20.2	31	20.2	20	30.4	33
20.21	48	20.21	9	30.42	27
20.22	26	20.22	4	30.44	18
20.23	38	20.23	1	30.46	13
20.24	29	20.24	0	30.48	18
20.25	5	20.25	0	30.5	18
20.26	19	20.26	0	30.52	35
20.27	19	20.27	1	30.54	44
20.28	38	20.28	21	30.56	48
20.29	20	20.29	39	30.58	52
20.3	13	20.3	1	30.6	45
20.31	23	20.31	0	30.62	39
20.32	8	20.32	3	30.64	29
20.33	1	20.33	0	30.66	17
20.34	25	20.34	0	30.68	16
20.35	17	20.35	6	30.7	9
20.36	21	20.36	14	30.72	15
20.37	4	20.37	0	30.74	14
20.38	45	20.38	0	30.76	25
20.39	20	20.39	4	30.78	32
20.4	37	20.4	0	30.8	31
20.41	28	20.41	0	30.82	39
20.42	28	20.42	2	30.84	37
20.43	14	20.43	4	30.86	30
20.44	13	20.44	3	30.88	22
20.45	64	20.45	0	30.9	20
20.46	33	20.46	7	30.92	15
20.47	26	20.47	8	30.94	14
20.48	23	20.48	10	30.96	21
20.49	7	20.49	0	30.98	28
20.5	3	20.5	5	31	25
20.51	20	20.51	12	31.02	35
20.52	26	20.52	10	31.04	39
20.53	23	20.53	8	31.06	36
20.54	34	20.54	6	31.08	43
20.55	34	20.55	1	31.1	50
20.56	35	20.56	8	31.12	37
20.57	23	20.57	2	31.14	43
20.58	5	20.58	16	31.16	40
20.59	20	20.59	13	31.18	38
20.6	13	20.6	8	31.2	29
20.61	6	20.61	9	31.22	25
20.62	23	20.62	1	31.24	23
20.63	40	20.63	0	31.26	19
20.64	48	20.64	0	31.28	29
20.65	28	20.65	0	31.3	39
20.66	16	20.66	2	31.32	40
20.67	9	20.67	4	31.34	50
20.68	14	20.68	9	31.36	48
20.69	12	20.69	15	31.38	43
20.7	0	20.7	7	31.4	35
20.71	0	20.71	0	31.42	22
20.72	4	20.72	0	31.44	16
20.73	31	20.73	21	31.46	19
20.74	6	20.74	0	31.48	30
20.75	2	20.75	4	31.5	50
20.76	57	20.76	8	31.52	61
20.77	34	20.77	0	31.54	62
20.78	26	20.78	0	31.56	60
20.79	49	20.79	0	31.58	49
20.8	2	20.8	0	31.6	45
20.81	36	20.81	8	31.62	38
20.82	27	20.82	14	31.64	29
20.83	31	20.83	10	31.66	26
20.84	3	20.84	13	31.68	23
20.85	11	20.85	12	31.7	21
20.86	15	20.86	0	31.72	24
20.87	13	20.87	0	31.74	31
20.88	19	20.88	5	31.76	37
20.89	28	20.89	16	31.78	40
20.9	14	20.9	0	31.8	47
20.91	4	20.91	17	31.82	47
20.92	24	20.92	13	31.84	37
20.93	3	20.93	0	31.86	21
20.94	49	20.94	8	31.88	14
20.95	35	20.95	0	31.9	6
20.96	26	20.96	7	31.92	16
20.97	27	20.97	0	31.94	31
20.98	35	20.98	10	31.96	47
20.99	25	20.99	4	31.98	55
21	0	21	13	32	56
21.01	26	21.01	0	32.02	47
21.02	9	21.02	13	32.04	33
21.03	12	21.03	19	32.06	19
21.04	20	21.04	0	32.08	19
21.05	9	21.05	3	32.1	17
21.06	0	21.06	8	32.12	19
21.07	0	21.07	12	32.14	25
21.08	17	21.08	6	32.16	31
21.09	10	21.09	4	32.18	36
21.1	2	21.1	16	32.2	37
21.11	28	21.11	3	32.22	34
21.12	27	21.12	1	32.24	32
21.13	9	21.13	10	32.26	29
21.14	35	21.14	9	32.28	25
21.15	44	21.15	17	32.3	24
21.16	38	21.16	10	32.32	21
21.17	41	21.17	5	32.34	26
21.18	31	21.18	7	32.36	27
21.19	41	21.19	0	32.38	24
21.2	16	21.2	10	32.4	30
21.21	7	21.21	16	32.42	32
21.22	7	21.22	29	32.44	35
21.23	30	21.23	6	32.46	37
21.24	7	21.24	19	32.48	36
21.25	21	21.25	16	32.5	40
21.26	21	21.26	37	32.52	39
21.27	16	21.27	13	32.54	36
21.28	6	21.28	16	32.56	25
21.29	0	21.29	26	32.58	11
21.3	0	21.3	8	32.6	16
21.31	37	21.31	6	32.62	17
21.32	38	21.32	13	32.64	24
21.33	29	21.33	23	32.66	28
21.34	19	21.34	21	32.68	43
21.35	17	21.35	44	32.7	48
21.36	11	21.36	28	32.72	52
21.37	19	21.37	32	32.74	50
21.38	7	21.38	17	32.76	40
21.39	0	21.39	26	32.78	41
21.4	43	21.4	11	32.8	43
21.41	27	21.41	1	32.82	45
21.42	21	21.42	5	32.84	47
21.43	8	21.43	17	32.86	49
21.44	11	21.44	9	32.88	56
21.45	41	21.45	0	32.9	58
21.46	16	21.46	7	32.92	56
21.47	11	21.47	11	32.94	50
21.48	16	21.48	6	32.96	39
21.49	8	21.49	6	32.98	37
21.5	0	21.5	8	33	31
21.51	6	21.51	9	33.02	24
21.52	30	21.52	0	33.04	25
21.53	33	21.53	0	33.06	26
21.54	6	21.54	25	33.08	20
21.55	16	21.55	12	33.1	28
21.56	0	21.56	17	33.12	33
21.57	16	21.57	18	33.14	36
21.58	14	21.58	17	33.16	37
21.59	20	21.59	10	33.18	37
21.6	42	21.6	3	33.2	28
21.61	15	21.61	0	33.22	26
21.62	31	21.62	11	33.24	25
21.63	18	21.63	6	33.26	22
21.64	30	21.64	15	33.28	20
21.65	15	21.65	7	33.3	28
21.66	22	21.66	5	33.32	25
21.67	3	21.67	7	33.34	30
21.68	10	21.68	10	33.36	33
21.69	28	21.69	1	33.38	29
21.7	23	21.7	0	33.4	23
21.71	7	21.71	6	33.42	24
21.72	22	21.72	12	33.44	21
21.73	29	21.73	0	33.46	13
21.74	0	21.74	4	33.48	14
21.75	0	21.75	17	33.5	22
21.76	0	21.76	2	33.52	29
21.77	0	21.77	0	33.54	49
21.78	24	21.78	7	33.56	59
21.79	20	21.79	10	33.58	62
21.8	37	21.8	13	33.6	59
21.81	8	21.81	12	33.62	56
21.82	34	21.82	20	33.64	48
21.83	24	21.83	9	33.66	30
21.84	31	21.84	4	33.68	20
21.85	9	21.85	15	33.7	16
21.86	0	21.86	17	33.72	10
21.87	0	21.87	18	33.74	13
21.88	0	21.88	9	33.76	15
21.89	9	21.89	25	33.78	16
21.9	1	21.9	14	33.8	15
21.91	16	21.91	4	33.82	22
21.92	28	21.92	3	33.84	29
21.93	24	21.93	27	33.86	32
21.94	23	21.94	10	33.88	29
21.95	37	21.95	26	33.9	28
21.96	20	21.96	26	33.92	22
21.97	16	21.97	35	33.94	25
21.98	0	21.98	8	33.96	23
21.99	0	21.99	7	33.98	35
22	16	22	9	34	40
22.01	1	22.01	28	34.02	43
22.02	24	22.02	0	34.04	47
22.03	21	22.03	13	34.06	50
22.04	19	22.04	13	34.08	47
22.05	10	22.05	21	34.1	46
22.06	15	22.06	19	34.12	43
22.07	37	22.07	36	34.14	42
22.08	4	22.08	16	34.16	41
22.09	1	22.09	22	34.18	46
22.1	7	22.1	29	34.2	39
22.11	0	22.11	27	34.22	29
22.12	5	22.12	8	34.24	19
22.13	11	22.13	3	34.26	18
22.14	24	22.14	8	34.28	19
22.15	0	22.15	8	34.3	24
22.16	11	22.16	3	34.32	33
22.17	13	22.17	0	34.34	43
22.18	22	22.18	14	34.36	42
22.19	29	22.19	14	34.38	46
22.2	27	22.2	15	34.4	44
22.21	9	22.21	13	34.42	33
22.22	5	22.22	16	34.44	26
22.23	0	22.23	23	34.46	17
22.24	0	22.24	5	34.48	21
22.25	7	22.25	12	34.5	26
22.26	26	22.26	4	34.52	28
22.27	1	22.27	11	34.54	36
22.28	14	22.28	9	34.56	33
22.29	38	22.29	11	34.58	34
22.3	13	22.3	5	34.6	30
22.31	12	22.31	3	34.62	24
22.32	11	22.32	12	34.64	25
22.33	14	22.33	9	34.66	20
22.34	0	22.34	20	34.68	32
22.35	30	22.35	4	34.7	37
22.36	31	22.36	22	34.72	36
22.37	2	22.37	8	34.74	36
22.38	9	22.38	0	34.76	28
22.39	9	22.39	12	34.78	18
22.4	32	22.4	21	34.8	11
22.41	25	22.41	7	34.82	0
22.42	0	22.42	6	34.84	0
22.43	39	22.43	12	34.86	8
22.44	21	22.44	17	34.88	20
22.45	2	22.45	15	34.9	26
22.46	0	22.46	13	34.92	28
22.47	10	22.47	3	34.94	29
22.48	64	22.48	11	34.96	22
22.49	6	22.49	0	34.98	18
22.5	26	22.5	15	35	20
22.51	47	22.51	1	35.02	17
22.52	22	22.52	21	35.04	29
22.53	0	22.53	24	35.06	43
22.54	0	22.54	20	35.08	51
22.55	23	22.55	0	35.1	50
22.56	35	22.56	7	35.12	41
22.57	14	22.57	17	35.14	35
22.58	39	22.58	0	35.16	24
22.59	1	22.59	11	35.18	20
22.6	0	22.6	7	35.2	24
22.61	15	22.61	4	35.22	24
22.62	8	22.62	21	35.24	23
22.63	18	22.63	20	35.26	26
22.64	1	22.64	18	35.28	22
22.65	29	22.65	13	35.3	18
22.66	21	22.66	28	35.32	22
22.67	8	22.67	24	35.34	27
22.68	61	22.68	8	35.36	31
22.69	35	22.69	13	35.38	33
22.7	55	22.7	5	35.4	35
22.71	34	22.71	6	35.42	30
22.72	3	22.72	4	35.44	26
22.73	21	22.73	5	35.46	25
22.74	11	22.74	5	35.48	13
22.75	0	22.75	1	35.5	15
22.76	0	22.76	22	35.52	23
22.77	11	22.77	35	35.54	29
22.78	13	22.78	14	35.56	31
22.79	16	22.79	18	35.58	35
22.8	32	22.8	12	35.6	36
22.81	32	22.81	14	35.62	35
22.82	2	22.82	17	35.64	41
22.83	36	22.83	8	35.66	35
22.84	23	22.84	23	35.68	30
22.85	0	22.85	3	35.7	27
22.86	0	22.86	12	35.72	20
22.87	0	22.87	8	35.74	25
22.88	38	22.88	0	35.76	17
22.89	27	22.89	8	35.78	25
22.9	21	22.9	5	35.8	26
22.91	25	22.91	19	35.82	26
22.92	11	22.92	26	35.84	28
22.93	23	22.93	2	35.86	26
22.94	2	22.94	13	35.88	24
22.95	10	22.95	15	35.9	16
22.96	19	22.96	21	35.92	10
22.97	26	22.97	8	35.94	15
22.98	10	22.98	10	35.96	16
22.99	29	22.99	18	35.98	29
23	17	23	18	36	36
23.01	11	23.01	3	36.02	36
23.02	29	23.02	17	36.04	32
23.03	17	23.03	18	36.06	33
23.04	11	23.04	7	36.08	25
23.05	5	23.05	29	36.1	23
23.06	0	23.06	21	36.12	19
23.07	19	23.07	23	36.14	20
23.08	11	23.08	10	36.16	26
23.09	5	23.09	17	36.18	25
23.1	33	23.1	23	36.2	30
23.11	14	23.11	8	36.22	27
23.12	31	23.12	23	36.24	20
23.13	18	23.13	2	36.26	23
23.14	5	23.14	14	36.28	20
23.15	2	23.15	16	36.3	24
23.16	7	23.16	11	36.32	23
23.17	14	23.17	12	36.34	24
23.18	3	23.18	9	36.36	36
23.19	9	23.19	3	36.38	34
23.2	22	23.2	14	36.4	44
23.21	28	23.21	17	36.42	43
23.22	16	23.22	25	36.44	37
23.23	24	23.23	34	36.46	33
23.24	32	23.24	36	36.48	24
23.25	10	23.25	41	36.5	22
23.26	30	23.26	34	36.52	24
23.27	24	23.27	18	36.54	21
23.28	42	23.28	23	36.56	30
23.29	21	23.29	21	36.58	29
23.3	14	23.3	12	36.6	29
23.31	28	23.31	4	36.62	29
23.32	8	23.32	21	36.64	26
23.33	31	23.33	17	36.66	19
23.34	49	23.34	30	36.68	17
23.35	9	23.35	46	36.7	18
23.36	7	23.36	32	36.72	21
23.37	16	23.37	39	36.74	20
23.38	22	23.38	36	36.76	22
23.39	15	23.39	29	36.78	22
23.4	13	23.4	15	36.8	24
23.41	12	23.41	16	36.82	30
23.42	30	23.42	8	36.84	29
23.43	6	23.43	16	36.86	32
23.44	5	23.44	22	36.88	37
23.45	8	23.45	25	36.9	30
23.46	7	23.46	21	36.92	35
23.47	40	23.47	30	36.94	35
23.48	52	23.48	17	36.96	30
23.49	51	23.49	29	36.98	25
23.5	17	23.5	37	37	23
23.51	12	23.51	40	37.02	17
23.52	8	23.52	33	37.04	17
23.53	24	23.53	7	37.06	21
23.54	6	23.54	32	37.08	21
23.55	19	23.55	34	37.1	20
23.56	14	23.56	10	37.12	29
23.57	28	23.57	3	37.14	25
23.58	22	23.58	10	37.16	18
23.59	53	23.59	23	37.18	14
23.6	40	23.6	15	37.2	12
23.61	5	23.61	9	37.22	23
23.62	40	23.62	17	37.24	35
23.63	10	23.63	42	37.26	39
23.64	47	23.64	18	37.28	50
23.65	10	23.65	35	37.3	57
23.66	4	23.66	33	37.32	51
23.67	55	23.67	21	37.34	42
23.68	26	23.68	45	37.36	34
23.69	16	23.69	22	37.38	27
23.7	28	23.7	20	37.4	15
23.71	15	23.71	11	37.42	21
23.72	34	23.72	16	37.44	22
23.73	39	23.73	23	37.46	22
23.74	29	23.74	19	37.48	24
23.75	34	23.75	12	37.5	19
23.76	28	23.76	17	37.52	10
23.77	48	23.77	41	37.54	7
23.78	9	23.78	36	37.56	9
23.79	16	23.79	13	37.58	13
23.8	12	23.8	39	37.6	14
23.81	35	23.81	46	37.62	20
23.82	30	23.82	24	37.64	25
23.83	8	23.83	15	37.66	26
23.84	18	23.84	22	37.68	28
23.85	30	23.85	20	37.7	31
23.86	38	23.86	5	37.72	36
23.87	20	23.87	6	37.74	41
23.88	18	23.88	29	37.76	50
23.89	65	23.89	30	37.78	57
23.9	22	23.9	23	37.8	58
23.91	32	23.91	25	37.82	48
23.92	70	23.92	61	37.84	40
23.93	71	23.93	47	37.86	28
23.94	40	23.94	29	37.88	18
23.95	74	23.95	36	37.9	10
23.96	67	23.96	45	37.92	4
23.97	102	23.97	38	37.94	0
23.98	77	23.98	18	37.96	5
23.99	79	23.99	32	37.98	13
24	92	24	34	38	23
24.01	61	24.01	36	38.02	30
24.02	112	24.02	27	38.04	39
24.03	63	24.03	50	38.06	42
24.04	77	24.04	62	38.08	39
24.05	78	24.05	47	38.1	33
24.06	25	24.06	44	38.12	23
24.07	65	24.07	32	38.14	16
24.08	27	24.08	62	38.16	17
24.09	68	24.09	48	38.18	25
24.1	49	24.1	50	38.2	27
24.11	46	24.11	39	38.22	32
24.12	104	24.12	49	38.24	37
24.13	108	24.13	70	38.26	37
24.14	116	24.14	61	38.28	37
24.15	87	24.15	76	38.3	36
24.16	135	24.16	91	38.32	29
24.17	111	24.17	106	38.34	24
24.18	99	24.18	119	38.36	28
24.19	93	24.19	117	38.38	28
24.2	75	24.2	130	38.4	19
24.21	117	24.21	167	38.42	20
24.22	98	24.22	193	38.44	26
24.23	94	24.23	216	38.46	30
24.24	77	24.24	289	38.48	41
24.25	93	24.25	413	38.5	47
24.26	87	24.26	567	38.52	45
24.27	86	24.27	795	38.54	39
24.28	93	24.28	1151	38.56	35
24.29	156	24.29	1454	38.58	24
24.3	194	24.3	1778	38.6	12
24.31	285	24.31	1975	38.62	13
24.32	473	24.32	1998	38.64	19
24.33	648	24.33	2212	38.66	23
24.34	820	24.34	2124	38.68	30
24.35	930	24.35	2226	38.7	36
24.36	928	24.36	2131	38.72	35
24.37	1007	24.37	2126	38.74	30
24.38	843	24.38	2002	38.76	24
24.39	634	24.39	1844	38.78	16
24.4	458	24.4	1961	38.8	16
24.41	344	24.41	1956	38.82	13
24.42	280	24.42	1813	38.84	20
24.43	159	24.43	1654	38.86	29
24.44	124	24.44	1537	38.88	37
24.45	136	24.45	1194	38.9	40
24.46	100	24.46	904	38.92	40
24.47	24	24.47	665	38.94	43
24.48	38	24.48	456	38.96	34
24.49	36	24.49	414	38.98	28
24.5	37	24.5	255	39	30
24.51	59	24.51	174	39.02	21
24.52	25	24.52	163	39.04	26
24.53	51	24.53	146	39.06	40
24.54	54	24.54	127	39.08	48
24.55	82	24.55	78	39.1	46
24.56	53	24.56	65	39.12	45
24.57	72	24.57	118	39.14	43
24.58	62	24.58	74	39.16	30
24.59	42	24.59	62	39.18	24
24.6	54	24.6	49	39.2	14
24.61	13	24.61	60	39.22	8
24.62	47	24.62	74	39.24	8
24.63	9	24.63	54	39.26	17
24.64	12	24.64	36	39.28	23
24.65	24	24.65	41	39.3	24
24.66	42	24.66	39	39.32	25
24.67	8	24.67	39	39.34	24
24.68	21	24.68	34	39.36	19
24.69	27	24.69	32	39.38	20
24.7	52	24.7	34	39.4	19
24.71	44	24.71	29	39.42	27
24.72	27	24.72	49	39.44	30
24.73	45	24.73	13	39.46	31
24.74	48	24.74	14	39.48	30
24.75	45	24.75	36	39.5	24
24.76	21	24.76	18	39.52	17
24.77	64	24.77	7	39.54	6
24.78	15	24.78	9	39.56	2
24.79	1	24.79	24	39.58	6
24.8	18	24.8	30	39.6	14
24.81	60	24.81	11	39.62	24
24.82	37	24.82	23	39.64	26
24.83	32	24.83	24	39.66	31
24.84	60	24.84	19	39.68	31
24.85	65	24.85	2	39.7	31
24.86	65	24.86	5	39.72	31
24.87	32	24.87	8	39.74	29
24.88	51	24.88	15	39.76	29
24.89	28	24.89	11	39.78	29
24.9	19	24.9	21	39.8	29
24.91	12	24.91	25	39.82	20
24.92	27	24.92	26	39.84	15
24.93	23	24.93	31	39.86	16
24.94	50	24.94	29	39.88	13
24.95	22	24.95	24	39.9	21
24.96	10	24.96	32	39.92	27
24.97	30	24.97	19	39.94	27
24.98	22	24.98	5	39.96	20
24.99	25	24.99	34	39.98	24
25	22	25	7	40	18
25.01	16	25.01	2	40.02	18
25.02	0	25.02	6	40.04	20
25.03	63	25.03	9	40.06	23
25.04	41	25.04	5	40.08	32
25.05	34	25.05	19	40.1	42
25.06	24	25.06	10	40.12	43
25.07	13	25.07	24	40.14	36
25.08	46	25.08	6	40.16	29
25.09	6	25.09	24	40.18	28
25.1	4	25.1	0	40.2	15
25.11	1	25.11	5	40.22	8
25.12	0	25.12	3	40.24	8
25.13	18	25.13	19	40.26	14
25.14	5	25.14	17	40.28	19
25.15	35	25.15	2	40.3	22
25.16	45	25.16	15	40.32	21
25.17	4	25.17	19	40.34	17
25.18	30	25.18	13	40.36	18
25.19	19	25.19	5	40.38	12
25.2	7	25.2	11	40.4	7
25.21	23	25.21	15	40.42	11
25.22	3	25.22	24	40.44	30
25.23	17	25.23	23	40.46	38
25.24	36	25.24	8	40.48	45
25.25	19	25.25	14	40.5	47
25.26	27	25.26	16	40.52	44
25.27	39	25.27	8	40.54	35
25.28	37	25.28	8	40.56	26
25.29	18	25.29	4	40.58	17
25.3	12	25.3	17	40.6	8
25.31	0	25.31	17	40.62	12
25.32	10	25.32	13	40.64	19
25.33	20	25.33	11	40.66	14
25.34	0	25.34	8	40.68	23
25.35	40	25.35	12	40.7	28
25.36	41	25.36	18	40.72	28
25.37	35	25.37	11	40.74	22
25.38	2	25.38	6	40.76	25
25.39	1	25.39	7	40.78	26
25.4	0	25.4	23	40.8	14
25.41	9	25.41	21	40.82	15
25.42	23	25.42	12	40.84	18
25.43	18	25.43	21	40.86	19
25.44	13	25.44	19	40.88	26
25.45	19	25.45	16	40.9	32
25.46	34	25.46	5	40.92	32
25.47	20	25.47	12	40.94	28
25.48	5	25.48	2	40.96	36
25.49	10	25.49	1	40.98	33
25.5	38	25.5	2	41	25
25.51	13	25.51	0	41.02	22
25.52	4	25.52	8	41.04	19
25.53	8	25.53	7	41.06	15
25.54	27	25.54	11	41.08	5
25.55	32	25.55	5	41.1	2
25.56	8	25.56	20	41.12	1
25.57	0	25.57	22	41.14	3
25.58	20	25.58	15	41.16	15
25.59	9	25.59	6	41.18	24
25.6	19	25.6	19	41.2	34
25.61	0	25.61	27	41.22	37
25.62	10	25.62	0	41.24	36
25.63	2	25.63	0	41.26	32
25.64	1	25.64	20	41.28	25
25.65	12	25.65	1	41.3	23
25.66	3	25.66	11	41.32	18
25.67	13	25.67	18	41.34	16
25.68	3	25.68	10	41.36	21
25.69	18	25.69	15	41.38	24
25.7	0	25.7	20	41.4	25
25.71	0	25.71	0	41.42	27
25.72	11	25.72	12	41.44	26
25.73	21	25.73	16	41.46	22
25.74	0	25.74	2	41.48	26
25.75	0	25.75	1	41.5	27
25.76	1	25.76	0	41.52	19
25.77	32	25.77	16	41.54	19
25.78	0	25.78	21	41.56	17
25.79	0	25.79	7	41.58	13
25.8	0	25.8	7	41.6	10
25.81	18	25.81	24	41.62	18
25.82	23	25.82	17	41.64	18
25.83	0	25.83	0	41.66	21
25.84	0	25.84	8	41.68	26
25.85	26	25.85	9	41.7	33
25.86	22	25.86	0	41.72	30
25.87	6	25.87	6	41.74	35
25.88	14	25.88	9	41.76	32
25.89	12	25.89	11	41.78	30
25.9	0	25.9	24	41.8	24
25.91	20	25.91	21	41.82	24
25.92	4	25.92	18	41.84	17
25.93	7	25.93	12	41.86	16
25.94	0	25.94	6	41.88	12
25.95	0	25.95	9	41.9	14
25.96	34	25.96	4	41.92	12
25.97	19	25.97	7	41.94	25
25.98	40	25.98	2	41.96	32
25.99	28	25.99	18	41.98	35
26	5	26	9	42	37
26.01	34	26.01	22	42.02	39
26.02	0	26.02	15	42.04	33
26.03	23	26.03	29	42.06	25
26.04	3	26.04	21	42.08	16
26.05	14	26.05	2	42.1	8
26.06	0	26.06	3	42.12	4
26.07	0	26.07	4	42.14	9
26.08	0	26.08	4	42.16	18
26.09	25	26.09	7	42.18	19
26.1	13	26.1	10	42.2	27
26.11	2	26.11	12	42.22	33
26.12	19	26.12	5	42.24	40
26.13	0	26.13	5	42.26	38
26.14	17	26.14	13	42.28	41
26.15	23	26.15	22	42.3	43
26.16	0	26.16	6	42.32	39
26.17	0	26.17	12	42.34	32
26.18	18	26.18	15	42.36	33
26.19	2	26.19	9	42.38	21
26.2	10	26.2	20	42.4	21
26.21	3	26.21	10	42.42	25
26.22	29	26.22	0	42.44	38
26.23	0	26.23	0	42.46	38
26.24	8	26.24	5	42.48	49
26.25	2	26.25	7	42.5	51
26.26	26	26.26	10	42.52	45
26.27	6	26.27	16	42.54	36
26.28	3	26.28	12	42.56	33
26.29	32	26.29	8	42.58	29
26.3	33	26.3	20	42.6	28
26.31	0	26.31	9	42.62	41
26.32	4	26.32	8	42.64	61
26.33	1	26.33	15	42.66	67
26.34	28	26.34	13	42.68	74
26.35	0	26.35	11	42.7	74
26.36	0	26.36	4	42.72	69
26.37	11	26.37	1	42.74	58
26.38	1	26.38	19	42.76	48
26.39	11	26.39	30	42.78	39
26.4	52	26.4	21	42.8	29
26.41	25	26.41	3	42.82	38
26.42	11	26.42	27	42.84	46
26.43	11	26.43	8	42.86	51
26.44	16	26.44	26	42.88	54
26.45	0	26.45	6	42.9	58
26.46	12	26.46	9	42.92	55
26.47	0	26.47	10	42.94	44
26.48	13	26.48	9	42.96	33
26.49	28	26.49	0	42.98	28
26.5	0	26.5	13	43	25
26.51	4	26.51	17	43.02	24
26.52	53	26.52	10	43.04	23
26.53	42	26.53	14	43.06	27
26.54	14	26.54	19	43.08	25
26.55	4	26.55	26	43.1	20
26.56	47	26.56	24	43.12	16
26.57	17	26.57	27	43.14	16
26.58	21	26.58	21	43.16	23
26.59	18	26.59	3	43.18	34
26.6	0	26.6	15	43.2	40
26.61	0	26.61	7	43.22	43
26.62	8	26.62	8	43.24	52
26.63	0	26.63	7	43.26	58
26.64	0	26.64	0	43.28	48
26.65	6	26.65	0	43.3	39
26.66	17	26.66	8	43.32	35
26.67	8	26.67	10	43.34	34
26.68	22	26.68	4	43.36	35
26.69	19	26.69	11	43.38	34
26.7	22	26.7	15	43.4	32
26.71	8	26.71	11	43.42	30
26.72	24	26.72	16	43.44	34
26.73	0	26.73	21	43.46	37
26.74	2	26.74	20	43.48	33
26.75	11	26.75	28	43.5	40
26.76	0	26.76	10	43.52	36
26.77	0	26.77	7	43.54	41
26.78	33	26.78	18	43.56	42
26.79	12	26.79	14	43.58	43
26.8	21	26.8	19	43.6	43
26.81	13	26.81	21	43.62	39
26.82	10	26.82	3	43.64	44
26.83	11	26.83	12	43.66	47
26.84	0	26.84	12	43.68	44
26.85	0	26.85	13	43.7	40
26.86	16	26.86	10	43.72	31
26.87	0	26.87	6	43.74	23
26.88	3	26.88	4	43.76	15
26.89	0	26.89	9	43.78	6
26.9	13	26.9	10	43.8	3
26.91	10	26.91	23	43.82	7
26.92	9	26.92	1	43.84	19
26.93	1	26.93	7	43.86	31
26.94	18	26.94	20	43.88	38
26.95	24	26.95	25	43.9	48
26.96	8	26.96	27	43.92	54
26.97	13	26.97	20	43.94	53
26.98	26	26.98	18	43.96	51
26.99	27	26.99	10	43.98	38
27	7	27	9	44	29
27.01	13	27.01	7	44.02	26
27.02	19	27.02	7	44.04	24
27.03	38	27.03	11	44.06	22
27.04	50	27.04	1	44.08	21
27.05	15	27.05	11	44.1	34
27.06	3	27.06	24	44.12	44
27.07	2	27.07	6	44.14	50
27.08	14	27.08	15	44.16	53
27.09	17	27.09	38	44.18	46
27.1	22	27.1	16	44.2	40
27.11	11	27.11	13	44.22	31
27.12	16	27.12	5	44.24	21
27.13	15	27.13	0	44.26	13
27.14	0	27.14	19	44.28	12
27.15	10	27.15	22	44.3	19
27.16	30	27.16	8	44.32	18
27.17	27	27.17	12	44.34	22
27.18	7	27.18	5	44.36	24
27.19	15	27.19	3	44.38	24
27.2	11	27.2	20	44.4	22
27.21	6	27.21	16	44.42	20
27.22	0	27.22	6	44.44	24
27.23	11	27.23	4	44.46	21
27.24	2	27.24	12	44.48	32
27.25	8	27.25	18	44.5	45
27.26	21	27.26	6	44.52	50
27.27	4	27.27	9	44.54	58
27.28	14	27.28	10	44.56	56
27.29	0	27.29	21	44.58	51
27.3	3	27.3	10	44.6	40
27.31	9	27.31	8	44.62	26
27.32	24	27.32	10	44.64	13
27.33	16	27.33	25	44.66	0
27.34	18	27.34	19	44.68	0
27.35	0	27.35	8	44.7	14
27.36	18	27.36	15	44.72	30
27.37	0	27.37	11	44.74	46
27.38	3	27.38	10	44.76	57
27.39	0	27.39	14	44.78	64
27.4	24	27.4	10	44.8	63
27.41	49	27.41	5	44.82	50
27.42	19	27.42	17	44.84	38
27.43	4	27.43	14	44.86	27
27.44	2	27.44	6	44.88	13
27.45	11	27.45	2	44.9	18
27.46	0	27.46	16	44.92	24
27.47	2	27.47	17	44.94	37
27.48	0	27.48	21	44.96	42
27.49	0	27.49	19	44.98	43
27.5	24	27.5	24	45	42
27.51	5	27.51	7	45.02	36
27.52	25	27.52	14	45.04	36
27.53	18	27.53	9	45.06	30
27.54	14	27.54	4	45.08	28
27.55	57	27.55	1	45.1	29
27.56	24	27.56	10	45.12	34
27.57	3	27.57	0	45.14	39
27.58	14	27.58	18	45.16	34
27.59	10	27.59	9	45.18	30
27.6	0	27.6	15	45.2	30
27.61	23	27.61	21	45.22	33
27.62	21	27.62	4	45.24	36
27.63	7	27.63	13	45.26	35
27.64	14	27.64	23	45.28	39
27.65	13	27.65	3	45.3	39
27.66	0	27.66	5	45.32	36
27.67	12	27.67	2	45.34	33
27.68	0	27.68	0	45.36	23
27.69	0	27.69	7	45.38	20
27.7	15	27.7	9	45.4	14
27.71	30	27.71	11	45.42	13
27.72	23	27.72	11	45.44	20
27.73	17	27.73	5	45.46	21
27.74	20	27.74	6	45.48	28
27.75	30	27.75	18	45.5	34
27.76	0	27.76	15	45.52	39
27.77	11	27.77	14	45.54	43
27.78	14	27.78	10	45.56	35
27.79	8	27.79	4	45.58	40
27.8	13	27.8	17	45.6	37
27.81	10	27.81	11	45.62	32
27.82	0	27.82	9	45.64	32
27.83	3	27.83	8	45.66	31
27.84	5	27.84	1	45.68	33
27.85	10	27.85	0	45.7	37
27.86	39	27.86	17	45.72	42
27.87	3	27.87	10	45.74	45
27.88	5	27.88	5	45.76	43
27.89	5	27.89	19	45.78	46
27.9	32	27.9	11	45.8	39
27.91	4	27.91	14	45.82	20
27.92	17	27.92	6	45.84	17
27.93	6	27.93	17	45.86	17
27.94	5	27.94	12	45.88	16
27.95	20	27.95	3	45.9	19
27.96	23	27.96	0	45.92	27
27.97	15	27.97	0	45.94	39
27.98	18	27.98	8	45.96	44
27.99	6	27.99	24	45.98	41
28	10	28	8	46	32
28.01	12	28.01	2	46.02	23
28.02	3	28.02	16	46.04	23
28.03	14	28.03	23	46.06	12
28.04	36	28.04	20	46.08	8
28.05	8	28.05	12	46.1	9
28.06	27	28.06	3	46.12	18
28.07	24	28.07	6	46.14	27
28.08	0	28.08	21	46.16	32
28.09	26	28.09	12	46.18	36
28.1	8	28.1	1	46.2	41
28.11	7	28.11	0	46.22	47
28.12	12	28.12	0	46.24	45
28.13	16	28.13	20	46.26	35
28.14	6	28.14	5	46.28	30
28.15	18	28.15	11	46.3	26
28.16	24	28.16	17	46.32	23
28.17	12	28.17	7	46.34	21
28.18	10	28.18	4	46.36	18
28.19	0	28.19	31	46.38	19
28.2	16	28.2	0	46.4	28
28.21	4	28.21	2	46.42	32
28.22	3	28.22	8	46.44	36
28.23	20	28.23	4	46.46	38
28.24	12	28.24	14	46.48	34
28.25	21	28.25	21	46.5	28
28.26	19	28.26	0	46.52	27
28.27	25	28.27	27	46.54	27
28.28	26	28.28	11	46.56	21
28.29	14	28.29	14	46.58	23
28.3	29	28.3	20	46.6	30
28.31	33	28.31	8	46.62	38
28.32	23	28.32	14	46.64	45
28.33	11	28.33	19	46.66	48
28.34	20	28.34	11	46.68	42
28.35	14	28.35	4	46.7	41
28.36	43	28.36	9	46.72	36
28.37	31	28.37	1	46.74	30
28.38	12	28.38	9	46.76	21
28.39	21	28.39	6	46.78	19
28.4	6	28.4	12	46.8	19
28.41	9	28.41	12	46.82	19
28.42	22	28.42	13	46.84	21
28.43	6	28.43	10	46.86	27
28.44	7	28.44	17	46.88	24
28.45	3	28.45	0	46.9	29
28.46	16	28.46	12	46.92	28
28.47	4	28.47	10	46.94	32
28.48	25	28.48	9	46.96	30
28.49	15	28.49	3	46.98	30
28.5	25	28.5	21	47	30
28.51	33	28.51	6	47.02	28
28.52	9	28.52	10	47.04	26
28.53	21	28.53	18	47.06	26
28.54	12	28.54	10	47.08	17
28.55	5	28.55	9	47.1	19
28.56	14	28.56	20	47.12	19
28.57	6	28.57	5	47.14	17
28.58	18	28.58	11	47.16	19
28.59	2	28.59	7	47.18	21
28.6	21	28.6	15	47.2	28
28.61	36	28.61	9	47.22	34
28.62	10	28.62	21	47.24	33
28.63	22	28.63	16	47.26	29
28.64	21	28.64	6	47.28	23
28.65	33	28.65	8	47.3	23
28.66	35	28.66	16	47.32	21
28.67	5	28.67	11	47.34	18
28.68	17	28.68	0	47.36	23
28.69	12	28.69	0	47.38	26
28.7	0	28.7	0	47.4	32
28.71	9	28.71	16	47.42	38
28.72	0	28.72	11	47.44	37
28.73	0	28.73	5	47.46	31
28.74	14	28.74	1	47.48	25
28.75	2	28.75	12	47.5	21
28.76	7	28.76	27	47.52	19
28.77	47	28.77	27	47.54	16
28.78	39	28.78	7	47.56	16
28.79	13	28.79	12	47.58	24
28.8	28	28.8	9	47.6	26
28.81	26	28.81	4	47.62	34
28.82	12	28.82	16	47.64	31
28.83	7	28.83	0	47.66	33
28.84	14	28.84	0	47.68	33
28.85	11	28.85	13	47.7	27
28.86	1	28.86	11	47.72	25
28.87	0	28.87	14	47.74	24
28.88	3	28.88	1	47.76	23
28.89	1	28.89	1	47.78	25
28.9	12	28.9	5	47.8	19
28.91	18	28.91	22	47.82	26
28.92	31	28.92	15	47.84	21
28.93	6	28.93	6	47.86	30
28.94	21	28.94	10	47.88	32
28.95	25	28.95	10	47.9	28
28.96	6	28.96	20	47.92	28
28.97	8	28.97	14	47.94	29
28.98	30	28.98	12	47.96	29
28.99	0	28.99	4	47.98	26
29	2	29	10	48	21
29.01	7	29.01	3	48.02	21
29.02	17	29.02	11	48.04	14
29.03	9	29.03	13	48.06	17
29.04	36	29.04	4	48.08	18
29.05	26	29.05	16	48.1	17
29.06	12	29.06	12	48.12	19
29.07	7	29.07	11	48.14	22
29.08	0	29.08	9	48.16	23
29.09	18	29.09	13	48.18	22
29.1	3	29.1	3	48.2	21
29.11	1	29.11	10	48.22	25
29.12	26	29.12	20	48.24	24
29.13	7	29.13	19	48.26	23
29.14	25	29.14	23	48.28	24
29.15	15	29.15	10	48.3	21
29.16	21	29.16	25	48.32	22
29.17	25	29.17	15	48.34	12
29.18	21	29.18	2	48.36	15
29.19	25	29.19	24	48.38	11
29.2	5	29.2	22	48.4	17
29.21	5	29.21	1	48.42	28
29.22	3	29.22	6	48.44	35
29.23	9	29.23	0	48.46	42
29.24	12	29.24	0	48.48	45
29.25	0	29.25	0	48.5	47
29.26	34	29.26	1	48.52	46
29.27	27	29.27	0	48.54	39
29.28	39	29.28	5	48.56	39
29.29	10	29.29	20	48.58	25
29.3	50	29.3	8	48.6	24
29.31	15	29.31	16	48.62	20
29.32	19	29.32	23	48.64	19
29.33	30	29.33	4	48.66	17
29.34	26	29.34	6	48.68	9
29.35	0	29.35	13	48.7	9
29.36	0	29.36	16	48.72	13
29.37	5	29.37	0	48.74	18
29.38	14	29.38	5	48.76	25
29.39	4	29.39	14	48.78	34
29.4	14	29.4	18	48.8	45
29.41	21	29.41	12	48.82	48
29.42	15	29.42	6	48.84	50
29.43	29	29.43	13	48.86	44
29.44	3	29.44	8	48.88	31
29.45	40	29.45	22	48.9	17
29.46	26	29.46	4	48.92	14
29.47	25	29.47	14	48.94	7
29.48	19	29.48	15	48.96	10
29.49	1	29.49	13	48.98	18
29.5	14	29.5	11	49	26
29.51	24	29.51	1	49.02	33
29.52	6	29.52	21	49.04	44
29.53	4	29.53	23	49.06	53
29.54	2	29.54	25	49.08	52
29.55	11	29.55	1	49.1	43
29.56	0	29.56	6	49.12	39
29.57	5	29.57	5	49.14	28
29.58	22	29.58	17	49.16	22
29.59	18	29.59	3	49.18	15
29.6	18	29.6	1	49.2	9
29.61	18	29.61	0	49.22	9
29.62	11	29.62	0	49.24	12
29.63	2	29.63	11	49.26	18
29.64	31	29.64	5	49.28	26
29.65	14	29.65	10	49.3	32
29.66	16	29.66	23	49.32	34
29.67	14	29.67	13	49.34	38
29.68	11	29.68	8	49.36	44
29.69	17	29.69	19	49.38	43
29.7	30	29.7	20	49.4	38
29.71	1	29.71	10	49.42	32
29.72	15	29.72	21	49.44	22
29.73	38	29.73	8	49.46	17
29.74	10	29.74	6	49.48	17
29.75	19	29.75	20	49.5	12
29.76	0	29.76	10	49.52	13
29.77	0	29.77	18	49.54	22
29.78	26	29.78	14	49.56	38
29.79	38	29.79	30	49.58	47
29.8	31	29.8	10	49.6	50
29.81	8	29.81	23	49.62	56
29.82	3	29.82	11	49.64	58
29.83	9	29.83	29	49.66	53
29.84	13	29.84	18	49.68	45
29.85	16	29.85	28	49.7	24
29.86	0	29.86	9	49.72	23
29.87	0	29.87	26	49.74	22
29.88	11	29.88	8	49.76	21
29.89	4	29.89	8	49.78	15
29.9	30	29.9	24	49.8	17
29.91	23	29.91	23	49.82	26
29.92	6	29.92	20	49.84	25
29.93	2	29.93	36	49.86	23
29.94	27	29.94	23	49.88	21
29.95	20	29.95	29	49.9	14
29.96	3	29.96	40	49.92	22
29.97	22	29.97	41	49.94	12
29.98	16	29.98	38	49.96	12
[truncated: 3,002 more rows]

## Sheet: Fig. 2e
left				right
2θ(°)	ctrl	CdAc2		2θ(°)	1FA:1PbI2	2FA:1PbI2
3	3391.18	4388.35		3	3825	4178
3.01	3381.26	4265.77		3.01	3841	4182
3.02	3355.5	4118.03		3.02	3853	4187
3.03	3269.45	3938.28		3.03	3839	4194
3.04	3166.88	3836.86		3.04	3824	4186
3.05	3034.86	3980.32		3.05	3814	4134
3.06	2978.25	4079.46		3.06	3795	4088
3.07	3088.96	4047.36		3.07	3759	4062
3.08	3101.64	4031.12		3.08	3733	4043
3.09	2952.94	4046.55		3.09	3725	4032
3.1	2893.62	4043.34		3.1	3720	4027
3.11	2934.12	4019.39		3.11	3768	4014
3.12	2890.86	3970.79		3.12	3754	4001
3.13	2787.68	3904.68		3.13	3704	3987
3.14	2818.39	3872.13		3.14	3646	3999
3.15	2914.28	3856.2		3.15	3587	4022
3.16	2863.76	3809.26		3.16	3578	3960
3.17	2763.6	3752.58		3.17	3586	3871
3.18	2749.99	3723.13		3.18	3568	3838
3.19	2758.15	3697.95		3.19	3542	3821
3.2	2747.18	3648.14		3.2	3519	3796
3.21	2731.88	3614.84		3.21	3499	3773
3.22	2713.97	3687.69		3.22	3490	3778
3.23	2694.03	3734.9		3.23	3493	3776
3.24	2668.2	3641.67		3.24	3528	3744
3.25	2649.08	3565.16		3.25	3533	3726
3.26	2661.39	3433.68		3.26	3452	3747
3.27	2648.86	3349.02		3.27	3396	3742
3.28	2593.99	3298.11		3.28	3391	3683
3.29	2603.41	3301.96		3.29	3369	3659
3.3	2697.59	3376.15		3.3	3320	3682
3.31	2626.41	3431.2		3.31	3307	3661
3.32	2408.19	3468.39		3.32	3325	3600
3.33	2386.92	3478.94		3.33	3314	3614
3.34	2486.44	3471.05		3.34	3287	3673
3.35	2462.09	3420.09		3.35	3269	3641
3.36	2385.56	3353.13		3.36	3255	3569
3.37	2374.15	3340.27		3.37	3246	3526
3.38	2383.43	3344.88		3.38	3239	3493
3.39	2395.98	3321.75		3.39	3223	3469
3.4	2406.1	3302.36		3.4	3206	3447
3.41	2405.86	3324.78		3.41	3196	3422
3.42	2382	3369.8		3.42	3179	3407
3.43	2267.59	3479.83		3.43	3123	3431
3.44	2170.85	3536.82		3.44	3077	3453
3.45	2155.48	3416.07		3.45	3110	3477
3.46	2164.06	3272.44		3.46	3116	3474
3.47	2212.4	3104.86		3.47	3071	3426
3.48	2241.63	3047.53		3.48	3046	3367
3.49	2239.46	3160.89		3.49	3055	3291
3.5	2144.33	3111.35		3.5	3059	3256
3.51	1949.69	2884.38		3.51	3057	3264
3.52	1955.73	2841.35		3.52	3060	3256
3.53	2108.07	2932.18		3.53	3065	3237
3.54	2128.88	2876.32		3.54	3058	3221
3.55	2081.52	2749.79		3.55	3046	3205
3.56	2078.03	2776.92		3.56	3059	3199
3.57	2091.67	2856.88		3.57	3075	3197
3.58	2107.29	2863.19		3.58	3020	3194
3.59	2109.85	2844.27		3.59	2953	3190
3.6	2015.15	2791.63		3.6	2941	3179
3.61	1924.27	2742.89		3.61	2933	3166
3.62	1945.69	2745.7		3.62	2881	3150
3.63	1974.85	2771.05		3.63	2842	3136
3.64	1978.77	2850.63		3.64	2867	3128
3.65	1980.05	2911.55		3.65	2874	3115
3.66	1947.09	2809.89		3.66	2821	3092
3.67	1926.54	2773.63		3.67	2784	3077
3.68	1916.81	2823.49		3.68	2827	3046
3.69	1908.17	2779.16		3.69	2827	3049
3.7	1900.64	2611.54		3.7	2783	3086
3.71	1876.68	2557.84		3.71	2755	3086
3.72	1838.48	2605.67		3.72	2743	3050
3.73	1832.03	2628.75		3.73	2735	3011
3.74	1842.87	2635.07		3.74	2731	2971
3.75	1780.85	2607.93		3.75	2729	2977
3.76	1691.19	2570.73		3.76	2727	2999
3.77	1677.61	2606.35		3.77	2711	2952
3.78	1687.94	2660.73		3.78	2694	2889
3.79	1635.41	2733.37		3.79	2678	2852
3.8	1579.88	2779.31		3.8	2660	2836
3.81	1549.19	2693.95		3.81	2621	2881
3.82	1524.42	2577.07		3.82	2589	2926
3.83	1507.29	2418.44		3.83	2604	2927
3.84	1501.24	2314.67		3.84	2618	2921
3.85	1525.21	2384.33		3.85	2610	2907
3.86	1563.82	2443.79		3.86	2594	2884
3.87	1629.28	2458.11		3.87	2567	2844
3.88	1654.09	2431.1		3.88	2546	2801
3.89	1615.83	2343.51		3.89	2538	2755
3.9	1541.74	2372.48		3.9	2533	2730
3.91	1430.49	2525.97		3.91	2489	2760
3.92	1397.95	2477.87		3.92	2474	2770
3.93	1423.26	2285.52		3.93	2471	2773
3.94	1438.9	2240.23		3.94	2460	2772
3.95	1449.12	2267.14		3.95	2445	2767
3.96	1453.62	2186.39		3.96	2436	2713
3.97	1462.46	2079.28		3.97	2430	2647
3.98	1542.89	2134.46		3.98	2431	2654
3.99	1616.82	2220.28		3.99	2434	2677
4	1505.85	2207.05		4	2433	2662
4.01	1388.23	2178.21		4.01	2430	2643
4.02	1412.08	2166.88		4.02	2376	2591
4.03	1441.91	2156.89		4.03	2340	2557
4.04	1428.27	2143.58		4.04	2363	2571
4.05	1415.81	2133.79		4.05	2374	2580
4.06	1485.88	2084.46		4.06	2341	2567
4.07	1467.33	2019.52		4.07	2317	2550
4.08	1314.6	1908.67		4.08	2314	2529
4.09	1226.68	1893.33		4.09	2319	2524
4.1	1224.42	2000.42		4.1	2335	2543
4.11	1216.27	2065.4		4.11	2315	2546
4.12	1203.09	2093.09		4.12	2264	2536
4.13	1222.07	2127.69		4.13	2246	2530
4.14	1260.57	2163.81		4.14	2249	2527
4.15	1287.71	2125.72		4.15	2241	2517
4.16	1309.75	2050.72		4.16	2229	2505
4.17	1331.56	1923.3		4.17	2247	2502
4.18	1351.43	1791.35		4.18	2271	2501
4.19	1231.02	1888.63		4.19	2264	2482
4.2	1121.89	1986.41		4.2	2248	2456
4.21	1166.07	1878.75		4.21	2225	2417
4.22	1225.36	1789.87		4.22	2198	2382
4.23	1246.66	1909.26		4.23	2161	2383
4.24	1262.39	2031.65		4.24	2132	2386
4.25	1273.58	2099.33		4.25	2145	2368
4.26	1277.06	2203.73		4.26	2147	2370
4.27	1265.02	2392.08		4.27	2128	2356
4.28	1276.22	2508.35		4.28	2108	2342
4.29	1323.01	2512.52		4.29	2090	2356
4.3	1355.15	2598.58		4.3	2077	2372
4.31	1371.46	2771.45		4.31	2068	2418
4.32	1416.59	2837.31		4.32	2066	2449
4.33	1480.75	2823.8		4.33	2068	2483
4.34	1483.14	2761.23		4.34	2071	2517
4.35	1452.28	2678.92		4.35	2073	2526
4.36	1403.6	2707.63		4.36	2037	2539
4.37	1352.95	2773.68		4.37	1994	2564
4.38	1353.7	2789.86		4.38	2001	2584
4.39	1366.75	2794.25		4.39	2017	2563
4.4	1368.17	2811.1		4.4	1999	2540
4.41	1364.96	2824.42		4.41	1979	2490
4.42	1350.32	2809.48		4.42	1985	2484
4.43	1354.62	2772.75		4.43	1989	2480
4.44	1428.13	2674.67		4.44	1972	2450
4.45	1485.04	2600.57		4.45	1954	2432
4.46	1327.06	2580.01		4.46	1940	2395
4.47	1243.87	2472.48		4.47	1931	2351
4.48	1240.31	2199.74		4.48	1908	2313
4.49	1188.88	2029.63		4.49	1894	2243
4.5	1075.55	1992.17		4.5	1884	2200
4.51	1014.58	1920.61		4.51	1865	2138
4.52	999.303	1819.78		4.52	1837	2111
4.53	990.877	1767.54		4.53	1839	2096
4.54	987.071	1744.19		4.54	1860	2090
4.55	994.203	1696.88		4.55	1861	2075
4.56	1002.08	1636.11		4.56	1853	2058
4.57	953.493	1535.97		4.57	1855	2053
4.58	892.695	1433.1		4.58	1860	2052
4.59	956.389	1506.62		4.59	1859	2036
4.6	1019.34	1591.49		4.6	1855	2021
4.61	975.762	1585.27		4.61	1845	2019
4.62	924.626	1570.83		4.62	1828	2016
4.63	910.395	1580.95		4.63	1788	1999
4.64	906.139	1622.68		4.64	1756	1979
4.65	919.451	1747.43		4.65	1753	1953
4.66	925.301	1794.85		4.66	1756	1940
4.67	913.497	1671.95		4.67	1766	1958
4.68	900.997	1623.47		4.68	1770	1953
4.69	888.262	1693.08		4.69	1762	1910
4.7	893.642	1642.7		4.7	1757	1887
4.71	917.756	1467.19		4.71	1687	1856
4.72	951.307	1562.52		4.72	1674	1860
4.73	989.017	1843.73		4.73	1686	1883
4.74	935.894	1839.06		4.74	1684	1893
4.75	840.365	1694.95		4.75	1674	1895
4.76	828.335	1704.13		4.76	1654	1876
4.77	847.888	1763.53		4.77	1633	1852
4.78	871.399	1747.87		4.78	1631	1856
4.79	892.64	1713.78		4.79	1635	1864
4.8	891.015	1691.79		4.8	1642	1832
4.81	878.107	1653.17		4.81	1648	1799
4.82	832.444	1525.47		4.82	1657	1821
4.83	798.235	1406.76		4.83	1657	1837
4.84	816.415	1356.35		4.84	1627	1820
4.85	832.457	1324.2		4.85	1603	1804
4.86	917.259	1371.31		4.86	1596	1800
4.87	943.199	1391.33		4.87	1588	1794
4.88	897.372	1378.8		4.88	1579	1781
4.89	828.427	1338.21		4.89	1581	1758
4.9	732.526	1263.64		4.9	1596	1722
4.91	688.362	1232.17		4.91	1595	1710
4.92	689.126	1237.62		4.92	1578	1722
4.93	726.303	1236.5		4.93	1557	1726
4.94	781.439	1231.42		4.94	1534	1725
4.95	731.647	1226.95		4.95	1516	1722
4.96	645.705	1222.12		4.96	1500	1717
4.97	691.27	1208.84		4.97	1504	1695
4.98	770.619	1194.3		4.98	1514	1670
4.99	738.003	1147.93		4.99	1521	1668
5	695.02	1104.94		5	1526	1669
5.01	698.314	1086.88		5.01	1520	1649
5.02	704.291	1079.09		5.02	1510	1631
5.03	692.461	1096.47		5.03	1492	1633
5.04	701.395	1099.53		5.04	1477	1637
5.05	774.104	1054.92		5.05	1467	1620
5.06	790.927	1012.04		5.06	1461	1610
5.07	685.75	978.581		5.07	1457	1609
5.08	634.081	970.434		5.08	1445	1616
5.09	666.106	998.979		5.09	1421	1634
5.1	731.068	1019.12		5.1	1417	1624
5.11	828.662	1030.27		5.11	1436	1584
5.12	830.592	1003.43		5.12	1431	1562
5.13	765.313	951.03		5.13	1408	1554
5.14	717.042	938.487		5.14	1406	1550
5.15	675.28	945.352		5.15	1414	1547
5.16	594.383	934.916		5.16	1416	1540
5.17	513.166	920.467		5.17	1415	1534
5.18	579.43	930.858		5.18	1402	1565
5.19	669.47	942.226		5.19	1387	1597
5.2	655.343	915.578		5.2	1378	1557
5.21	631.697	894.397		5.21	1371	1510
5.22	654.387	931.73		5.22	1363	1507
5.23	677.41	961.826		5.23	1357	1513
5.24	682.177	943.537		5.24	1356	1528
5.25	684.547	927.754		5.25	1355	1537
5.26	632.614	935.866		5.26	1352	1530
5.27	615.878	922.192		5.27	1350	1526
5.28	641.637	872.938		5.28	1354	1480
5.29	631.903	813.362		5.29	1347	1463
5.3	577.849	742.081		5.3	1327	1468
5.31	537.074	768.219		5.31	1318	1469
5.32	509.096	875.467		5.32	1319	1466
5.33	576.096	897.226		5.33	1307	1442
5.34	694.823	866.005		5.34	1288	1407
5.35	684.773	791.22		5.35	1303	1417
5.36	622.49	702.935		5.36	1330	1447
5.37	605.536	685.438		5.37	1304	1434
5.38	602.979	689.614		5.38	1264	1408
5.39	670.128	731.383		5.39	1259	1416
5.4	727.386	776.028		5.4	1262	1425
5.41	696.726	822.309		5.41	1264	1406
5.42	658.156	847.104		5.42	1264	1387
5.43	641.351	787.362		5.43	1258	1390
5.44	624.465	727.67		5.44	1255	1392
5.45	601.254	691.805		5.45	1260	1385
5.46	583.232	661.889		5.46	1258	1381
5.47	576.444	641.137		5.47	1239	1387
5.48	592.128	679.558		5.48	1226	1384
5.49	639.888	803.292		5.49	1226	1366
5.5	657.454	823.718		5.5	1225	1356
5.51	644.26	739.275		5.51	1227	1374
5.52	618.028	694.764		5.52	1234	1368
5.53	584.545	680.703		5.53	1245	1347
5.54	609.573	745.001		5.54	1237	1326
5.55	659.762	840.5		5.55	1218	1306
5.56	632.705	788.828		5.56	1214	1311
5.57	583.13	689.73		5.57	1216	1325
5.58	592.073	655.713		5.58	1214	1330
5.59	614.313	652.114		5.59	1209	1331
5.6	622.784	737.425		5.6	1192	1321
5.61	635.926	810.444		5.61	1174	1310
5.62	682.219	751.543		5.62	1164	1310
5.63	705.96	694.227		5.63	1157	1307
5.64	642.456	695.756		5.64	1154	1290
5.65	592.483	700.094		5.65	1143	1272
5.66	537.122	637.216		5.66	1114	1257
5.67	539.239	630.75		5.67	1096	1252
5.68	617.055	698.49		5.68	1100	1267
5.69	670.444	733.979		5.69	1107	1271
5.7	692.733	728.945		5.7	1118	1260
5.71	690.232	699.337		5.71	1120	1250
5.72	667.641	649.894		5.72	1112	1240
5.73	679.616	638.635		5.73	1111	1242
5.74	709.348	650.763		5.74	1114	1252
5.75	673.4	681.573		5.75	1119	1260
5.76	613.087	715.443		5.76	1123	1266
5.77	600.98	685.09		5.77	1097	1240
5.78	603.489	639.522		5.78	1062	1208
5.79	578.103	705.062		5.79	1046	1217
5.8	557.774	774.918		5.8	1039	1232
5.81	578.55	792.213		5.81	1058	1229
5.82	594.251	792.966		5.82	1074	1219
5.83	566.51	760.754		5.83	1056	1194
5.84	555.98	716.963		5.84	1039	1175
5.85	604.803	650.196		5.85	1057	1209
5.86	628.504	594.565		5.86	1062	1217
5.87	595.194	563.818		5.87	1043	1178
5.88	595.653	565.924		5.88	1028	1159
5.89	646.69	614.051		5.89	1021	1175
5.9	657.658	684.98		5.9	1026	1186
5.91	628.369	777.891		5.91	1042	1192
5.92	571.873	755.758		5.92	1040	1186
5.93	500.141	655.283		5.93	1024	1170
5.94	532.378	580.279		5.94	1020	1153
5.95	611.273	523.574		5.95	1022	1136
5.96	599.491	562.435		5.96	1014	1133
5.97	563.284	630.974		5.97	1002	1135
5.98	611.091	650.684		5.98	991	1128
5.99	671.814	661.491		5.99	983	1119
6	674.124	697.062		6	994	1115
6.01	664.006	720.016		6.01	1007	1111
6.02	645.788	665.214		6.02	1019	1105
6.03	642.673	613.893		6.03	1022	1100
6.04	691.592	604.629		6.04	993	1107
6.05	729.061	600.339		6.05	970	1108
6.06	740.088	629.453		6.06	971	1095
6.07	744.36	659.734		6.07	972	1085
6.08	743.101	701.98		6.08	998	1105
6.09	715.467	707.331		6.09	993	1110
6.1	656.556	668.47		6.1	957	1102
6.11	639.731	651.121		6.11	940	1078
6.12	657.69	651.318		6.12	941	1041
6.13	676.738	635.628		6.13	953	1049
6.14	694.4	611.502		6.14	972	1083
6.15	664.336	607.807		6.15	971	1074
6.16	615.909	609.881		6.16	961	1047
6.17	590.479	575.3		6.17	952	1065
6.18	573.773	533.8		6.18	944	1096
6.19	563.056	616.877		6.19	938	1070
6.2	555.878	695.61		6.2	935	1042
6.21	554.807	674.944		6.21	940	1060
6.22	554.887	652.359		6.22	944	1075
6.23	555.868	678.907		6.23	938	1043
6.24	567.736	696.872		6.24	928	1014
6.25	609.083	678.392		6.25	904	1009
6.26	629.449	668.697		6.26	887	1009
6.27	605.114	680.422		6.27	887	1013
6.28	591.95	687.448		6.28	882	1012
6.29	596.273	687.02		6.29	867	1003
6.3	613.911	663.594		6.3	859	998
6.31	644.393	617.791		6.31	873	1014
6.32	645.744	630.548		6.32	884	1018
6.33	627.131	680.619		6.33	894	1017
6.34	604.184	647.766		6.34	892	1027
6.35	581.602	581.177		6.35	885	1042
6.36	601.075	635.928		6.36	880	1019
6.37	632.081	720.975		6.37	875	984
6.38	628.485	676.649		6.38	864	990
6.39	622.982	612.52		6.39	852	1003
6.4	662.654	635.07		6.4	848	986
6.41	698.941	671.625		6.41	847	967
6.42	683.625	701.08		6.42	839	969
6.43	660.582	721.247		6.43	833	970
6.44	632.749	714.469		6.44	834	959
6.45	612.849	708.261		6.45	840	953
6.46	621.245	655.15		6.46	860	963
6.47	626.856	638.435		6.47	871	970
6.48	629.771	663.352		6.48	864	972
6.49	633.049	628.138		6.49	858	959
6.5	636.81	521.646		6.5	853	926
6.51	643.053	546.418		6.51	851	913
6.52	650.735	676.298		6.52	850	918
6.53	625.347	697.459		6.53	834	937
6.54	582.278	656.032		6.54	809	963
6.55	572.657	622.001		6.55	800	935
6.56	577.112	594.997		6.56	798	885
6.57	582.918	617.546		6.57	799	880
6.58	588.544	651.486		6.58	801	892
6.59	609.367	660.187		6.59	800	925
6.6	623.951	658.202		6.6	798	954
6.61	603.181	630.172		6.61	797	922
6.62	579.34	613.006		6.62	799	884
6.63	563.523	651.019		6.63	809	865
6.64	569.666	651.277		6.64	818	852
6.65	632.998	535.434		6.65	817	895
6.66	670.661	471.683		6.66	812	914
6.67	652.057	522.129		6.67	799	893
6.68	647.565	574.189		6.68	796	882
6.69	664.821	624.361		6.69	810	887
6.7	632.503	634.319		6.7	809	889
6.71	552.276	605.349		6.71	790	885
6.72	534.162	591.691		6.72	792	885
6.73	557.378	587.949		6.73	809	888
6.74	559.358	566.02		6.74	801	884
6.75	551.401	539.085		6.75	780	876
6.76	550.559	575.875		6.76	769	862
6.77	554.619	631.162		6.77	763	849
6.78	582.025	647.378		6.78	770	860
6.79	603.066	651.509		6.79	779	876
6.8	545.535	641.641		6.8	781	890
6.81	501.477	620.765		6.81	777	894
6.82	578.865	562.142		6.82	756	853
6.83	636.35	522.174		6.83	743	818
6.84	585.35	555.309		6.84	768	827
6.85	543.875	582.391		6.85	786	840
6.86	553.628	560.172		6.86	774	847
6.87	562.168	566.721		6.87	766	852
6.88	570.112	614.122		6.88	742	822
6.89	572.239	650.123		6.89	740	814
6.9	567.623	672.075		6.9	760	827
6.91	568.612	663.967		6.91	762	824
6.92	574.05	632.172		6.92	747	809
6.93	575.821	626.424		6.93	742	810
6.94	573.843	635.156		6.94	742	820
6.95	534.814	634.451		6.95	744	813
6.96	487.071	628.763		6.96	746	799
6.97	520.664	609.641		6.97	739	795
6.98	572.937	588.735		6.98	730	795
6.99	571.727	605.009		6.99	724	799
7	565.697	622.402		7	720	803
7.01	585.942	619.548		7.01	724	812
7.02	601.333	615.922		7.02	729	820
7.03	584.555	620.345		7.03	736	815
7.04	567.288	626.217		7.04	736	806
7.05	556.775	633.938		7.05	717	792
7.06	557.818	617.804		7.06	696	781
7.07	580.438	555.474		7.07	673	779
7.08	592.105	545.136		7.08	665	780
7.09	587.912	608.14		7.09	678	782
7.1	578.982	634.748		7.1	685	784
7.11	565.676	626.048		7.11	694	758
7.12	549.635	614.941		7.12	701	759
7.13	533.289	602.662		7.13	708	774
7.14	559.426	599.599		7.14	699	775
7.15	602.189	602.534		7.15	683	769
7.16	582.353	630.422		7.16	683	789
7.17	546.661	663.049		7.17	690	814
7.18	568.555	657.528		7.18	692	789
7.19	588.925	636.52		7.19	691	754
7.2	508.701	578.037		7.2	674	746
7.21	447.525	524.949		7.21	657	745
7.22	546.799	524.19		7.22	656	761
7.23	622.08	525.919		7.23	664	773
7.24	563.775	516.286		7.24	700	770
7.25	516.172	508.962		7.25	725	760
7.26	582.616	548.916		7.26	717	737
7.27	623.434	567.642		7.27	701	722
7.28	643.582	565.474		7.28	671	723
7.29	647.484	552.963		7.29	653	718
7.3	632.976	529.061		7.3	652	705
7.31	593.659	553.823		7.31	654	715
7.32	535.619	615.736		7.32	660	749
7.33	528.373	597.707		7.33	654	751
7.34	549.804	536.913		7.34	642	733
7.35	570.326	529.37		7.35	647	731
7.36	586.023	545.804		7.36	660	735
7.37	547.671	589.395		7.37	658	727
7.38	498.693	635.955		7.38	651	716
7.39	558.039	565.608		7.39	648	713
7.4	621.279	503.266		7.4	646	713
7.41	638.838	549.684		7.41	644	714
7.42	645.892	595.472		7.42	645	715
7.43	638.43	581.83		7.43	652	720
7.44	612.286	572.157		7.44	658	723
7.45	540.401	587.427		7.45	652	705
7.46	510.444	596.828		7.46	650	696
7.47	565.054	592.516		7.47	652	702
7.48	617.492	583.06		7.48	656	712
7.49	664.166	567.045		7.49	660	728
7.5	666.717	568.418		7.5	655	726
7.51	627.757	586.183		7.51	641	702
7.52	593.922	579.354		7.52	634	701
7.53	563.949	557.172		7.53	633	716
7.54	535.267	556.177		7.54	621	714
7.55	509.911	565.249		7.55	603	703
7.56	527.32	573.583		7.56	611	713
7.57	554.044	579.388		7.57	627	728
7.58	529.316	563.695		7.58	625	710
7.59	502.037	550.323		7.59	619	686
7.6	538.112	584.519		7.6	614	688
7.61	566.38	618.65		7.61	611	694
7.62	513.564	616.961		7.62	608	689
7.63	498.081	598.416		7.63	608	684
7.64	626.698	540.591		7.64	616	681
7.65	723.606	498.281		7.65	625	684
7.66	674.01	562.054		7.66	631	704
7.67	626.984	575.507		7.67	635	718
7.68	571.149	528.443		7.68	616	676
7.69	536.319	490.708		7.69	606	665
7.7	525.519	464.688		7.7	601	679
7.71	534.005	500.178		7.71	601	680
7.72	557.945	582.8		7.72	605	668
7.73	598.878	608.493		7.73	617	669
7.74	647.3	601.566		7.74	632	678
7.75	652.795	577.459		7.75	619	672
7.76	641.164	548.455		7.76	594	661
7.77	631.92	543.738		7.77	597	664
7.78	624.217	545.857		7.78	608	672
7.79	606.79	543.308		7.79	606	670
7.8	591.082	536.957		7.8	601	665
7.81	582.262	513.83		7.81	594	659
7.82	572.9	499.745		7.82	590	652
7.83	558.053	526.994		7.83	596	647
7.84	543.344	564.167		7.84	601	643
7.85	530.292	617.433		7.85	596	646
7.86	566.027	654.924		7.86	589	643
7.87	693.549	661.106		7.87	579	628
7.88	715.613	654.747		7.88	577	620
7.89	592.771	632.481		7.89	587	623
7.9	528.42	601.393		7.9	593	625
7.91	519.513	562.388		7.91	599	641
7.92	533.294	538.861		7.92	597	638
7.93	560.868	527.386		7.93	590	622
7.94	567.325	568.164		7.94	576	616
7.95	565.323	628.961		7.95	557	615
7.96	586.614	618.048		7.96	545	620
7.97	612.004	589.279		7.97	538	625
7.98	601.585	622.007		7.98	549	612
7.99	582.115	653.752		7.99	563	596
8	560.799	587.14		8	555	603
8.01	548.687	519.672		8.01	545	613
8.02	577.217	520.2		8.02	543	622
8.03	595.703	533.631		8.03	543	627
8.04	569.456	562.877		8.04	546	618
8.05	549.043	583.981		8.05	549	612
8.06	532.391	598.162		8.06	553	619
8.07	546.742	581.241		8.07	554	624
8.08	603.649	520.774		8.08	552	627
8.09	612.293	497.399		8.09	553	623
8.1	566.419	516.292		8.1	560	608
8.11	554.82	563.722		8.11	550	603
8.12	569.644	632.073		8.12	523	606
8.13	575.843	643.432		8.13	527	602
8.14	576.434	624.817		8.14	550	592
8.15	559.388	637.724		8.15	548	589
8.16	539.404	660.494		8.16	535	588
8.17	567.429	651.465		8.17	549	587
8.18	605.062	635.114		8.18	568	585
8.19	622.288	600.102		8.19	555	586
8.2	625.66	574.883		8.2	538	585
8.21	588.122	594.186		8.21	544	573
8.22	546.731	607.686		8.22	550	562
8.23	511.941	578.207		8.23	540	569
8.24	497.774	564.538		8.24	532	575
8.25	535.262	601.517		8.25	536	592
8.26	543.208	622.602		8.26	540	597
8.27	491.227	609.28		8.27	542	584
8.28	484.339	601.97		8.28	540	572
8.29	539.243	603.693		8.29	532	563
8.3	586.803	607.51		8.3	530	563
8.31	627.038	613.18		8.31	537	573
8.32	635.711	614.057		8.32	548	575
8.33	624.514	611.434		8.33	561	571
8.34	625.999	596.05		8.34	563	576
8.35	632.877	575.373		8.35	559	585
8.36	631.809	564.691		8.36	541	574
8.37	627.533	560.177		8.37	521	557
8.38	618.413	581.284		8.38	522	546
8.39	603.453	606.983		8.39	527	540
8.4	560.188	623.026		8.4	521	547
8.41	517.844	631.255		8.41	513	555
8.42	499.488	613.379		8.42	512	552
8.43	504.1	593.986		8.43	515	549
8.44	569.911	578.821		8.44	524	550
8.45	618.398	568.511		8.45	527	550
8.46	570.133	513.464		8.46	513	541
8.47	538.405	506.623		8.47	503	535
8.48	517.891	555.912		8.48	507	539
8.49	529.934	557.747		8.49	513	544
8.5	577.657	506.532		8.5	525	550
8.51	587.965	491.465		8.51	520	550
8.52	570.855	504.954		8.52	499	546
8.53	611.901	558.441		8.53	492	544
8.54	679.403	628.892		8.54	493	544
8.55	638.736	599.868		8.55	498	549
8.56	564.357	536.732		8.56	503	556
8.57	593.121	532.681		8.57	504	556
8.58	645.288	544.129		8.58	503	553
8.59	644.311	545.526		8.59	491	548
8.6	627.913	544.799		8.6	480	543
8.61	580.574	543.177		8.61	483	531
8.62	552.938	547.279		8.62	488	524
8.63	610.05	572.072		8.63	490	543
8.64	648.642	593.914		8.64	494	555
8.65	621.075	603.611		8.65	508	537
8.66	592.958	605.453		8.66	515	522
8.67	569.872	593.936		8.67	508	516
8.68	548.434	581.028		8.68	500	520
8.69	529.029	566.671		8.69	494	541
8.7	531.753	545.27		8.7	491	552
8.71	554.454	517.659		8.71	520	532
8.72	558.357	541.531		8.72	523	531
8.73	549.24	595.963		8.73	513	539
8.74	508.206	605.798		8.74	506	535
8.75	458.082	594.137		8.75	500	524
8.76	491.637	568.742		8.76	503	528
8.77	547.602	543.775		8.77	507	537
8.78	554.077	563.942		8.78	500	539
8.79	555.154	588.774		8.79	492	537
8.8	594.548	577.121		8.8	497	518
8.81	616.252	562.227		8.81	503	499
8.82	537.708	559.087		8.82	500	518
8.83	487.563	554.67		8.83	497	536
8.84	555.017	542.587		8.84	491	540
8.85	606.991	533.894		8.85	488	536
8.86	620.058	584.3		8.86	489	514
8.87	625.693	563.336		8.87	487	502
8.88	626.38	448.784		8.88	476	509
8.89	617.381	434.949		8.89	477	515
8.9	597.941	531.935		8.9	495	518
8.91	592.603	574.46		8.91	514	524
8.92	597.548	575.663		8.92	532	532
8.93	585.061	572.727		8.93	522	535
8.94	563.208	566.929		8.94	496	534
8.95	542.251	548.618		8.95	497	526
8.96	524.46	529.073		8.96	509	517
8.97	538.503	550.75		8.97	498	524
8.98	559.115	580.571		8.98	481	533
8.99	551.276	555.505		8.99	481	526
9	542.912	531.02		9	485	517
9.01	551.456	540.837		9.01	495	527
9.02	568.462	547.812		9.02	502	537
9.03	607.055	528.616		9.03	494	526
9.04	623.111	529.581		9.04	487	517
9.05	577.673	587.041		9.05	484	518
9.06	524.998	597.153		9.06	484	519
9.07	464.573	516.069		9.07	491	520
9.08	452.458	473.605		9.08	495	523
9.09	503.266	483.784		9.09	493	528
9.1	547.013	523.183		9.1	489	521
9.11	583.899	588.156		9.11	483	501
9.12	615.255	576.098		9.12	474	503
9.13	640.359	518.268		9.13	463	522
9.14	601.082	517.298		9.14	475	524
9.15	534.975	541.966		9.15	499	519
9.16	505.736	562.377		9.16	491	510
9.17	490.103	578.585		9.17	474	500
9.18	487.371	569.945		9.18	471	490
9.19	493.525	557.911		9.19	471	481
9.2	534.164	560.404		9.2	465	490
9.21	574.85	564.403		9.21	461	502
9.22	592.46	564.798		9.22	464	508
9.23	600.63	563.121		9.23	467	510
9.24	588.338	556.48		9.24	471	495
9.25	578.967	551.691		9.25	473	485
9.26	459.241	506.657		9.26	471	491
9.27	431.082	498.988		9.27	469	496
9.28	501.605	532.87		9.28	484	491
9.29	514.761	553.566		9.29	496	495
9.3	465.322	559.48		9.3	508	510
9.31	484.357	547.313		9.31	499	512
9.32	553.18	522.514		9.32	469	502
9.33	561.756	535.626		9.33	457	499
9.34	541.572	568.629		9.34	457	498
9.35	587.433	594.964		9.35	467	493
9.36	650.317	612.568		9.36	482	486
9.37	619.294	561.726		9.37	486	499
9.38	568.186	499.208		9.38	487	517
9.39	538.856	512.831		9.39	491	504
9.4	523.167	543.036		9.4	493	489
9.41	537.587	599.014		9.41	475	488
9.42	550.128	638.509		9.42	458	487
9.43	542.291	609.145		9.43	461	479
9.44	548.086	585.364		9.44	469	475
9.45	592.149	590.021		9.45	487	487
9.46	634.893	580.889		9.46	499	492
9.47	672.003	544.518		9.47	494	477
9.48	649.944	518.071		9.48	488	467
9.49	552.2	505.109		9.49	479	466
9.5	494.569	548.411		9.5	475	466
9.51	472.958	640.855		9.51	477	495
9.52	503.67	680.502		9.52	483	507
9.53	563.801	684.965		9.53	492	513
9.54	562.741	634.278		9.54	486	508
9.55	535.104	562.436		9.55	472	496
9.56	521.949	543.622		9.56	463	483
9.57	512.489	542.415		9.57	456	471
9.58	494.075	544.071		9.58	455	491
9.59	477.795	545.719		9.59	456	515
9.6	486.081	543.442		9.6	464	509
9.61	503.563	549.379		9.61	471	499
9.62	542.298	591.316		9.62	473	482
9.63	566.152	612.815		9.63	472	474
9.64	540.029	563.555		9.64	466	492
9.65	519.942	526.708		9.65	462	500
9.66	580.053	471.938		9.66	468	476
9.67	590.128	458.405		9.67	466	461
9.68	544.365	487.153		9.68	447	464
9.69	506.971	508.673		9.69	440	473
9.7	479.252	522.108		9.7	450	491
9.71	481.242	546.692		9.71	465	492
9.72	505.049	578.07		9.72	483	478
9.73	524.227	549.126		9.73	489	474
9.74	539.003	491.771		9.74	486	476
9.75	516.437	499.407		9.75	477	486
9.76	482.744	529.467		9.76	466	498
9.77	483.042	533.774		9.77	459	489
9.78	491.643	531.307		9.78	454	474
9.79	499.3	552.364		9.79	446	474
9.8	512.808	562.959		9.8	439	477
9.81	560.004	517.103		9.81	448	479
9.82	595.087	484.637		9.82	459	479
9.83	573.656	523.266		9.83	463	476
9.84	544.681	554.04		9.84	465	473
9.85	508.696	550.888		9.85	459	471
9.86	506.288	545.332		9.86	453	474
9.87	564.196	538.288		9.87	444	487
9.88	581.777	546.548		9.88	442	491
9.89	546.819	574.181		9.89	453	482
9.9	530.655	556.961		9.9	465	480
9.91	531.108	500.86		9.91	478	487
9.92	540.578	486.942		9.92	481	481
9.93	554.888	500.234		9.93	476	466
9.94	556.819	549.083		9.94	464	471
9.95	553.63	607.952		9.95	449	488
9.96	556.016	585.107		9.96	452	487
9.97	558.115	540.069		9.97	462	482
9.98	542.286	530.552		9.98	471	492
9.99	526.073	527.92		9.99	478	501
10	531.342	517.905		10	483	479
				10.01	486	456
				10.02	481	460
				10.03	475	465
				10.04	470	459
				10.05	463	455
				10.06	454	456
				10.07	448	457
				10.08	458	451
				10.09	470	451
				10.1	489	460
				10.11	488	469
				10.12	468	480
				10.13	462	476
				10.14	464	463
				10.15	463	461
				10.16	461	465
				10.17	460	470
				10.18	459	474
				10.19	452	472
				10.2	446	469
				10.21	450	478
				10.22	455	481
				10.23	452	454
				10.24	452	435
				10.25	462	450
				10.26	468	464
				10.27	460	472
				10.28	457	476
				10.29	462	472
				10.3	465	470
				10.31	461	470
				10.32	457	468
				10.33	452	466
				10.34	459	467
				10.35	471	471
				10.36	468	479
				10.37	459	486
				10.38	449	475
				10.39	440	458
				10.4	441	449
				10.41	444	443
				10.42	465	462
				10.43	478	473
				10.44	468	459
				10.45	462	452
				10.46	471	468
				10.47	469	476
				10.48	446	465
				10.49	438	461
				10.5	450	467
				10.51	457	467
				10.52	459	462
				10.53	462	460
				10.54	465	462
				10.55	472	456
				10.56	479	446
				10.57	469	438
				10.58	455	432
				10.59	459	442
				10.6	468	453
				10.61	484	447
				10.62	495	441
				10.63	483	445
				10.64	472	450
				10.65	487	472
				10.66	488	475
				10.67	461	443
				10.68	453	429
				10.69	476	447
				10.7	483	456
				10.71	473	454
				10.72	476	454
				10.73	487	456
				10.74	490	465
				10.75	487	476
				10.76	487	475
				10.77	487	469
				10.78	486	466
				10.79	485	463
				10.8	485	459
				10.81	484	455
				10.82	480	451
				10.83	476	450
				10.84	475	461
				10.85	474	466
				10.86	473	449
				10.87	472	438
				10.88	472	459
				10.89	476	464
				10.9	485	456
				10.91	493	455
				10.92	499	462
				10.93	489	461
				10.94	470	455
				10.95	476	457
				10.96	492	462
				10.97	487	451
				10.98	476	435
				10.99	480	442
				11	486	454
				11.01	482	467
				11.02	481	476
				11.03	499	468
				11.04	514	461
				11.05	510	464
				11.06	509	470
				11.07	516	481
				11.08	517	478
				11.09	507	450
				11.1	502	435
				11.11	520	449
				11.12	528	453
				11.13	534	452
				11.14	528	454
				11.15	516	456
				11.16	535	448
				11.17	563	438
				11.18	559	446
				11.19	547	456
				11.2	549	448
				11.21	554	438
				11.22	557	445
				11.23	559	452
				11.24	560	461
				11.25	563	463
				11.26	572	447
				11.27	580	439
				11.28	584	450
				11.29	594	456
				11.3	611	455
				11.31	617	452
				11.32	613	449
				11.33	617	446
				11.34	627	444
				11.35	626	442
				11.36	621	442
				11.37	647	456
				11.38	681	471
				11.39	677	467
				11.4	668	461
				11.41	679	473
				11.42	696	485
				11.43	721	482
				11.44	741	479
				11.45	774	466
				11.46	793	455
				11.47	795	442
				11.48	809	437
				11.49	844	442
				11.5	865	443
				11.51	871	439
				11.52	901	446
				11.53	950	460
				11.54	981	462
				11.55	1003	457
				11.56	1050	458
				11.57	1104	460
				11.58	1145	460
				11.59	1182	460
				11.6	1210	463
				11.61	1242	476
				11.62	1298	480
				11.63	1354	495
				11.64	1393	509
				11.65	1438	511
				11.66	1502	520
				11.67	1546	538
				11.68	1569	534
				11.69	1593	527
				11.7	1627	535
				11.71	1625	556
				11.72	1590	560
				11.73	1612	574
				11.74	1670	558
				11.75	1656	553
				11.76	1610	538
				11.77	1577	524
				11.78	1551	511
				11.79	1563	490
				11.8	1575	500
				11.81	1539	484
				11.82	1498	476
				11.83	1469	468
				11.84	1431	451
				11.85	1361	447
				11.86	1300	452
				11.87	1267	455
				11.88	1231	454
				11.89	1191	444
				11.9	1170	439
				11.91	1099	437
				11.92	1049	438
				11.93	998	441
				11.94	964	436
				11.95	940	428
				11.96	899	441
				11.97	851	461
				11.98	812	465
				11.99	777	462
				12	745	443
				12.01	717	423
				12.02	703	440
				12.03	692	458
				12.04	683	475
				12.05	666	483
				12.06	630	464
				12.07	602	447
				12.08	589	434
				12.09	585	424
				12.1	591	414
				12.11	573	416
				12.12	534	427
				12.13	524	439
				12.14	533	453
				12.15	544	460
				12.16	555	464
				12.17	542	453
				12.18	522	438
				12.19	514	436
				12.2	510	437
				12.21	522	448
				12.22	534	460
				12.23	536	468
				12.24	537	474
				12.25	523	465
				12.26	515	457
				12.27	512	448
				12.28	513	443
				12.29	517	443
				12.3	513	445
				12.31	499	448
				12.32	490	440
				12.33	485	426
				12.34	477	435
				12.35	467	455
				12.36	478	454
				12.37	494	444
				12.38	489	448
				12.39	480	452
				12.4	482	436
				12.41	484	421
				12.42	478	429
				12.43	471	438
				12.44	464	438
				12.45	459	440
				12.46	461	452
				12.47	462	460
				12.48	473	440
				12.49	475	436
				12.5	469	449
				12.51	455	455
				12.52	434	455
				12.53	438	450
				12.54	458	442
				12.55	456	438
				12.56	443	436
				12.57	450	426
				12.58	462	415
				12.59	446	423
				12.6	430	435
				12.61	437	440
				12.62	448	443
				12.63	459	442
				12.64	462	443
				12.65	442	452
				12.66	431	458
				12.67	445	452
				12.68	450	445
				12.69	439	435
				12.7	432	430
				12.71	436	444
				12.72	436	443
				12.73	434	432
				12.74	437	433
				12.75	443	441
				12.76	450	446
				12.77	456	449
				12.78	454	441
				12.79	451	431
				12.8	454	431
				12.81	458	433
				12.82	445	437
				12.83	436	439
				12.84	441	431
				12.85	444	429
				12.86	437	444
				12.87	432	457
				12.88	432	466
				12.89	435	465
				12.9	442	451
				12.91	443	447
				12.92	439	453
				12.93	436	448
				12.94	434	436
				12.95	430	440
				12.96	427	450
				12.97	432	440
				12.98	440	424
				12.99	441	425
				13	442	430
				13.01	439	439
				13.02	438	448
				13.03	438	449
				13.04	439	449
				13.05	439	443
				13.06	440	438
				13.07	443	433
				13.08	447	427
				13.09	455	420
				13.1	452	421
				13.11	436	431
				13.12	443	439
				13.13	468	445
				13.14	480	450
				13.15	484	454
				13.16	469	451
				13.17	450	445
				13.18	445	431
				13.19	445	419
				13.2	440	435
				13.21	437	454
				13.22	450	459
				13.23	459	458
				13.24	445	439
				13.25	433	430
				13.26	429	448
				13.27	427	460
				13.28	434	456
				13.29	433	457
				13.3	424	462
				13.31	423	450
				13.32	428	422
				13.33	437	417
				13.34	449	428
				13.35	445	436
				13.36	435	442
				13.37	443	433
				13.38	456	420
				13.39	455	439
				13.4	450	459
				13.41	437	462
				13.42	425	460
				13.43	423	451
				13.44	425	443
				13.45	435	440
				13.46	443	440
				13.47	443	447
				13.48	445	449
				13.49	449	443
				13.5	451	440
				13.51	425	436
				13.52	418	439
				13.53	418	447
				13.54	424	454
				13.55	434	460
				13.56	435	459
				13.57	432	455
				13.58	436	448
				13.59	441	440
				13.6	438	435
				13.61	433	430
				13.62	431	433
				13.63	428	440
				13.64	416	459
				13.65	408	471
				13.66	409	466
				13.67	415	460
				13.68	427	457
				13.69	429	454
				13.7	417	472
				13.71	414	474
				13.72	419	481
				13.73	425	491
				13.74	431	486
				13.75	422	510
				13.76	406	509
				13.77	423	537
				13.78	449	522
				13.79	453	547
				13.8	452	563
				13.81	458	568
				13.82	462	574
				13.83	455	583
				13.84	448	589
				13.85	433	591
				13.86	423	588
				13.87	421	576
				13.88	419	572
				13.89	416	582
				13.9	416	589
				13.91	420	593
				13.92	424	589
				13.93	427	579
				13.94	431	579
				13.95	433	583
				13.96	439	584
				13.97	446	564
				13.98	450	557
				13.99	452	520
				14	443	549
				14.01	432	538
				14.02	417	526
				14.03	409	493
				14.04	430	524
				14.05	443	517
				14.06	425	498
				14.07	413	508
				14.08	418	492
				14.09	429	482
				14.1	448	478
				14.11	449	459
				14.12	434	465
				14.13	440	463
				14.14	460	442
				14.15	456	454
				14.16	443	455
				14.17	446	445
				14.18	455	443
				14.19	431	441
				14.2	410	440
				14.21	433	448
				14.22	456	454
				14.23	441	441
				14.24	428	430
				14.25	434	427
				14.26	438	430
				14.27	435	442
				14.28	432	452
				14.29	427	456
				14.3	424	459
				14.31	427	451
				14.32	429	442
				14.33	430	430
				14.34	426	432
				14.35	419	440
				14.36	423	450
				14.37	430	460
				14.38	438	460
				14.39	444	457
				14.4	446	454
				14.41	447	451
				14.42	434	454
				14.43	426	456
				14.44	431	455
				14.45	434	452
				14.46	432	444
				14.47	430	442
				14.48	430	451
				14.49	427	452
				14.5	419	441
				14.51	421	437
				14.52	431	440
				14.53	436	437
				14.54	439	431
				14.55	431	436
				14.56	418	446
				14.57	427	450
				14.58	441	451
				14.59	440	447
				14.6	435	441
				14.61	431	436
				14.62	427	435
				14.63	420	451
				14.64	413	465
				14.65	435	445
				14.66	449	435
				14.67	450	446
				14.68	446	449
				14.69	434	439
				14.7	422	442
				14.71	410	462
				14.72	416	472
				14.73	438	473
				14.74	440	458
				14.75	432	435
				14.76	438	435
				14.77	448	441
				14.78	440	424
				14.79	427	406
				14.8	418	430
				14.81	416	457
				14.82	443	454
				14.83	464	450
				14.84	453	453
				14.85	440	451
				14.86	434	435
				14.87	431	425
				14.88	436	443
				14.89	437	453
				14.9	435	457
				14.91	432	455
				14.92	428	447
				14.93	436	447
				14.94	451	452
				14.95	448	454
				14.96	436	455
				14.97	441	450
				14.98	450	443
				14.99	441	438
				15	431	434

## Sheet: Fig. 2f
fused silica				ZnO
wavelength (nm)	1FAI	2FAI		wavelength (nm)	ctrl	wavelength (nm)	CdAc2
200		0.5351		250	0.3147	200	0.5234
202		0.5319		251	0.3124	202	0.5196
204		0.5283		252	0.3106	204	0.5155
206		0.5248		253	0.3091	206	0.5122
208		0.5214		254	0.3072	208	0.5082
210		0.5173		255	0.3062	210	0.5034
212		0.5128		256	0.3057	212	0.4972
214		0.508		257	0.3049	214	0.4897
216		0.5024		258	0.3047	216	0.4811
218		0.4964		259	0.3047	218	0.4715
220		0.4896		260	0.3049	220	0.4606
222		0.4828		261	0.3049	222	0.4482
224		0.4763		262	0.3048	224	0.4335
226		0.4695		263	0.3049	226	0.4167
228		0.4632		264	0.3048	228	0.3986
230		0.4574		265	0.3047	230	0.3791
232		0.4515		266	0.3043	232	0.3592
234		0.4461		267	0.3042	234	0.34
236		0.4404		268	0.3035	236	0.3215
238		0.4352		269	0.3028	238	0.3063
240		0.4305		270	0.302	240	0.2932
242		0.4256		271	0.3018	242	0.2827
244		0.4202		272	0.301	244	0.2746
246		0.4148		273	0.3005	246	0.2689
248		0.4089		274	0.2999	248	0.2653
250		0.4025		275	0.2992	250	0.2646
252		0.3956		276	0.2988	252	0.2655
254		0.3883		277	0.2986	254	0.2675
256		0.3817		278	0.2984	256	0.2707
258		0.3758		279	0.2983	258	0.2732
260		0.3696		280	0.2981	260	0.2755
262		0.3641		281	0.2978	262	0.2767
264		0.3595		282	0.2974	264	0.2762
266		0.3555		283	0.297	266	0.2746
268		0.3517		284	0.2963	268	0.2715
270		0.3488		285	0.2955	270	0.2672
272		0.3463		286	0.2949	272	0.2628
274		0.3437		287	0.2939	274	0.2576
276		0.3415		288	0.2925	276	0.2525
278		0.3397		289	0.2911	278	0.2476
280		0.3381		290	0.2896	280	0.2433
282		0.337		291	0.2883	282	0.2391
284		0.3356		292	0.2869	284	0.235
286		0.334		293	0.2855	286	0.2319
288		0.3325		294	0.2842	288	0.229
290		0.3315		295	0.2834	290	0.2265
292		0.3305		296	0.2822	292	0.2241
294		0.3299		297	0.2816	294	0.2224
296		0.3299		298	0.281	296	0.221
298		0.3308		299	0.2807	298	0.2198
300	0.3348	0.3324		300	0.2805	300	0.2191
302	0.334	0.3346		301	0.2803	302	0.2188
304	0.3335	0.3378		302	0.2803	304	0.2188
306	0.335	0.3413		303	0.2802	306	0.219
308	0.336	0.3446		304	0.2798	308	0.2191
310	0.3358	0.3477		305	0.28	310	0.2197
312	0.3354	0.3507		306	0.2807	312	0.2208
314	0.334	0.3539		307	0.2811	314	0.2221
316	0.3318	0.3567		308	0.2817	316	0.2237
318	0.3285	0.3588		309	0.2822	318	0.2253
320	0.3232	0.3609		310	0.2829	320	0.2277
322	0.3169	0.3626		311	0.2831	322	0.2302
324	0.3094	0.3636		312	0.2839	324	0.2328
326	0.3002	0.3648		313	0.285	326	0.2357
328	0.2895	0.365		314	0.2857	328	0.2388
330	0.2758	0.3634		315	0.2865	330	0.2422
332	0.2619	0.3611		316	0.287	332	0.2463
334	0.2493	0.3606		317	0.2879	334	0.2495
336	0.2362	0.3598		318	0.2888	336	0.253
338	0.2238	0.359		319	0.2895	338	0.2558
340	0.2106	0.3579		320	0.2905	340	0.259
342	0.1977	0.3567		321	0.2915	342	0.2617
344	0.1855	0.3556		322	0.2922	344	0.2648
346	0.1737	0.3542		323	0.2929	346	0.268
348	0.1628	0.3527		324	0.2933	348	0.2716
350	0.1522	0.3511		325	0.2939	350	0.2752
352	0.1425	0.349		326	0.2944	352	0.2796
354	0.1336	0.3464		327	0.2952	354	0.2845
356	0.1254	0.3429		328	0.2954	356	0.2892
358	0.1179	0.3391		329	0.2958	358	0.2939
360	0.1113	0.3349		330	0.2968	360	0.2987
362	0.1062	0.3301		331	0.2968	362	0.3027
364	0.1029	0.3245		332	0.2969	364	0.3063
366	0.1017	0.3173		333	0.297	366	0.3096
368	0.1044	0.3117		334	0.2971	368	0.3121
370	0.1129	0.3064		335	0.297	370	0.3142
372	0.1263	0.3011		336	0.2967	372	0.3165
374	0.1451	0.2956		337	0.2968	374	0.3179
376	0.1673	0.2903		338	0.2968	376	0.3191
378	0.1923	0.2854		339	0.2964	378	0.3202
380	0.2149	0.2811		340	0.296	380	0.3207
382	0.2353	0.2763		341	0.2959	382	0.3211
384	0.2511	0.2717		342	0.2959	384	0.3212
386	0.2634	0.2677		343	0.2952	386	0.321
388	0.2705	0.2637		344	0.2952	388	0.3204
390	0.2734	0.2593		345	0.2946	390	0.3191
392	0.272	0.2551		346	0.2945	392	0.3177
394	0.2671	0.2509		347	0.294	394	0.3164
396	0.2591	0.2466		348	0.2938	396	0.3148
398	0.2482	0.242		349	0.2936	398	0.3126
400	0.2359	0.2375		350	0.2935	400	0.3104
402	0.2223	0.2326		351	0.2932	402	0.3083
404	0.2097	0.2286		352	0.2936	404	0.3057
406	0.1966	0.2241		353	0.294	406	0.3032
408	0.1832	0.2197		354	0.2939	408	0.3003
410	0.171	0.2155		355	0.2941	410	0.2968
412	0.1604	0.2119		356	0.2944	412	0.2937
414	0.1508	0.2086		357	0.2952	414	0.2902
416	0.1416	0.2055		358	0.2958	416	0.2861
418	0.1333	0.2029		359	0.2965	418	0.2823
420	0.1265	0.2011		360	0.2975	420	0.2789
422	0.1206	0.2		361	0.2987	422	0.2758
424	0.1149	0.1992		362	0.2999	424	0.2725
426	0.1099	0.1996		363	0.3013	426	0.2697
428	0.105	0.2007		364	0.303	428	0.2668
430	0.101	0.203		365	0.3054	430	0.2641
432	0.0974	0.2064		366	0.3079	432	0.2617
434	0.0941	0.2109		367	0.3109	434	0.2593
436	0.0915	0.2167		368	0.3139	436	0.2573
438	0.0892	0.2234		369	0.3171	438	0.2553
440	0.0867	0.2305		370	0.3205	440	0.2537
442	0.0844	0.2382		371	0.3233	442	0.2518
444	0.0821	0.2463		372	0.3259	444	0.2501
446	0.08	0.2544		373	0.3287	446	0.2486
448	0.0776	0.2615		374	0.3307	448	0.2469
450	0.0756	0.2671		375	0.333	450	0.2454
452	0.0733	0.2697		376	0.3346	452	0.2441
454	0.0715	0.2687		377	0.3363	454	0.2432
456	0.0697	0.2632		378	0.3377	456	0.2424
458	0.0683	0.2544		379	0.3383	458	0.2421
460	0.0669	0.2433		380	0.339	460	0.2415
462	0.0655	0.2312		381	0.3397	462	0.2412
464	0.064	0.2196		382	0.34	464	0.2411
466	0.0626	0.2092		383	0.3408	466	0.241
468	0.0616	0.2007		384	0.3408	468	0.2412
470	0.0604	0.1945		385	0.3406	470	0.2415
472	0.0594	0.1902		386	0.3401	472	0.2418
474	0.0584	0.1872		387	0.3394	474	0.2423
476	0.0575	0.1851		388	0.3381	476	0.2427
478	0.0565	0.1842		389	0.3362	478	0.2433
480	0.0552	0.1845		390	0.3343	480	0.2439
482	0.0543	0.1865		391	0.3326	482	0.2442
484	0.0536	0.1901		392	0.3299	484	0.2447
486	0.0528	0.1947		393	0.327	486	0.2451
488	0.052	0.2007		394	0.3244	488	0.2456
490	0.0512	0.2081		395	0.3214	490	0.2457
492	0.0506	0.2153		396	0.3182	492	0.2458
494	0.05	0.2221		397	0.3148	494	0.2458
496	0.0493	0.2278		398	0.311	496	0.246
498	0.0485	0.231		399	0.308	498	0.2457
500	0.0479	0.232		400	0.3047	500	0.2453
502	0.0471	0.2292		401	0.3018	502	0.2449
504	0.0465	0.2247		402	0.2983	504	0.2444
506	0.0462	0.2191		403	0.2957	506	0.2436
508	0.0456	0.2132		404	0.2927	508	0.2428
510	0.0446	0.2073		405	0.2896	510	0.242
512	0.044	0.2021		406	0.2864	512	0.2408
514	0.0433	0.1974		407	0.2832	514	0.2398
516	0.0431	0.193		408	0.2803	516	0.2383
518	0.0426	0.1879		409	0.2773	518	0.237
520	0.0417	0.1823		410	0.2745	520	0.2357
522	0.0413	0.1764		411	0.272	522	0.2342
524	0.0408	0.1704		412	0.2692	524	0.2326
526	0.0403	0.1649		413	0.2666	526	0.2309
528	0.0396	0.1598		414	0.2641	528	0.2292
530	0.0391	0.1553		415	0.2616	530	0.2274
532	0.0388	0.1515		416	0.2589	532	0.2256
534	0.0383	0.1482		417	0.2561	534	0.2239
536	0.0374	0.1445		418	0.2541	536	0.221
538	0.0369	0.141		419	0.2521	538	0.2182
540	0.0366	0.1391		420	0.2498	540	0.2164
542	0.0362	0.1369		421	0.2482	542	0.2146
544	0.0357	0.135		422	0.2461	544	0.2129
546	0.0355	0.1334		423	0.2444	546	0.2111
548	0.0351	0.1315		424	0.2428	548	0.2093
550	0.0347	0.1293		425	0.241	550	0.2074
552	0.0343	0.1274		426	0.2393	552	0.2057
554	0.034	0.1257		427	0.2377	554	0.2039
556	0.0334	0.1236		428	0.2359	556	0.2022
558	0.0331	0.1217		429	0.2342	558	0.2003
560	0.0329	0.1197		430	0.2332	560	0.1984
562	0.0325	0.1177		431	0.2316	562	0.1968
564	0.0322	0.1156		432	0.2304	564	0.195
566	0.0317	0.1134		433	0.2289	566	0.193
568	0.0315	0.1113		434	0.228	568	0.1913
570	0.0313	0.1094		435	0.2268	570	0.1893
572	0.0309	0.1075		436	0.2258	572	0.188
574	0.0304	0.1057		437	0.2247	574	0.1862
576	0.0302	0.1037		438	0.2234	576	0.1844
578	0.0299	0.1016		439	0.2225	578	0.1828
580	0.0296	0.1003		440	0.2213	580	0.1812
582	0.0292	0.0988		441	0.2206	582	0.1795
584	0.029	0.0974		442	0.2199	584	0.1778
586	0.0288	0.0959		443	0.2188	586	0.1763
588	0.0285	0.0948		444	0.2175	588	0.1748
590	0.0283	0.0936		445	0.2169	590	0.1732
592	0.0281	0.0924		446	0.2161	592	0.1715
594	0.0278	0.0913		447	0.2153	594	0.1701
596	0.0274	0.0901		448	0.2146	596	0.1686
598	0.0273	0.0889		449	0.2138	598	0.1672
600	0.027	0.0878		450	0.2131	600	0.1657
602	0.0268	0.0869		451	0.2124	602	0.1642
604	0.0265	0.0859		452	0.2118	604	0.1627
606	0.0261	0.0848		453	0.211	606	0.1612
608	0.0259	0.0837		454	0.2106	608	0.1597
610	0.0257	0.0826		455	0.2102	610	0.1584
612	0.0255	0.0818		456	0.2095	612	0.157
614	0.0251	0.0809		457	0.2092	614	0.1557
616	0.025	0.0801		458	0.2089	616	0.1543
618	0.025	0.0793		459	0.2086	618	0.1529
620	0.0248	0.0784		460	0.2085	620	0.1515
622	0.0247	0.0777		461	0.2083	622	0.15
624	0.0244	0.0767		462	0.2078	624	0.1487
626	0.0239	0.0756		463	0.2074	626	0.1474
628	0.0231	0.0743		464	0.2069	628	0.1458
630	0.0223	0.0729		465	0.2068	630	0.1441
632	0.022	0.0721		466	0.2065	632	0.1426
634	0.0221	0.0717		467	0.2064	634	0.1414
636	0.0225	0.0716		468	0.2059	636	0.1404
638	0.0229	0.0715		469	0.2059	638	0.1394
640	0.0232	0.0709		470	0.2064	640	0.1385
642	0.0228	0.0701		471	0.2064	642	0.1372
644	0.0222	0.0691		472	0.2062	644	0.1357
646	0.0217	0.0679		473	0.2063	646	0.1346
648	0.021	0.0671		474	0.2063	648	0.1332
650	0.0207	0.0663		475	0.2064	650	0.1319
652	0.0208	0.0657		476	0.2062	652	0.1309
654	0.0209	0.0652		477	0.2061	654	0.1299
656	0.0208	0.0646		478	0.2061	656	0.1287
658	0.0209	0.064		479	0.2061	658	0.1277
660	0.0207	0.0635		480	0.2058	660	0.1266
662	0.0205	0.0629		481	0.2057	662	0.1253
664	0.0202	0.0624		482	0.2056	664	0.1241
666	0.02	0.0616		483	0.2058	666	0.1231
668	0.0199	0.061		484	0.2056	668	0.122
670	0.0195	0.0604		485	0.2055	670	0.1209
672	0.0194	0.0598		486	0.2052	672	0.1199
674	0.0192	0.059		487	0.205	674	0.1189
676	0.0192	0.0586		488	0.2051	676	0.1178
678	0.0188	0.0579		489	0.2049	678	0.1166
680	0.0186	0.0574		490	0.2045	680	0.1156
682	0.0187	0.057		491	0.2041	682	0.1147
684	0.0183	0.0562		492	0.204	684	0.1136
686	0.0182	0.0557		493	0.2038	686	0.1127
688	0.018	0.055		494	0.2034	688	0.1119
690	0.0179	0.0546		495	0.2031	690	0.111
692	0.0179	0.0541		496	0.2027	692	0.1101
694	0.0177	0.0537		497	0.2024	694	0.1092
696	0.0175	0.0534		498	0.2021	696	0.1085
698	0.0173	0.0529		499	0.2016	698	0.1075
700	0.0172	0.0523		500	0.2009	700	0.1066
702	0.0171	0.0518		501	0.2005	702	0.1058
704	0.017	0.0514		502	0.1998	704	0.105
706	0.0168	0.0508		503	0.1991	706	0.1041
708	0.0164	0.0502		504	0.1983	708	0.1033
710	0.0163	0.0499		505	0.1978	710	0.1025
712	0.0162	0.0493		506	0.1973	712	0.1017
714	0.016	0.0488		507	0.1967	714	0.101
716	0.0161	0.0486		508	0.1959	716	0.1001
718	0.016	0.048		509	0.1948	718	0.0993
720	0.0158	0.0474		510	0.1939	720	0.0987
722	0.0156	0.0471		511	0.1933	722	0.0978
724	0.0154	0.0468		512	0.1924	724	0.0971
726	0.0153	0.0464		513	0.1916	726	0.0964
728	0.0154	0.0459		514	0.1906	728	0.0957
730	0.0151	0.0454		515	0.1899	730	0.0951
732	0.0151	0.045		516	0.1889	732	0.0943
734	0.0149	0.0447		517	0.1881	734	0.0936
736	0.0148	0.0442		518	0.187	736	0.0929
738	0.0147	0.0438		519	0.1858	738	0.0922
740	0.0144	0.0433		520	0.1848	740	0.0916
742	0.0143	0.0429		521	0.1839	742	0.091
744	0.0143	0.0425		522	0.1828	744	0.0903
746	0.0141	0.042		523	0.1818	746	0.0898
748	0.014	0.0417		524	0.1805	748	0.0892
750	0.014	0.0414		525	0.1795	750	0.0886
752	0.0138	0.041		526	0.1786	752	0.0881
754	0.0138	0.0406		527	0.1774	754	0.0876
756	0.0136	0.0404		528	0.1763	756	0.087
758	0.0134	0.0401		529	0.1755	758	0.0866
760	0.0134	0.0395		530	0.1742	760	0.0861
762	0.0133	0.0393		531	0.1732	762	0.0856
764	0.0131	0.0389		532	0.1719	764	0.0852
766	0.013	0.0385		533	0.171	766	0.0847
768	0.013	0.0383		534	0.1698	768	0.0843
770	0.0129	0.0377		535	0.1687	770	0.0838
772	0.0127	0.0374		536	0.167	772	0.0833
774	0.0127	0.0371		537	0.1651	774	0.0829
776	0.0125	0.0369		538	0.1641	776	0.0824
778	0.0123	0.0364		539	0.1629	778	0.0818
780	0.0123	0.0361		540	0.1621	780	0.0813
782	0.0123	0.036		541	0.1609	782	0.0807
784	0.0122	0.0356		542	0.1598	784	0.08
786	0.012	0.0352		543	0.159	786	0.079
788	0.0117	0.0348		544	0.158	788	0.0782
790	0.0116	0.0346		545	0.1567	790	0.077
792	0.0117	0.0341		546	0.1558	792	0.0759
794	0.0116	0.0338		547	0.155	794	0.0744
796	0.0115	0.0336		548	0.1537	796	0.0727
798	0.0114	0.0333		549	0.1526	798	0.0707
800	0.0112	0.033		550	0.1519	800	0.0687
802	0.0111	0.0326		551	0.1508	802	0.0666
804	0.011	0.0323		552	0.1499	804	0.0647
806	0.0109	0.0319		553	0.149	806	0.0626
808	0.0109	0.0318		554	0.148	808	0.0604
810	0.0109	0.0316		555	0.147	810	0.0586
812	0.0107	0.0312		556	0.1464	812	0.0568
814	0.0106	0.0309		557	0.1452	814	0.055
816	0.0106	0.0307		558	0.1442	816	0.0533
818	0.0104	0.0305		559	0.1435	818	0.0519
820	0.0104	0.0302		560	0.1427	820	0.0504
822	0.0101	0.0299		561	0.1417	822	0.0492
824	0.0101	0.0295		562	0.1407	824	0.0481
826	0.0101	0.0293		563	0.1399	826	0.047
828	0.0102	0.029		564	0.1389	828	0.0461
830	0.01	0.0288		565	0.138	830	0.0451
832	0.0098	0.0285		566	0.1371	832	0.0443
834	0.0097	0.0283		567	0.1363	834	0.0436
836	0.0097	0.0281		568	0.1354	836	0.0428
838	0.0096	0.0277		569	0.1345	838	0.0422
840	0.0094	0.0275		570	0.1335	840	0.0416
842	0.0095	0.0274		571	0.1328	842	0.0411
844	0.0094	0.0271		572	0.132	844	0.0404
846	0.0092	0.0267		573	0.1312	846	0.0397
848	0.0093	0.0265		574	0.1305	848	0.0393
850	0.0092	0.0263		575	0.1297	850	0.0386
852	0.0091	0.0261		576	0.1287	852	0.0382
854	0.0088	0.0258		577	0.128	854	0.0378
856	0.0088	0.0256		578	0.1273	856	0.0374
858	0.0089	0.0254		579	0.1265	858	0.037
860	0.0088	0.0252		580	0.1256	860	0.0366
862	0.0087	0.025		581	0.125	862	0.0361
864	0.0086	0.0247		582	0.124	864	0.0357
866	0.0085	0.0246		583	0.1233	866	0.0353
868	0.0085	0.0244		584	0.1227	868	0.0349
870	0.0084	0.0241		585	0.122	870	0.0346
872	0.0083	0.0239		586	0.1213	872	0.0341
874	0.0082	0.0235		587	0.1206	874	0.0338
876	0.0081	0.0235		588	0.1198	876	0.0334
878	0.0081	0.0233		589	0.1191	878	0.0332
880	0.008	0.0231		590	0.1187	880	0.0328
882	0.008	0.0229		591	0.1181	882	0.0327
884	0.0079	0.0227		592	0.1173	884	0.0323
886	0.0077	0.0223		593	0.1165	886	0.0317
888	0.0077	0.0222		594	0.1161	888	0.0312
890	0.0077	0.0221		595	0.1155	890	0.0311
892	0.0076	0.0219		596	0.1149	892	0.031
894	0.0077	0.0217		597	0.1142	894	0.0307
896	0.0076	0.0215		598	0.1135	896	0.0303
898	0.0074	0.0214		599	0.1129	898	0.03
900	0.0074	0.0211		600	0.1124	900	0.0297
902	0.0074	0.0209		601	0.1119		0.0295
904	0.0073	0.0209		602	0.1111		0.0292
906	0.0073	0.0207		603	0.1105		0.0289
908	0.0072	0.0205		604	0.11		0.0286
910	0.007	0.0203		605	0.1094		0.0286
912	0.0071	0.0202		606	0.1087		0.0282
914	0.007	0.02		607	0.108		0.028
916	0.0068	0.0198		608	0.1075		0.0276
918	0.0068	0.0196		609	0.1072		0.0274
920	0.0068	0.0195		610	0.1066		0.0271
922	0.0067	0.0193		611	0.1059		0.0269
924	0.0068	0.0191		612	0.1055		0.0266
926	0.0068	0.019		613	0.1049		0.0264
928	0.0067	0.0188		614	0.1045		0.0263
930	0.0066	0.0186		615	0.1039		0.0261
932	0.0067	0.0185		616	0.1033		0.0257
934	0.0065	0.0184		617	0.1028		0.0256
936	0.0066	0.0182		618	0.1023		0.0254
938	0.0065	0.0181		619	0.1018		0.0253
940	0.0064	0.018		620	0.1011		0.025
942	0.0063	0.0179		621	0.1006		0.0249
944	0.0062	0.0177		622	0.1001		0.0246
946	0.0063	0.0176		623	0.0996		0.0245
948	0.0062	0.0174		624	0.0991		0.0243
950	0.0062	0.0172		625	0.0987		0.0243
952	0.0061	0.0171		626	0.0984		0.024
954	0.006	0.0169		627	0.0976		0.0236
956	0.006	0.0168		628	0.097		0.0237
958	0.006	0.0166		629	0.0965		0.0235
960	0.006	0.0166		630	0.096		0.0233
962	0.0059	0.0165		631	0.0954		0.0232
964	0.0059	0.0164		632	0.0949		0.023
966	0.0059	0.0162		633	0.0945		0.0228
968	0.0058	0.0161		634	0.0941		0.0227
970	0.0058	0.016		635	0.0936		0.0225
972	0.0056	0.0157		636	0.0936		0.0223
974	0.0056	0.0156		637	0.0931		0.0223
976	0.0055	0.0155		638	0.0928		0.0221
978	0.0056	0.0154		639	0.0923		0.0218
980	0.0055	0.0152		640	0.092		0.0217
982	0.0055	0.0151		641	0.0916		0.0216
984	0.0053	0.0147		642	0.0912		0.0214
986	0.0053	0.0147		643	0.0906		0.0213
988	0.0053	0.0147		644	0.0902		0.0211
990	0.0052	0.0144		645	0.0899		0.021
992	0.005	0.0142		646	0.0895		0.021
994	0.0049	0.0141		647	0.0889		0.0208
996	0.0048	0.014		648	0.0882		0.0206
998	0.0047	0.0138		649	0.0879		0.0205
1000	0.0048	0.0136		650	0.0874		0.0205
				651	0.0872
				652	0.0869
				653	0.0866
				654	0.0862
				655	0.0859
				656	0.0854
				657	0.0851
				658	0.0847
				659	0.0844
				660	0.084
				661	0.0836
				662	0.0832
				663	0.0829
				664	0.0827
				665	0.0822
				666	0.0819
				667	0.0818
				668	0.0815
				669	0.0811
				670	0.0807
				671	0.0803
				672	0.0799
				673	0.0796
				674	0.0794
				675	0.0789
				676	0.0785
				677	0.0783
				678	0.0781
				679	0.0777
				680	0.0773
				681	0.0773
				682	0.0768
				683	0.0765
				684	0.0761
				685	0.076
				686	0.0756
				687	0.0754
				688	0.0751
				689	0.0748
				690	0.0744
				691	0.0743
				692	0.0739
				693	0.0738
				694	0.0736
				695	0.0733
				696	0.0729
				697	0.0726
				698	0.0725
				699	0.0722
				700	0.072
				701	0.0718
				702	0.0716
				703	0.0711
				704	0.0709
				705	0.0706
				706	0.0704
				707	0.0702
				708	0.07
				709	0.0697
				710	0.0694
				711	0.0692
				712	0.069
				713	0.0688
				714	0.0686
				715	0.0683
				716	0.0682
				717	0.0679
				718	0.0675
				719	0.0674
				720	0.0672
				721	0.067
				722	0.0668
				723	0.0667
				724	0.0663
				725	0.0661
				726	0.0659
				727	0.0657
				728	0.0653
				729	0.0654
				730	0.065
				731	0.0648
				732	0.0647
				733	0.0643
				734	0.0643
				735	0.064
				736	0.064
				737	0.0639
				738	0.0638
				739	0.0635
				740	0.0631
				741	0.0628
				742	0.0628
				743	0.0628
				744	0.0626
				745	0.0624
				746	0.0622
				747	0.062
				748	0.0619
				749	0.0616
				750	0.0614
				751	0.0614
				752	0.0612
				753	0.0611
				754	0.061
				755	0.0608
				756	0.0606
				757	0.0604
				758	0.0602
				759	0.0601
				760	0.06
				761	0.0597
				762	0.0597
				763	0.0595
				764	0.0593
				765	0.059
				766	0.059
				767	0.0591
				768	0.0588
				769	0.0584
				770	0.0583
				771	0.0584
				772	0.0581
				773	0.0578
				774	0.0577
				775	0.0577
				776	0.0574
				777	0.0571
				778	0.0572
				779	0.0569
				780	0.0566
				781	0.0562
				782	0.056
				783	0.0557
				784	0.0554
				785	0.055
				786	0.0548
				787	0.0543
				788	0.054
				789	0.0536
				790	0.0531
				791	0.0526
				792	0.052
				793	0.0516
				794	0.051
				795	0.0505
				796	0.0495
				797	0.0489
				798	0.0482
				799	0.0477
				800	0.047
				801	0.0464
				802	0.0459
				803	0.0451
				804	0.0445
				805	0.0439
				806	0.0433
				807	0.0425
				808	0.0421
				809	0.0416
				810	0.0411
				811	0.0407
				812	0.0401
				813	0.0396
				814	0.0392
				815	0.0389
				816	0.0384
				817	0.0381
				818	0.0377
				819	0.0373
				820	0.0371
				821	0.0367
				822	0.0365
				823	0.0362
				824	0.0359
				825	0.0355
				826	0.0353
				827	0.0351
				828	0.0348
				829	0.0346
				830	0.0342
				831	0.0341
				832	0.0339
				833	0.0338
				834	0.0337
				835	0.0335
				836	0.0334
				837	0.033
				838	0.0328
				839	0.0328
				840	0.0326
				841	0.0324
				842	0.0323
				843	0.0322
				844	0.0319
				845	0.0318
				846	0.0317
				847	0.0316
				848	0.0314
				849	0.0312
				850	0.0312
				851	0.0309
				852	0.031
				853	0.0308
				854	0.0306
				855	0.0305
				856	0.0303
				857	0.0302
				858	0.0301
				859	0.03
				860	0.03
				861	0.0298
				862	0.0297
				863	0.0294
				864	0.0295
				865	0.0294
				866	0.0293
				867	0.0291
				868	0.0291
				869	0.0288
				870	0.0286
				871	0.0286
				872	0.0286
				873	0.0286
				874	0.0284
				875	0.0283
				876	0.0282
				877	0.0282
				878	0.0281
				879	0.028
				880	0.0279
				881	0.0278
				882	0.0277
				883	0.0275
				884	0.0275
				885	0.0271
				886	0.027
				887	0.0269
				888	0.0269
				889	0.027
				890	0.0271
				891	0.027
				892	0.0269
				893	0.0268
				894	0.0264
				895	0.0265
				896	0.0263
				897	0.0262
				898	0.0261
				899	0.0261
				900	0.026
				901	0.026
				902	0.0259
				903	0.0259
				904	0.0258
				905	0.0257
				906	0.0256
				907	0.0255
				908	0.0253
				909	0.0254
				910	0.0252
				911	0.0252
				912	0.025
				913	0.0251
				914	0.025
				915	0.0249
				916	0.0247
				917	0.0246
				918	0.0247
				919	0.0247
				920	0.0244
				921	0.0244
				922	0.0243
				923	0.0242
				924	0.0243
				925	0.0242
				926	0.0241
				927	0.0239
				928	0.024
				929	0.0238
				930	0.0238
				931	0.0237
				932	0.0238
				933	0.0236
				934	0.0235
				935	0.0234
				936	0.0232
				937	0.0232
				938	0.0232
				939	0.0231
				940	0.0232
				941	0.0231
				942	0.023
				943	0.0228
				944	0.0227
				945	0.0227
				946	0.0228
				947	0.0228
				948	0.0226
				949	0.0226
				950	0.0226
				951	0.0225
				952	0.0224
				953	0.0222
				954	0.0223
				955	0.0222
				956	0.0221
				957	0.0219
				958	0.022
				959	0.0219
				960	0.0217
				961	0.0218
				962	0.0216
				963	0.0217
				964	0.0216
				965	0.0215
				966	0.0215
				967	0.0215
				968	0.0212
				969	0.0213
				970	0.0212
				971	0.021
				972	0.021
				973	0.0211
				974	0.021
				975	0.021
				976	0.0208
				977	0.0208
				978	0.0207
				979	0.0207
				980	0.0206
				981	0.0205
				982	0.0205
				983	0.0204
				984	0.0203
				985	0.0203
				986	0.0202
				987	0.0201
				988	0.0201
				989	0.0201
				990	0.0199
				991	0.0199
				992	0.0197
				993	0.0197
				994	0.0196
				995	0.0198
				996	0.0196
				997	0.0197
				998	0.0198
				999	0.0196
				1000	0.0196

## Sheet: Fig. 2g
wavelength (nm)	Ctrl	CdAc2
270	5903	4700
271	6543	4853
272	6123	5155
273	6439	5234
274	6214	4931
275	6434	4998
276	6534	5027
277	6235	5234
278	6432	5123
279	6533	5167
280	6622	5235
281	6732	5324
282	6532	5186
283	6287	5085
284	6432	5125
285	6786	5234
286	6854	5035
287	6896	5095
288	6982	4985
289	7100	4856
290	7251	5123
291	7423	5323
292	7256	5124
293	7764	5074
294	8190	4890
295	8457	4922
296	8793	5080
297	9918	5123
298	9786	5324
299	10043	5234
300	9853	5124
301	9764	5234
302	9654	5223
303	9754	5214
304	9321	5043
305	9003	4978
306	8735	4889
307	8568	4975
308	8234	5234
309	7997	5087
310	7745	5123
311	7853	5234
312	7346	5231
313	7563	5326
314	7432	5125
315	7231	4864
316	7125	4974
317	7098	4926
318	6800	4856
319	6753	4978
320	6751	5124
321	6542	5234
322	6674	5135
323	6843	5120
324	6573	5021
325	6643	4867
326	6642	4864
327	6534	4967
328	6734	5235
329	6423	5424
330	6324	5212
331	6424	5313
332	6534	5294
333	6423	5255
334	6678	5124
335	6642	5335
336	6538	4875
337	6423	4932
338	6423	5124
339	6523	5323
340	6523	5235
341	6343	5123
342	6423	5032
343	6534	5315
344	6472	4889
345	6563	5200
346	6422	5367
347	6321	5464
348	6423	5325
349	6234	5423
350	6328	5307.23
351	6256	5386.97
352	6124	5655.47
353	6278	5620.78
354	5900	5247.19
355	6143	5497.64
356	5943	5141.87
357	6198	5519.92
358	6243	5314.74
359	6546	4985.48
360	6243	4963.59
361	6124	5090.76
362	6232	5032.49
363	6194.01	4782.45
364	6258.23	4923.79
365	6179.53	4883.53
366	5682.87	4720.31
367	5784.5	5144.17
368	6011.35	5250.8
369	6291.62	4637.49
370	6037.32	5030.04
371	6114.85	5145.54
372	6383.04	5168.75
373	6432.45	5208.49
374	6346.51	5763.09
375	6546.86	5939.47
376	6135.16	5692.47
377	6857.95	5884.3
378	6524.37	5622.51
379	6569.73	5525.54
380	6528.52	5548.1
381	6406.77	5793.98
382	7028.54	5220.3
383	6974.82	5375.41
384	7331.16	5495.18
385	7407.13	5423.85
386	7613.42	5353.38
387	7916.51	5708.44
388	7970.29	5670.45
389	8141.72	5698.15
390	8518.14	6045.77
391	8207.79	6136.23
392	8683.14	5884
393	8717.14	6076.23
394	8872.06	6676.13
395	9391.92	6466.55
396	9318.41	6725.29
397	9432.98	6916.03
398	9496.92	7092.45
399	9739.41	6848.1
400	9141.95	6669.45
401	9349.67	6718.92
402	9334.95	6803.69
403	9142.97	6845.22
404	8618.43	6646.87
405	9419.06	6909.76
406	8572.73	7068.57
407	8671.93	6921.18
408	9124.77	7058.09
409	8537.46	7626.73
410	8651.17	7233.89
411	8939.53	7702.34
412	8372.91	7109.22
413	8355.4	7774.56
414	8418.97	7774.64
415	8608.71	7541.46
416	8187.92	7471.23
417	8081.45	8039.88
418	8572.72	8332.99
419	8627.63	8436.88
420	8797.27	8686.91
421	8641.76	8819.43
422	8877.39	8677.76
423	8604.55	8440.72
424	8479.94	8065.72
425	8185.67	8026.27
426	8457.36	8405.36
427	8229.14	7766.52
428	8214.09	7648.95
429	8369.6	6980.22
430	7970.13	7177.35
431	7824.07	6106.66
432	6838.07	5764.58
433	6407.08	4824.65
434	6260.56	4639.99
435	6145.25	4727.16
436	6138.11	4575.99
437	6505.62	4536.07
438	6261.78	4715.11
439	6380.9	4757.24
440	5568.71	4503.54
441	5764.94	4667.82
442	5942.74	4453.54
443	5612.95	4489.9
444	5345.46	4332.19
445	5264.1	3897.86
446	5163.94	4196.88
447	5069.06	3757.35
448	4759.72	3871.45
449	4766.22	4063.77
450	4891.28	3942.66
451	5014.42	4229.71
452	4838.92	4026.8
453	5280.34	3828.37
454	4931.77	4282.39
455	4828.15	4201.31
456	5230.77	4311.15
457	5719.06	4432.26
458	6011.33	4385.14
459	5592.36	4691.2
460	6162.35	4735.83
461	6319.46	4758.64
462	6607.65	4844.07
463	6997.27	5324.35
464	7134.34	4958.71
465	7194.73	5231.58
466	7174.12	5421.29
467	8103.4	6087.05
468	8947.35	6389.05
469	8727.42	5871.32
470	8299.99	5409.16
471	7844.23	4806.77
472	7595.65	4946.54
473	7457.41	4803.73
474	7415.97	4858.78
475	7460.82	4392.13
476	6961.43	4119.64
477	6888.3	3879.33
478	6746.72	3561.86
479	6662.94	4102.04
480	6843.83	4141.92
481	6835.52	4360.03
482	6436.57	4621.45
483	6352.61	4696.89
484	6353.79	4251.27
485	6485.74	4118.52
486	6124.78	3664.75
487	6332.02	4040.27
488	6471.6	3770.22
489	6223.29	4031.13
490	6130.42	4010.99
491	6279.8	4167.6
492	6697.81	4261.51
493	6239.4	4333.03
494	6622.86	4283.1
495	6255.71	3697.74
496	6302.09	3623.33
497	6134.1	3428.65
498	6004.1	3732.6
499	6538.12	3591.75
500	6064.51	3492.48
501	6324.27	3659.99
502	6458.6	3749.92
503	6524.98	3853.87
504	6714.49	3557.82
505	6619.05	3661.77
506	6810.76	3565.72
507	6648.11	3569.66
508	6888.89	3573.61
509	6681.06	3877.56
510	6775.77	3681.51
511	6981.48	3783.33
512	6976.15	3778.54
513	6750.89	3575.8
514	7091.61	3882.45
515	6548.75	3393.87
516	7160.5	3944.45
517	7034.84	3831.35
518	6748.7	3573.83
519	7023	3820.7
520	7132.83	3919.55
521	7561.54	4305.39
522	7386.19	4147.57
523	7254.2	4028.78
524	6873.28	3685.95
525	7349.4	4114.46
526	7175.56	3958
527	7375.72	4138.15
528	7516.72	4265.05
529	7418.17	4176.36
530	7303.38	4073.05
531	7666.5	4399.85
532	7696.88	4427.19
533	7331.31	4098.18
534	7573.01	4315.71
535	7619.41	4357.47
536	7966.61	4669.95
537	7643.25	4378.92
538	7594.19	4334.77
539	8228.8	4905.92
540	8031.27	4728.15
541	7982.44	4684.19
542	8742.92	5368.62
543	8756.1	5380.49
544	8620.13	5258.12
545	9227.61	5804.85
546	9600.38	6140.34
547	9211.36	5790.22
548	9361.68	5925.51
549	9448.93	6004.04
550	9371.86	5934.67
551	9389.17	5950.25
552	9849.19	6364.27
553	9986.92	6488.23
554	10161.1	6645.02
555	10042.5	6538.26
556	11309.5	7678.56
557	11260.8	7634.73
558	11699.5	8029.53
559	12203.4	8483.09
560	11978.3	8280.46
561	12631.8	8868.6
562	12290.1	8561.05
563	12417.5	8675.79
564	12528.9	8776.04
565	12051.8	8346.66
566	12916.8	9125.1
567	12658.7	8892.82
568	12756	8980.43
569	12634.5	8871.08
570	13085.9	9277.29
571	13138.4	9324.52
572	12907.2	9116.48
573	13346	9511.39
574	13758.6	9882.77
575	13836.2	9952.62
576	13815.5	9933.94
577	14010.4	10109.4
578	13905.8	10015.2
579	14523.4	10571.1
580	14297.8	10368
581	13793.3	9913.99
582	14900.9	10910.8
583	14876.3	10888.7
584	15078	11070.2
585	15966.4	11869.7
586	15628	11565.2
587	15443.5	11399.2
588	15645.3	11580.8
589	16236.9	12113.2
590	16246.9	12122.2
591	16513.4	12362
592	16870.6	12683.6
593	17886.3	13597.7
594	17249.8	13024.8
595	17917.1	13625.4
596	18271.5	13944.4
597	18001.3	13701.2
598	18238.3	13914.4
599	18684.9	14316.4
600	18514.7	14163.2
601	18707.3	14336.5
602	19036.3	14632.7
603	18870.8	14483.7
604	19192.4	14773.1
605	18694.8	14325.3
606	20054.6	15549.2
607	19197.5	14777.7
608	19680.3	15212.2
609	20667.4	16100.7
610	20631.4	16068.3
611	20684.5	16116
612	20410.9	15869.8
613	20050.9	15545.8
614	20836.5	16252.9
615	22350.4	17615.4
616	21178	16560.2
617	21185.3	16566.8
618	21207.9	16587.1
619	21087.7	16478.9
620	22269.1	17542.2
621	22342	17607.8
622	21662.5	16996.3
623	22348.4	17613.6
624	22223.9	17501.5
625	21945.5	17251
626	22864.9	18078.4
627	22429.7	17686.7
628	22837.7	18053.9
629	22147.1	17432.4
630	21845.1	17160.6
631	21981.5	17283.4
632	23130.4	18317.3
633	22621.9	17859.7
634	22003.4	17303
635	22526.2	17773.5
636	23019.1	18217.2
637	22726.2	17953.6
638	23126.6	18314
639	22780.2	18002.2
640	22894.3	18104.9
641	23095.3	18285.7
642	24101.7	19191.5
643	22894	18104.6
644	23008.2	18207.4
645	23748.1	18873.3
646	23576.3	18718.7
647	23198.7	18378.8
648	22787.7	18009
649	21844.4	17160
650	22580.9	17822.8
651	21899.3	17209.4
652	21173.3	16556
653	21072.1	16464.9
654	20934.2	16340.8
655	20780.3	16202.3
656	20643.3	16079
657	20301.8	15771.6
658	19627.6	15164.8
659	19495.3	15045.8
660	19151.4	14736.2
661	18682.2	14314
662	18350.6	14015.6
663	18542.3	14188
664	18834.2	14450.8
665	18480.9	14132.9
666	18345.4	14010.8
667	17519.3	13267.4
668	16647.3	12482.5
669	16535.8	12382.2
670	16372.6	12235.3
671	16727.8	12555
672	17078.7	12870.8
673	15780.7	11702.6
674	15620.1	11558.1
675	15419.5	11377.5
676	14640.5	10676.5
677	15250.2	11225.2
678	14214.5	10293
679	14078.8	10170.9
680	13219.2	9397.31
681	13253.9	9428.47
682	13130.1	9317.13
683	12595.8	8836.22
684	12137.6	8423.86
685	11469.8	7822.86
686	12081.2	8373.12
687	11298.4	7668.53
688	10798.6	7218.76
689	11743.7	8069.35
690	10564	7007.58
691	10981	7382.94
692	9729.43	6256.49
693	10547.7	6992.92
694	9756.8	6281.12
695	9599.16	6139.24
696	9360.45	5924.4
697	8774.89	5397.41
698	9066.15	5659.54
699	8726.31	5353.68
700	8538.52	5184.67
701	8287.87	4959.08
702	7744.36	4469.93
703	8169.85	4852.86
704	8068.02	4761.22
705	7705.24	4434.71
706	7886.2	4597.58
707	6758.37	3582.54
708	7012.28	3811.05
709	6913.11	3721.8
710	6946.51	3751.86
711	7106.04	3895.43
712	6451.42	3306.28
713	6648.44	3483.59
714	6247.52	3122.77
715	5947.87	2853.08
716	5930.6	2837.54
717	5829.2	2746.28
718	5695.63	2626.06
719	5683.78	2615.4
720	5708.04	2637.24
721	5181.97	2163.77
722	5176.59	2158.93
723	5314.67	2283.2
724	5151.19	2136.07
725	4734.57	1761.11
726	4923.65	1931.28
727	4500.06	1550.06
728	4524.3	1571.87
729	4479.17	1531.25
730	4289.49	1360.54
731	4331.94	1398.75
732	4377.31	1439.58
733	4127.52	1214.77
734	3936.23	1042.61
735	3852.64	1067.38
736	3998.19	1098.37
737	3815.95	934.356
738	3540.7	986.629
739	3577.9	920.107
740	3563.72	907.344
741	3452.28	607.055
742	3719.41	847.465
743	3264.65	438.186
744	3132.81	519.527
745	3365.55	528.996
746	3120.03	708.028
747	3501.5	651.346
748	3430.51	587.458
749	2978.92	181.024
750	3241.44	417.296
751	3008.98	208.083
752	2788.83	769.948
753	2822.03	539.831
754	2528.23	824.593
755	2687.43	1031.32
756	3038.93	1235.04
757	2860.43	784.384
758	2511.29	239.841
759	2821	938.897
760	2424.66	917.807
761	2358.4	377.444
762	2446.87	297.816
763	2825.09	942.578
764	2627.21	1035.51
765	2310.23	420.797
766	2315.37	416.169
767	2518.09	233.716
768	2312.34	418.894
769	2432.29	310.938
770	2283.56	444.799
771	2295.91	433.681
772	2409.65	331.314
773	2435.53	308.026
774	2470.24	276.784
775	2536.7	216.97
776	2291.05	338.053
777	2677.95	189.846
778	2567.92	188.871
779	2685.67	182.895
780	2901.87	111.68
781	2723.82	248.566
782	3309.56	478.604
783	3418.29	576.462
784	3818.41	936.568
785	4106.73	1196.06
786	4908.91	1918.02
787	5688.54	2619.69
788	6759.43	3583.48
789	7133.64	3920.27
790	9278.96	5851.07
791	11783.5	8105.16
792	14379.8	10441.8
793	17757	13481.3
794	22146.6	17431.9
795	26620.9	21458.8
796	35055.7	29050.1
797	43975	37077.5
798	55761.5	47685.4
799	72721.7	62949.5
800	91968.3	80271.5
801	117562	103306
802	149064	131658
803	187821	166539
804	239473	213026
805	296963	264767
806	362323	323590
807	438543	392188
808	517795	463515
809	599406	536965
810	672542	602787
811	742772	665995
812	785031	704028
813	811051	727446
814	810822	727240
815	788774	707397
816	761581	682923
817	712626	638863
818	653287	585458
819	596498	534348
820	530127	474614
821	464329	415396
822	408280	364952
823	348365	311029
824	293684	261815
825	248070	220763
826	205764	182687
827	169610	150149
828	137262	121036
829	111807	98126.1
830	90671.9	79104.7
831	73886.3	63997.7
832	59557.7	51101.9
833	47459.2	40213.3
834	37574.7	31317.2
835	29790.8	24311.7
836	24025.3	19122.7
837	19516.9	15065.2
838	15345.9	11311.3
839	12443.3	8699
840	9278.21	5850.39
841	7773.72	4496.35
842	6211.33	3090.19
843	4770.24	1793.22
844	3679.75	811.772
845	3323	490.699
846	2744.51	329.943
847	2264.92	461.569
848	1603.76	1056.61
849	1479.2	168.72
850	1417.36	224.375
851	1097.78	511.996
852	1077.75	530.025
853	714.231	857.192
854	776.005	801.595
855	762.636	813.627
856	648.76	916.116
857	768.976	807.922
858	738.788	835.091
859	500.221	499.801
860	522.103	380.107
861	617.653	944.112
862	637.634	926.129
863	511.445	399.7
864	466.879	979.809
865	474.654	872.811
866	416.06	-2125.55
867	380.625	157.438
868	376.754	160.921
869	381.394	156.745
870	400.11	139.901
871	428.942	113.952
872	284.966	243.531
873	407.114	133.597
874	272.522	254.731
875	322.865	209.421
876	324.398	208.042
877	426.598	116.062
878	229.437	293.507
879	321.076	211.031
880	346.7	187.97
881	489.659	959.307
882	330.318	202.713
883	343.851	190.534
884	308.62	222.242
885	405.701	134.869
886	344.259	190.167
887	375.04	162.464
888	291.247	237.878
889	203.557	316.799
890	369.675	167.292
891	329.287	303.641
892	340.12	193.892
893	264.255	262.171
894	335.76	197.816
895	284.218	244.204
896	197.323	322.41
897	190.121	328.891
898	324.343	208.091
899	164.852	351.633
900	294.817	234.665

## Sheet: Fig. 3c
wavelength (nm)	0 (ps)	0.8 (ps)	1.2 (ps)	10 (ps)	100 (ps)
360.426	0.0522	-0.06988	0.1	-0.50493	-0.25275
361.241	0.00861	-0.07053	0.12	-0.1004	-0.09459
362.057	0.07543	-0.04104	0.1	-0.02261	-0.07835
362.872	0.03532	-0.06038	0.1	-0.13282	-0.11547
363.687	0.08557	-0.04774	0.12	0.04735	-0.08488
364.503	0.01873	-0.04765	0.1522	0.10126	-0.11788
365.318	0.034	-0.05207	0.10861	0.02943	-0.17779
366.134	0.04346	-0.09117	0.10754	0.09685	-0.15841
366.949	0.06081	-0.04166	0.10353	0.0917	-0.09211
367.764	0.04779	-0.13571	0.18557	-0.01746	-0.01627
368.58	0.03237	-0.23034	0.13002	0.02975	0.00566
369.395	0.04344	-0.313	0.1034	0.08511	-0.02667
370.21	0.04496	-0.40948	0.14346	0.1134	-0.07113
371.026	0.00995	-0.48129	0.16081	0.1628	-0.09836
371.841	0.06892	-0.51092	0.14779	0.13101	-0.09123
372.656	0.08918	-0.57413	0.1	0.10573	-0.08088
373.471	0.08507	-0.62169	0.08	0.1205	-0.08502
374.287	0.07967	-0.66942	0.07	0.11968	-0.0875
375.102	0.06475	-0.73779	0.06792	0.07678	-0.10935
375.917	0.04594	-0.77857	0.04069	0.0308	-0.1086
376.732	0.05442	-0.82017	-0.00696	0.01561	-0.12375
377.547	0.06632	-0.871	-0.07999	0.0137	-0.13769
378.362	0.03028	-0.93107	-0.16996	-0.02278	-0.16132
379.177	0.04	-1.00781	-0.25133	-0.06951	-0.208
379.992	0.04338	-1.07556	-0.34111	-0.10556	-0.20665
380.808	0.02357	-1.158	-0.42508	-0.15796	-0.21673
381.623	0.04213	-1.21225	-0.47684	-0.19414	-0.23369
382.438	0.0521	-1.24981	-0.55567	-0.21677	-0.23287
383.253	0.03706	-1.30721	-0.63582	-0.25237	-0.25237
384.068	0.02631	-1.36456	-0.72865	-0.30902	-0.2796
384.883	0.0223	-1.42315	-0.81225	-0.35557	-0.30505
385.698	0.01657	-1.46168	-0.87967	-0.40312	-0.32397
386.512	0.02864	-1.49515	-0.95509	-0.44885	-0.31231
387.327	0.01974	-1.53323	-1.03923	-0.49288	-0.31379
388.142	0.00232	-1.57869	-1.11237	-0.53778	-0.35441
388.957	0.01916	-1.61226	-1.15989	-0.59708	-0.38283
389.772	0.0223	-1.60167	-1.21311	-0.6196	-0.38637
390.587	0.000124622	-1.6037	-1.27873	-0.64485	-0.41076
391.402	-0.01961	-1.62052	-1.32859	-0.70497	-0.424
392.216	-0.0141	-1.61382	-1.3436	-0.7302	-0.41172
393.031	0.00307	-1.60044	-1.36371	-0.74513	-0.41286
393.846	0.00269	-1.57254	-1.39053	-0.77173	-0.42726
394.66	-0.00642	-1.54421	-1.40812	-0.80659	-0.44245
395.475	-0.00878	-1.52713	-1.43637	-0.85002	-0.45064
396.29	0.00765	-1.49456	-1.44471	-0.88523	-0.45352
397.104	0.003	-1.47637	-1.44394	-0.91301	-0.4587
397.919	-0.01341	-1.44116	-1.44284	-0.91822	-0.46265
398.734	-0.0125	-1.39213	-1.40916	-0.93111	-0.47931
399.548	-0.011	-1.35744	-1.38183	-0.9603	-0.49538
400.363	-0.02008	-1.32629	-1.37776	-0.96602	-0.50041
401.177	-0.02123	-1.29108	-1.35914	-0.98041	-0.49559
401.992	-0.00402	-1.24065	-1.32774	-0.98999	-0.50343
402.806	0.00283	-1.19366	-1.30171	-1.0114	-0.51219
403.621	-0.00334	-1.16275	-1.26444	-1.03228	-0.5139
404.435	-0.00688	-1.12084	-1.23192	-1.03707	-0.52017
405.25	-0.01344	-1.07104	-1.2103	-1.04881	-0.51838
406.064	-0.01804	-1.0433	-1.18338	-1.05905	-0.52898
406.878	-0.00411	-1.01033	-1.15636	-1.07642	-0.53613
407.693	0.00171	-0.97789	-1.1316	-1.08272	-0.55311
408.507	0.00118	-0.94445	-1.09968	-1.0813	-0.55521
409.321	-0.00902	-0.89671	-1.0586	-1.08121	-0.54362
410.136	-0.01132	-0.84992	-1.015	-1.07416	-0.53781
410.95	0.000356001	-0.80966	-0.96563	-1.0674	-0.53789
411.764	0.00369	-0.76295	-0.92851	-1.07155	-0.54118
412.578	0.00424	-0.71568	-0.88963	-1.05958	-0.52446
413.392	0.00671	-0.67212	-0.84453	-1.04212	-0.51488
414.206	0.00592	-0.62414	-0.80378	-1.03638	-0.51531
415.021	0.0036	-0.57551	-0.76273	-1.0229	-0.51116
415.835	0.00329	-0.51779	-0.73018	-1.00346	-0.49721
416.649	-0.00668	-0.4525	-0.69229	-0.97595	-0.48262
417.463	-0.01027	-0.39855	-0.64626	-0.95829	-0.46856
418.277	-0.00203	-0.34906	-0.60139	-0.93665	-0.45142
419.091	-0.00279	-0.28985	-0.56072	-0.90409	-0.44159
419.905	-0.00992	-0.22305	-0.52265	-0.86187	-0.43383
420.719	-0.00599	-0.16349	-0.48831	-0.83095	-0.43222
421.532	-0.00599	-0.11574	-0.4621	-0.80929	-0.41874
422.346	-0.00125	-0.06913	-0.43003	-0.7797	-0.3881
423.16	0.0107	-0.0077	-0.38035	-0.74988	-0.37317
423.974	0.00654	0.03339	-0.34581	-0.7159	-0.36161
424.788	-0.00154	0.07697	-0.3282	-0.69118	-0.35015
425.602	-0.0027	0.13845	-0.30336	-0.65032	-0.34843
426.415	-0.000148877	0.17359	-0.27755	-0.61309	-0.33292
427.229	0.00525	0.19038	-0.25549	-0.59397	-0.31112
428.043	0.00356	0.21566	-0.21889	-0.56052	-0.2976
428.856	-0.00317	0.23369	-0.18216	-0.52522	-0.2876
429.67	-0.00542	0.24848	-0.17199	-0.49876	-0.27708
430.483	0.00544	0.27652	-0.15951	-0.47029	-0.27162
431.297	0.01467	0.28314	-0.15417	-0.45007	-0.25969
432.11	0.01046	0.30109	-0.14384	-0.43274	-0.23973
432.924	0.01325	0.30476	-0.10953	-0.41187	-0.22301
433.737	0.01876	0.27815	-0.08595	-0.39466	-0.21362
434.551	0.01349	0.2606	-0.05253	-0.37788	-0.20997
435.364	0.01009	0.24568	-0.02366	-0.35852	-0.19329
436.178	0.0117	0.24922	-0.01826	-0.33317	-0.18645
436.991	0.01462	0.24246	-0.01327	-0.32033	-0.18074
437.804	0.01431	0.2455	-0.02775	-0.3103	-0.16521
438.618	0.01232	0.23701	-0.02013	-0.29447	-0.16383
439.431	0.01677	0.21229	-0.00536	-0.28437	-0.16039
440.244	0.01272	0.19307	0.00719	-0.28654	-0.15827
441.057	0.00521	0.1466	0.03143	-0.29489	-0.14608
441.87	0.00179	0.11273	0.06389	-0.29022	-0.13857
442.683	0.01155	0.08853	0.07503	-0.28428	-0.13203
443.497	0.01247	0.06762	0.09504	-0.27636	-0.12223
444.31	0.00284	0.03918	0.11864	-0.26883	-0.11494
445.123	0.01013	0.02393	0.11865	-0.2694	-0.11319
445.936	0.00732	0.02564	0.1012	-0.26611	-0.11969
446.749	0.003	0.01511	0.09879	-0.25883	-0.11762
447.561	0.00519	0.01937	0.09101	-0.25624	-0.11451
448.374	-0.00606	0.01108	0.07814	-0.26162	-0.11415
449.187	-0.0085	0.02234	0.06508	-0.26657	-0.13137
450	0.00432	0.00734	0.07475	-0.27944	-0.13642
450.813	0.00835	-0.01345	0.0751	-0.27461	-0.12567
451.626	0.00958	-0.04142	0.0635	-0.28564	-0.12758
452.438	0.00959	-0.05638	0.07902	-0.30336	-0.13906
453.251	0.00961	-0.08197	0.06927	-0.32931	-0.14222
454.064	0.00428	-0.12757	0.08499	-0.35997	-0.14018
454.876	4.59311e-05	-0.1281	0.07978	-0.36988	-0.13723
455.689	-1.63574e-05	-0.16417	0.09272	-0.39349	-0.14731
456.501	-0.00215	-0.16495	0.08218	-0.41043	-0.16797
457.314	-0.00789	-0.20371	0.07818	-0.44218	-0.15873
458.126	-0.01201	-0.22889	0.07407	-0.46997	-0.16719
458.939	-0.0044	-0.23053	0.0447	-0.49557	-0.18022
459.751	-0.01391	-0.26311	0.06447	-0.52808	-0.19754
460.564	-0.02448	-0.25712	0.021	-0.56044	-0.21879
461.376	-0.02258	-0.29581	-0.00108	-0.60625	-0.22263
462.188	-0.02935	-0.28938	-0.02646	-0.62228	-0.25193
463	-0.03324	-0.28541	-0.0856	-0.64185	-0.25489
463.813	-0.03244	-0.34237	-0.0647	-0.67871	-0.25131
464.625	-0.0303	-0.2898	-0.12324	-0.68065	-0.27684
465.437	-0.03504	-0.30822	-0.16168	-0.72556	-0.2956
466.249	-0.04091	-0.35196	-0.15304	-0.76051	-0.31338
467.061	-0.03343	-0.29175	-0.23992	-0.74496	-0.32125
467.873	-0.03584	-0.32021	-0.2339	-0.76698	-0.30375
468.685	-0.03933	-0.30125	-0.23051	-0.75785	-0.30697
469.497	-0.02032	-0.23821	-0.29848	-0.74113	-0.32805
470.309	-0.02302	-0.2839	-0.27952	-0.75086	-0.32199
471.121	-0.03476	-0.28581	-0.26424	-0.71557	-0.3163
471.933	-0.02785	-0.25264	-0.30648	-0.68449	-0.31972
472.745	-0.03635	-0.27803	-0.27889	-0.64348	-0.32052
473.556	-0.03524	-0.2218	-0.28497	-0.6041	-0.28421
474.368	-0.00321	-0.21766	-0.29461	-0.59826	-0.2392
475.18	0.02613	-0.29048	-0.224	-0.5808	-0.23761
475.992	-0.01912	-0.22456	-0.28425	-0.56145	-0.24091
476.803	-0.02361	-0.23157	-0.3098	-0.51997	-0.20491
477.615	-0.03445	-0.28726	-0.20338	-0.47832	-0.17283
478.426	-0.02157	-0.21807	-0.20469	-0.47236	-0.21073
479.238	-0.03607	-0.20453	-0.26904	-0.47959	-0.20626
480.049	-0.03212	-0.22113	-0.23855	-0.44614	-0.17204
480.861	-0.03618	-0.19723	-0.20328	-0.40259	-0.15178
481.672	-0.01286	-0.18852	-0.22287	-0.39753	-0.13268
482.484	-0.00102	-0.18519	-0.20058	-0.38314	-0.10624
483.295	-0.00354	-0.20707	-0.1436	-0.36739	-0.07932
484.106	-0.02777	-0.21388	-0.1443	-0.36698	-0.10739
484.917	-0.02883	-0.19024	-0.15716	-0.35537	-0.12548
485.728	0.01989	-0.21596	-0.09716	-0.3351	-0.10437
486.54	0.00893	-0.2491	-0.0097	-0.33002	-0.09292
487.351	-0.00649	-0.22087	-0.01349	-0.30917	-0.10854
488.162	-0.02795	-0.21978	-0.03477	-0.28165	-0.11262
488.973	-0.02359	-0.27833	-0.0233	-0.29977	-0.0849
489.784	-0.03367	-0.29765	-0.04607	-0.33858	-0.09617
490.595	-0.03833	-0.2524	-0.10096	-0.36653	-0.1257
491.406	-0.02182	-0.24468	-0.17464	-0.40941	-0.13149
492.216	-0.02055	-0.27286	-0.21412	-0.47186	-0.15412
493.027	-0.02674	-0.26099	-0.27858	-0.51812	-0.16839
493.838	-0.02465	-0.23102	-0.38623	-0.54573	-0.20073
494.649	-0.02569	-0.25312	-0.44078	-0.5834	-0.2474
495.459	-0.01401	-0.31431	-0.45449	-0.64639	-0.26002
496.27	0.02069	-0.32161	-0.48273	-0.68878	-0.27697
497.081	0.00206	-0.29701	-0.54859	-0.70109	-0.29505
497.891	-0.01655	-0.27991	-0.58407	-0.71889	-0.29642
498.702	-0.00269	-0.27882	-0.604	-0.75621	-0.3275
499.512	0.0188	-0.26578	-0.67346	-0.78428	-0.36406
500.323	0.01603	-0.19541	-0.71729	-0.75562	-0.37862
501.133	0.00661	-0.19073	-0.70198	-0.74569	-0.38088
501.943	0.00605	-0.219	-0.74451	-0.80984	-0.39781
502.754	-0.00306	-0.16878	-0.90062	-0.86846	-0.44462
503.564	0.00422	-0.11354	-1.03955	-0.89538	-0.48392
504.374	0.00772	-0.10955	-1.06215	-0.95866	-0.49843
505.184	-0.00194	-0.1336	-1.01391	-1.02827	-0.51392
505.994	-0.00684	-0.10342	-1.03002	-1.02184	-0.53334
506.804	-0.0206	-0.05816	-1.09624	-0.95132	-0.53063
507.614	-0.03827	-0.02906	-1.01023	-0.83914	-0.50673
508.424	-0.02416	-0.0034	-0.69322	-0.67357	-0.44254
509.234	-0.00678	0	-0.47607	-0.50399	-0.31186
510.044	0.03798	0.02	-0.5558	-0.52726	-0.24833
510.854	0.03868	0.035	-0.53582	-0.54291	-0.24008
511.664	0.02352	0.041	-0.38304	-0.44097	-0.2162
512.474	-0.00401	0.054	-0.31617	-0.40413	-0.20736
513.283	-0.03779	0.068	-0.27	-0.35864	-0.15131
514.093	-0.0347	0.081	-0.25	-0.39557	-0.14068
514.903	-0.02337	0.092	-0.24	-0.49943	-0.21213
515.712	-0.02127	0.095	-0.22	-0.41142	-0.22307
516.522	-0.01561	0.11	-0.213	-0.19931	-0.16044
517.331	0.0082	0.124	-0.2	-0.13575	-0.15656
518.14	-0.02225	0.135	-0.19	-0.21627	-0.16779
518.95	-3.11289e-05	0.145	-0.17839	-0.2473	-0.08645
519.759	0.0364	0.154	-0.169	-0.24473	-0.02708
520.568	0.02082	0.163	-0.15	-0.24349	-0.05249
521.378	0.03236	0.171	-0.141	-0.15671	-0.09321
522.187	0.00969	0.182	-0.13	-0.11467	-0.09262
522.996	-0.03128	0.189	-0.11	-0.13959	-0.03952
523.805	-0.02081	0.197	-0.1	-0.14958	0.02278
524.614	0.02964	0.205	-0.09	-0.15705	0.01987
525.423	0.02464	0.212	-0.08	-0.11439	-0.03645
526.232	0.03124	0.22	-0.0702	-0.10454	-0.04439
527.041	-0.02218	0.229	-0.061	-0.14263	-0.00242
527.85	-0.03186	0.2375	-0.052	-0.13658	0.02075
528.659	-0.03461	0.244	-0.04002	-0.09944	0.04686
529.467	0.02933	0.254	-0.03	-0.12372	0.04235
530.276	0.03128	0.266	-0.022	-0.09935	0.09463
531.085	-0.02665	0.275	-0.01	-0.02222	0.07024
531.893	-0.03413	0.281	0.01	-0.06174	0.0904
532.702	-0.01157	0.289	0.0383	-0.0518	0.1103
533.51	-0.01848	0.297	0.04	-0.04112	0.12047
534.319	-0.02059	0.305	0.044	-0.01547	0.1219
535.127	0.03854	0.316	0.052	-0.04506	0.12428
535.935	0.01199	0.323	0.061	0.0482	0.13118
536.744	0.01117	0.33	0.07085	0.00909	0.13003
537.552	0.01594	0.34	0.079	0.00713	0.13003
538.36	0.01311	0.352	0.088	0.01278	0.14899
539.168	0.02027	0.364	0.0916	0.01505	0.14868
539.976	-0.01542	0.372	0.095	0.03114	0.15406
540.784	-0.02136	0.376	0.099	0.04176	0.1571
541.592	-0.01896	0.379	0.1034	0.0521	0.164
542.4	0.02004	0.384	0.11	0.06217	0.16742
543.208	0.02892	0.3908	0.116	0.07349	0.17437
544.016	0.01184	0.395	0.1234	0.08368	0.17452
544.823	-0.0305	0.399	0.13	0.11355	0.1746
545.631	-0.01504	0.404	0.137	0.1378	0.18726
546.439	0.01235	0.40973	0.14286	0.12407	0.18397
547.246	0.02689	0.411	0.14751	0.13407	0.18381
548.054	-0.01712	0.4121	0.15	0.14206	0.19724
548.861	-0.03478	0.4132	0.1548	0.14687	0.19582
549.669	-0.0299	0.415	0.16	0.15626	0.19406
550.476	-0.03291	0.4161	0.168	0.18431	0.1973
551.457	-0.03199	0.4172	0.174	0.20551	0.19978
553.091	-0.03351	0.4189	0.18232	0.2323	0.19265
554.725	-0.03313	0.4202	0.188	0.24597	0.201
556.36	-0.02478	0.424	0.194	0.25174	0.20769
557.994	-0.0292	0.43	0.2	0.26323	0.21855
559.628	-0.03221	0.432	0.21	0.27469	0.2235
561.262	-0.02821	0.433	0.219	0.26669	0.2327
562.896	-0.02826	0.433	0.224	0.28679	0.24195
564.529	-0.02758	0.43	0.23776	0.28687	0.24787
566.163	-0.03396	0.4275	0.246	0.30904	0.25475
567.797	-0.03442	0.4271	0.255	0.32921	0.25542
569.431	-0.02667	0.42641	0.263	0.33735	0.27093
571.065	-0.01967	0.42	0.271	0.35758	0.28618
572.698	-0.01668	0.415	0.28	0.37707	0.28054
574.332	-0.01593	0.4	0.286	0.37871	0.28574
575.966	-0.01789	0.387	0.2923	0.38027	0.29666
577.6	-0.02049	0.38	0.299	0.3913	0.29893
579.233	-0.01951	0.37	0.307	0.40826	0.29608
580.867	-0.00903	0.358	0.312	0.41838	0.3038
582.5	-0.00594	0.348	0.32	0.43852	0.31248
584.134	-0.01864	0.33	0.324	0.45856	0.31649
585.767	-0.02232	0.318	0.329	0.46855	0.32532
587.401	-0.0181	0.31	0.333	0.48814	0.32704
589.034	-0.0219	0.30504	0.34	0.48961	0.33676
590.667	-0.02922	0.27998	0.345	0.50909	0.34621
592.301	-0.02817	0.25799	0.349	0.52137	0.34994
593.934	-0.02276	0.23437	0.351	0.54243	0.34439
595.567	-0.01984	0.2122	0.356	0.56911	0.34801
597.201	-0.02712	0.19647	0.35908	0.57926	0.35863
598.834	-0.02862	0.17149	0.361	0.58934	0.36092
600.467	-0.0261	0.1492	0.365	0.60953	0.36591
602.1	-0.03295	0.12181	0.369	0.62421	0.35965
603.733	-0.02838	0.10386	0.3711	0.65957	0.35364
605.366	-0.02514	0.09568	0.37381	0.66967	0.36614
606.999	-0.02881	0.07305	0.377	0.67972	0.37342
608.632	-0.02709	0.04898	0.381	0.68498	0.37605
610.265	-0.03387	0.0219	0.384	0.70897	0.38069
611.898	-0.03476	0.00078886	0.386	0.712	0.38213
613.53	-0.02923	-0.01133	0.38854	0.71945	0.38744
615.163	-0.03055	-0.02031	0.3899	0.72901	0.39526
616.796	-0.03506	-0.03231	0.3901	0.73902	0.39639
618.429	-0.03156	-0.04511	0.392	0.74903	0.39648
620.061	-0.03212	-0.06414	0.3938	0.76502	0.39529
621.694	-0.04224	-0.07758	0.395	0.78039	0.40493
623.326	-0.04502	-0.08687	0.39642	0.80203	0.41097
624.959	-0.02962	-0.09502	0.3978	0.82121	0.41645
626.591	-0.02151	-0.09567	0.399	0.8476	0.4263
628.224	-0.03393	-0.11362	0.404	0.8549	0.42137
629.856	-0.03317	-0.13167	0.406	0.86017	0.42931
631.488	-0.03329	-0.15372	0.4084	0.87651	0.44657
633.121	-0.03851	-0.1677	0.4059	0.88971	0.4497
634.753	-0.02399	-0.16729	0.40429	0.90026	0.45401
636.385	-0.00542	-0.1757	0.3999	0.92326	0.46063
638.017	-0.012	-0.19674	0.393	0.95463	0.45978
639.649	-0.02552	-0.21443	0.387	0.97585	0.47579
641.281	-0.03027	-0.22274	0.381	0.98106	0.48457
642.913	-0.02644	-0.23388	0.374	1.00711	0.48405
644.545	-0.0241	-0.25356	0.367	1.02051	0.49256
646.177	-0.02516	-0.25886	0.353	1.06116	0.50249
647.809	-0.03246	-0.26124	0.3486	1.07019	0.50638
649.441	-0.03032	-0.27774	0.32555	1.09515	0.51538
651.073	-0.02206	-0.29228	0.31697	1.11946	0.52495
652.704	-0.0227	-0.30513	0.30606	1.12152	0.53568
654.336	-0.02268	-0.31527	0.26594	1.14231	0.54171
655.967	-0.03382	-0.32507	0.22467	1.17903	0.53977
657.599	-0.0384	-0.331	0.20745	1.19062	0.5538
659.231	-0.03196	-0.3407	0.18925	1.21685	0.56572
660.862	-0.0375	-0.35375	0.14503	1.22771	0.5728
662.493	-0.04074	-0.37246	0.11721	1.23008	0.57806
664.125	-0.03448	-0.392	0.0786	1.24129	0.58046
665.756	-0.04364	-0.40335	0.03385	1.25966	0.58329
667.387	-0.06122	-0.41866	-0.01222	1.26086	0.59682
669.018	-0.05209	-0.42987	-0.043	1.26315	0.62177
670.649	-0.03787	-0.44385	-0.07865	1.27072	0.64072
672.281	-0.04115	-0.44645	-0.12387	1.27459	0.6477
673.912	-0.05006	-0.44997	-0.16878	1.27096	0.65224
675.542	-0.05162	-0.46441	-0.21361	1.25333	0.6623
677.173	-0.0379	-0.46792	-0.25295	1.25417	0.67077
678.804	-0.0495	-0.49149	-0.29774	1.24942	0.67199
680.435	-0.05391	-0.49397	-0.3365	1.23764	0.68777
682.066	-0.04037	-0.49816	-0.38077	1.2217	0.69111
683.696	-0.03631	-0.50922	-0.42615	1.20916	0.69435
685.327	-0.02982	-0.50936	-0.46544	1.19447	0.71592
686.958	-0.0362	-0.52845	-0.50899	1.16576	0.71184
688.588	-0.03581	-0.54404	-0.55536	1.13325	0.70728
690.219	-0.03661	-0.56137	-0.61325	1.0973	0.71765
691.849	-0.04957	-0.58369	-0.66253	1.06109	0.72742
693.479	-0.05103	-0.59245	-0.70546	1.02661	0.74292
695.11	-0.05924	-0.60308	-0.77265	0.97932	0.73753
696.74	-0.05514	-0.62048	-0.8261	0.93534	0.7301
698.37	-0.05124	-0.63586	-0.8768	0.87604	0.72952
700	-0.06342	-0.65375	-0.9391	0.80699	0.72895
701.63	-0.06154	-0.65771	-0.98688	0.75863	0.74103
703.26	-0.06216	-0.66579	-1.05223	0.69379	0.73926
704.89	-0.06928	-0.68031	-1.10741	0.61988	0.73363
706.52	-0.07481	-0.69503	-1.16148	0.54673	0.74258
708.15	-0.07363	-0.70892	-1.22026	0.4702	0.74356
709.779	-0.06628	-0.71945	-1.26667	0.39046	0.72523
711.409	-0.06934	-0.73491	-1.3334	0.29515	0.70816
713.039	-0.06973	-0.75244	-1.40581	0.19672	0.68892
714.668	-0.0645	-0.7687	-1.46394	0.11864	0.68259
716.297	-0.07191	-0.79041	-1.52431	0.02261	0.66926
717.927	-0.0717	-0.80773	-1.58059	-0.09164	0.64341
719.556	-0.07441	-0.83089	-1.65003	-0.21479	0.62905
721.186	-0.08067	-0.84866	-1.74027	-0.35742	0.59635
722.815	-0.06821	-0.84506	-1.79827	-0.47837	0.56994
724.444	-0.06121	-0.87484	-1.86137	-0.60812	0.54263
726.073	-0.06842	-0.92197	-1.94556	-0.76144	0.49146
727.702	-0.06945	-0.93937	-2.00673	-0.9027	0.44529
729.331	-0.08084	-0.96017	-2.08696	-1.06687	0.39103
730.96	-0.08495	-0.98488	-2.17504	-1.23627	0.3308
732.589	-0.07239	-1.00658	-2.24834	-1.38993	0.26404
734.217	-0.08213	-1.04884	-2.34486	-1.57581	0.17736
735.846	-0.09022	-1.08175	-2.42738	-1.76645	0.09054
737.475	-0.08574	-1.11478	-2.50619	-1.95056	0.00269
739.103	-0.07951	-1.17239	-2.61751	-2.15259	-0.09871
740.732	-0.07536	-1.20933	-2.69964	-2.34313	-0.21772
742.36	-0.0882	-1.24156	-2.77502	-2.53248	-0.34567
743.989	-0.10566	-1.30742	-2.89352	-2.77306	-0.49779
745.617	-0.09687	-1.35889	-2.99383	-2.99127	-0.64878
747.245	-0.09347	-1.39773	-3.08106	-3.1842	-0.78354
748.873	-0.09683	-1.46123	-3.20437	-3.42645	-0.96159
750.501	-0.08837	-1.51295	-3.30894	-3.65372	-1.1473
752.129	-0.09312	-1.58178	-3.41657	-3.86393	-1.32768
753.757	-0.12266	-1.67846	-3.55469	-4.10708	-1.54127
755.385	-0.1125	-1.74155	-3.65549	-4.33626	-1.75602
757.013	-0.09647	-1.79388	-3.74532	-4.5365	-1.95368
758.641	-0.12519	-1.88016	-3.86607	-4.75902	-2.17818
760.268	-0.10798	-1.94487	-3.96572	-4.97266	-2.40986
761.896	-0.08219	-1.99879	-4.05113	-5.1606	-2.61572
763.523	-0.09863	-2.08474	-4.16062	-5.37337	-2.85673
765.151	-0.09104	-2.13436	-4.24065	-5.57744	-3.10859
766.778	-0.0707	-2.19371	-4.30679	-5.73684	-3.33654
768.405	-0.07115	-2.27159	-4.4015	-5.91829	-3.57408
770.033	-0.06211	-2.30502	-4.47887	-6.098	-3.81034
771.66	-0.07212	-2.34532	-4.52329	-6.22516	-4.0089
773.287	-0.09269	-2.38976	-4.58657	-6.3555	-4.18904
774.914	-0.09877	-2.39393	-4.6312	-6.44542	-4.34368
776.541	-0.10278	-2.38618	-4.61507	-6.47198	-4.45371
778.167	-0.11109	-2.3789	-4.58954	-6.49746	-4.55566
779.794	-0.10821	-2.32662	-4.52169	-6.47285	-4.62037
781.421	-0.0954	-2.21015	-4.39914	-6.38608	-4.60685
783.047	-0.10446	-2.09697	-4.26744	-6.2768	-4.55959
784.674	-0.11289	-1.95449	-4.10071	-6.11352	-4.48691
786.3	-0.09059	-1.74235	-3.89892	-5.92587	-4.36242
787.927	-0.06333	-1.5261	-3.65998	-5.70778	-4.19814
789.553	-0.0663	-1.28715	-3.39323	-5.44801	-4.00331
791.179	-0.05647	-1.01858	-3.11625	-5.17985	-3.80394
792.805	-0.01606	-0.75727	-2.83333	-4.87885	-3.58648
794.431	-0.02647	-0.53072	-2.5848	-4.59962	-3.36831
796.057	-0.04036	-0.28985	-2.30937	-4.31789	-3.12184
797.683	-0.02051	-0.03548	-2.03484	-4.00633	-2.86342
799.309	-0.02359	0.15241	-1.82795	-3.75599	-2.65809
800.935	-0.01974	0.31888	-1.63041	-3.53056	-2.45421
802.56	-0.00659	0.49322	-1.43745	-3.27678	-2.25307
804.186	-0.02198	0.61763	-1.28302	-3.06662	-2.08687
805.811	-0.04853	0.69743	-1.1552	-2.89637	-1.94377
807.437	-0.04377	0.79852	-1.01958	-2.71214	-1.78547
809.062	-0.01684	0.88183	-0.91504	-2.55104	-1.64007
810.687	-0.02287	0.91478	-0.85043	-2.43009	-1.53124
812.312	-0.04926	0.95277	-0.78834	-2.30338	-1.43088
813.938	-0.0426	1.00379	-0.72211	-2.19	-1.33477
815.562	-0.03583	1.02271	-0.66727	-2.10041	-1.25791
817.187	-0.04052	1.01858	-0.62857	-1.99666	-1.18819
818.812	-0.03546	1.03716	-0.58692	-1.90123	-1.11704
820.437	-0.00689	1.0638	-0.54162	-1.8205	-1.05506
822.062	0.00255	1.06005	-0.52037	-1.74725	-0.9885
823.686	-0.01467	1.05088	-0.50195	-1.67643	-0.94536
825.311	0.000273194	1.04511	-0.45943	-1.59516	-0.8944
826.935	0.01373	1.04208	-0.4357	-1.52225	-0.82615
828.559	0.00677	1.03036	-0.43767	-1.46703	-0.79382
830.184	0.00817	1.01184	-0.4262	-1.41455	-0.78033
831.808	0.01725	0.99939	-0.39417	-1.37189	-0.74889
833.432	0.01724	0.96913	-0.38627	-1.33862	-0.72386
835.056	0.00687	0.9465	-0.39915	-1.29568	-0.70661
836.68	0.00365	0.9305	-0.37906	-1.23659	-0.67614
838.303	0.01546	0.92688	-0.36658	-1.19303	-0.64234
839.927	0.00026588	0.90311	-0.3709	-1.17104	-0.62594
841.551	-0.02971	0.86233	-0.37005	-1.16015	-0.62012
843.174	-0.03524	0.84472	-0.37946	-1.14184	-0.59466
844.798	-0.02597	0.82277	-0.37426	-1.08753	-0.57493
846.421	-0.02654	0.78648	-0.38438	-1.05075	-0.55556
848.044	-0.03598	0.74435	-0.40206	-1.04254	-0.54163
849.667	-0.03535	0.71814	-0.39763	-1.01377	-0.52005
851.29	-0.02743	0.70315	-0.38853	-0.99134	-0.50621
852.913	-0.02602	0.66353	-0.39835	-0.97039	-0.50852
854.536	-0.01682	0.64239	-0.40554	-0.93114	-0.47258
856.159	0.00338	0.63585	-0.3853	-0.89397	-0.4465
857.782	0.00743	0.62217	-0.37443	-0.87034	-0.44259
859.404	0.01887	0.60198	-0.37954	-0.85497	-0.43729
861.027	0.01597	0.58526	-0.36537	-0.83265	-0.43517
862.649	0.01781	0.59384	-0.33798	-0.79895	-0.42356
864.271	0.0306	0.59958	-0.32835	-0.76871	-0.40803
865.894	0.0238	0.58466	-0.33861	-0.76508	-0.39608
867.516	0.02785	0.55714	-0.33651	-0.74978	-0.38599
869.138	0.03343	0.54718	-0.31931	-0.71647	-0.36932
870.76	0.03216	0.54112	-0.32611	-0.70495	-0.36167
872.382	0.02474	0.5175	-0.32956	-0.69672	-0.36241
874.003	0.0194	0.49677	-0.32099	-0.6865	-0.36162
875.625	0.019	0.49739	-0.31797	-0.67804	-0.36011
877.247	0.00971	0.4925	-0.31162	-0.67139	-0.35403
878.868	0.000734465	0.48218	-0.30893	-0.66987	-0.35126
880.489	-0.00458	0.46995	-0.31004	-0.65929	-0.34977
882.111	-0.0104	0.46084	-0.30383	-0.64988	-0.34743
883.732	-0.01225	0.45336	-0.30989	-0.65418	-0.34493
885.353	-0.01197	0.43056	-0.32806	-0.66043	-0.34591
886.974	-0.01557	0.40562	-0.33875	-0.66294	-0.34674
888.595	-0.01479	0.38298	-0.35232	-0.65891	-0.34533
890.215	-0.00112	0.36383	-0.3677	-0.64296	-0.3336
891.836	0.01344	0.33606	-0.38613	-0.63463	-0.32117
893.457	0.02249	0.30751	-0.39259	-0.62083	-0.30352
895.077	0.03389	0.28928	-0.38777	-0.59893	-0.29082
896.698	0.05355	0.29248	-0.37066	-0.57566	-0.28731
898.318	0.05444	0.30973	-0.33778	-0.55355	-0.27588
899.938	0.03436	0.33006	-0.29817	-0.53904	-0.27186
901.558	0.01649	0.35908	-0.2542	-0.51897	-0.281
903.178	-0.00585	0.38974	-0.20583	-0.50034	-0.28623
904.798	-0.02329	0.43113	-0.17021	-0.48049	-0.27722
906.418	-0.02783	0.457	-0.17101	-0.4808	-0.28005
908.037	-0.0298	0.45777	-0.17922	-0.49293	-0.28748

## Sheet: Fig. 3d
time (ps)	390 nm	time (ps)	467 nm	time (ps)	507 nm	time (ps)	780 nm
0	0.00328	0	0.18221	0	0.0238	0	0.00532
0.05	0.14782	0.05	0.15902	0.05	0.01451	0.1	0.00401
0.1	0.30701	0.1	0.0809	0.1	0.01338	0.3	0.00517
0.15	0.67875	0.15	0.04236	0.15	0.003	0.4	0.00996
0.2	0.88407	0.2	0.04066	0.2	0.01498	0.45	0.00831
0.25	0.96595	0.25	0.09968	0.25	0.02127	0.5	0.01212
0.3	1	0.3	0.12967	0.3	0.02435	0.55	0.01071
0.35	0.9965	0.35	0.15348	0.35	0.04881	0.6	0.03189
0.4	0.96704	0.4	0.19062	0.4	0.03224	0.65	0.08132
0.45	0.92781	0.45	0.12405	0.45	0.02787	0.7	0.22918
0.5	0.89969	0.5	0.09552	0.5	0.01206	0.75	0.27233
0.55	0.86445	0.55	0.1042	0.55	0.017	0.8	0.31743
0.6	0.84705	0.6	0.12799	0.6	0.08147	0.85	0.35289
0.65	0.8237	0.65	0.19814	0.65	0.1546	0.9	0.3708
0.7	0.80519	0.7	0.28318	0.7	0.30091	0.95	0.42159
0.75	0.77988	0.75	0.41836	0.75	0.53148	1	0.46806
0.8	0.76353	0.8	0.50262	0.8	0.68616	1.05	0.4951
0.85	0.74879	0.85	0.60257	0.85	0.93005	1.1	0.55776
0.9	0.72039	0.9	0.68569	0.9	1	1.15	0.58445
0.95	0.7152	0.95	0.74702	0.95	0.99438	1.2	0.63241
1	0.69406	1	0.8503	1	0.96347	1.25	0.68369
1.05	0.69242	1.2	0.92588	1.2	0.83893	1.3	0.70466
1.1	0.6822	1.4	0.99166	1.4	0.76884	1.35	0.75164
1.3	0.63727	1.6	1	1.6	0.74428	1.4	0.78354
1.5	0.58932	1.8	0.94577	1.8	0.71928	1.45	0.8032
1.7	0.57371	2	0.91157	2	0.711	1.5	0.8412
1.9	0.5427	2.5	0.81547	2.5	0.67475	1.7	0.91009
2.1	0.52051	3	0.72332	3	0.66251	1.9	0.95214
2.6	0.47094	3.5	0.67814	3.5	0.63371	2.1	0.97521
3.1	0.44359	4	0.65126	4	0.62493	2.3	0.98602
3.6	0.41513	4.5	0.61529	4.5	0.60757	2.5	0.99514
4.1	0.39491	5	0.61944	5	0.59345	3	1
4.6	0.36777	10	0.50082	10	0.52389	3.5	0.99621
5.1	0.3516	15	0.4912	15	0.47921	4	0.99221
10.1	0.28496	20	0.45026	20	0.43792	4.5	0.9884
15.1	0.25814	25	0.53508	25	0.41787	5	0.98395
20.1	0.23203	30	0.4889	30	0.40147	5.5	0.98418
25.1	0.21771	35	0.4495	35	0.38363	10.5	0.96082
30.1	0.22479	40	0.41742	40	0.35871	15.5	0.92839
35.1	0.21086	45	0.26998	45	0.33714	20.5	0.89931
40.1	0.1943	50	0.24816	50	0.32801	25.5	0.87272
45.1	0.17932	100	0.19972	100	0.26594	30.5	0.8475
50.1	0.17056	150	0.14383	150	0.24953	35.5	0.82765
100.1	0.16722	200	0.13468	200	0.22905	40.5	0.80451
150.1	0.17839	250	0.14292	250	0.21449	45.5	0.78836
200.1	0.15439	300	0.1296	300	0.2428	50.5	0.77063
250.1	0.1775	350	0.32133	350	0.23067	100.5	0.66976
300.1	0.19738	400	0.29956	400	0.21086	150.5	0.59915
350.1	0.1991	450	0.29513	450	0.20899	200.5	0.54652
400.1	0.17701	500	0.22902	500	0.19654	250.5	0.51109
450.1	0.17831	700	0.12553	700	0.15667	300.5	0.47586
500.1	0.14496	900	0.05812	900	0.11973	350.5	0.45493
700.1	0.13152	1100	0.15577	1100	0.14158	400.5	0.43145
900.1	0.1101	1300	0.39851	1300	0.16226	450.5	0.41292
1100.1	0.14564	1500	0.25796	1500	0.1447	500.5	0.4006
1300.1	0.14842	1700	0.09937	1700	0.10292	700.5	0.33948
1500.1	0.13928	1900	0.03946	1900	0.08055	900.5	0.31851
1700.1	0.08993	2100	0.10387	2100	0.0837	1100.5	0.28538
1900.1	0.08214	2300	0.17741	2300	0.1032	1300.5	0.25526
2100.1	0.08725	2500	0.17344	2500	0.1036	1500.5	0.24318
2300.1	0.10867	2700	0.08816	2700	0.08868	1700.5	0.22292
2500.1	0.09573	2900	0.02429	2900	0.06832	1900.5	0.22131
2700.1	0.0981	3100	0.06487	3100	0.06638	2100.5	0.19975
2900.1	0.07537	3300	0.16552	3300	0.08465	2300.5	0.19301
3100.1	0.08409	3500	0.21206	3500	0.09528	2500.5	0.17807
3300.1	0.1014	3700	0.21765	3700	0.10565	2700.5	0.17583
3500.1	0.10533	3900	0.22382	3900	0.10866	2900.5	0.17026
3700.1	0.10057	4100	0.20454	4100	0.09429	3100.5	0.16453
3900.1	0.10553	4300	0.20351	4300	0.08999	3300.5	0.1575
4100.1	0.08948	4500	0.09999	4500	0.08007	3500.5	0.15575
4300.1	0.08424	4700	0.03854	4700	0.06048	3700.5	0.15393
4500.1	0.06548	4900	0.07709	4900	0.07424	3900.5	0.15012
4700.1	0.05277	5100	0.07013	5100	0.06725	4100.5	0.1419
4900.1	0.04493	5300	0.13858	5300	0.0663	4300.5	0.13517
5100.1	0.06114	5500	0.05037	5500	0.04002	4500.5	0.12914
5300.1	0.0672	5700	0.09554	5700	0.06144	4700.5	0.12451
5500.1	0.04652	5900	0.00153	5900	0.03899	4900.5	0.12311
5700.1	0.05653	6100	0.01756	6100	0.02197	5100.5	0.11631
5900.1	0.04324	6300	0.05407	6300	0.02364	5300.5	0.1182
6100.1	0.04726	6500	0.1207	6500	0.01252	5500.5	0.11538
6300.1	0.03189	6700	0.09419	6700	0.00737	5700.5	0.11284
6500.1	0.00776	6900	0.04151	6900	0.01939	5900.5	0.10426
6700.1	0.01231					6100.5	0.10839
6900.1	0.02524					6300.5	0.11177
						6500.5	0.09895
						6700.5	0.10169
						6900.5	0.0931

## Sheet: Fig. 3e
wavelength (nm)	0 (ps)	0.8 (ps)	1.2 (ps)	10 (ps)	100 (ps)
360.426	0.15645	0.19172	-0.06391	0.1301	0.15719
361.241	0.14366	0.09753	-0.06524	0.12449	0.12685
362.057	0.12299	-0.05013	-0.09521	0.13888	0.12134
362.872	0.126	0.03762	-0.10641	0.13118	0.13415
363.687	0.13539	0.05159	-0.13622	0.15012	0.14015
364.503	0.13069	0.02766	-0.15337	0.13972	0.14043
365.318	0.12779	0.02632	-0.18673	0.13963	0.13846
366.134	0.1375	-0.07265	-0.19484	0.13221	0.13
366.949	0.13961	-0.13189	-0.21085	0.12678	0.13525
367.764	0.13214	-0.05811	-0.22936	0.13204	0.13075
368.58	0.13065	0.05104	-0.2401	0.13715	0.1355
369.395	0.12799	-0.0224	-0.2676	0.13779	0.13816
370.21	0.1309	-0.06731	-0.28446	0.13497	0.13317
371.026	0.12959	-0.06791	-0.30875	0.14014	0.13254
371.841	0.12517	-0.08781	-0.31888	0.14052	0.13167
372.656	0.12708	-0.1491	-0.33272	0.13634	0.13059
373.471	0.12645	-0.20632	-0.34171	0.13412	0.12448
374.287	0.12383	-0.24295	-0.36789	0.13364	0.12264
375.102	0.12315	-0.27191	-0.38347	0.12983	0.12068
375.917	0.12269	-0.32443	-0.41193	0.12441	0.16907
376.732	0.12239	-0.41801	-0.42686	0.12174	0.14186
377.547	0.12264	-0.4889	-0.48361	0.16372	0.1175
378.362	0.12161	-0.5527	-0.51227	0.12817	0.09653
379.177	0.1199	-0.62795	-0.54087	0.10338	0.05741
379.992	0.11924	-0.69736	-0.60699	0.0769	0.03234
380.808	0.12873	-0.75862	-0.67741	0.05099	0.0155
381.623	0.11753	-0.82613	-0.70818	0.00772	0.00155
382.438	0.11475	-0.9039	-0.76152	-0.03775	-0.02993
383.253	0.12895	-0.97129	-0.822	-0.08932	-0.05617
384.068	0.12502	-1.05083	-0.86529	-0.13926	-0.08008
384.883	0.12676	-1.12542	-0.91634	-0.19268	-0.10597
385.698	0.11913	-1.17017	-0.97297	-0.23844	-0.1304
386.512	0.10185	-1.21178	-1.02549	-0.28582	-0.16437
387.327	0.08863	-1.26807	-1.0668	-0.33035	-0.17217
388.142	0.07609	-1.3329	-1.11668	-0.38164	-0.18979
388.957	0.0688	-1.35796	-1.15614	-0.42968	-0.21756
389.772	0.07153	-1.37354	-1.18863	-0.46337	-0.23009
390.587	0.08138	-1.41261	-1.2209	-0.49093	-0.25263
391.402	0.07186	-1.43652	-1.24813	-0.52745	-0.27572
392.216	0.05972	-1.45166	-1.2751	-0.57212	-0.27759
393.031	0.06514	-1.44532	-1.30559	-0.60731	-0.29496
393.846	0.05806	-1.42587	-1.3453	-0.63511	-0.32671
394.66	0.04438	-1.43096	-1.36674	-0.66565	-0.31769
395.475	0.05163	-1.42379	-1.38283	-0.6798	-0.31542
396.29	0.05823	-1.3987	-1.39225	-0.71089	-0.33965
397.104	0.05719	-1.39021	-1.4033	-0.73969	-0.3472
397.919	0.06199	-1.37492	-1.42241	-0.75777	-0.36252
398.734	0.06911	-1.33076	-1.41779	-0.77001	-0.37196
399.548	0.07078	-1.2971	-1.42809	-0.77921	-0.37068
400.363	0.0655	-1.26605	-1.43337	-0.79806	-0.38155
401.177	0.0699	-1.21686	-1.44439	-0.8208	-0.3849
401.992	0.08781	-1.17814	-1.44302	-0.8433	-0.39602
402.806	0.10235	-1.14188	-1.42294	-0.85138	-0.40987
403.621	0.10424	-1.11737	-1.42284	-0.86384	-0.40351
404.435	0.10405	-1.0831	-1.4226	-0.87049	-0.40739
405.25	0.10549	-1.0534	-1.40793	-0.88814	-0.41778
406.064	0.11112	-1.02001	-1.40014	-0.90311	-0.42554
406.878	0.12592	-0.96164	-1.39283	-0.90611	-0.42036
407.693	0.13351	-0.90451	-1.38691	-0.9119	-0.41435
408.507	0.13546	-0.87494	-1.38209	-0.915	-0.41409
409.321	0.13363	-0.84373	-1.3606	-0.92139	-0.41715
410.136	0.12918	-0.791	-1.32831	-0.92175	-0.41734
410.95	0.13421	-0.75371	-1.30304	-0.91391	-0.4096
411.764	0.14599	-0.71229	-1.27842	-0.90498	-0.40486
412.578	0.13744	-0.67382	-1.24326	-0.88947	-0.39028
413.392	0.12453	-0.6291	-1.21013	-0.88036	-0.38309
414.206	0.1341	-0.57618	-1.17364	-0.87111	-0.37858
415.021	0.14457	-0.52306	-1.13954	-0.86305	-0.36446
415.835	0.13306	-0.47759	-1.09037	-0.85809	-0.36509
416.649	0.12557	-0.43869	-1.03448	-0.84502	-0.36654
417.463	0.12585	-0.38377	-0.9882	-0.82166	-0.34928
418.277	0.12049	-0.32801	-0.93481	-0.80127	-0.33925
419.091	0.11872	-0.27975	-0.88932	-0.78723	-0.33216
419.905	0.11183	-0.22859	-0.83451	-0.76718	-0.32115
420.719	0.09109	-0.18451	-0.76734	-0.75121	-0.32526
421.532	0.07248	-0.13763	-0.70666	-0.73167	-0.31939
422.346	0.07285	-0.08864	-0.65188	-0.7121	-0.30056
423.16	0.07126	-0.04882	-0.60615	-0.70071	-0.29346
423.974	0.0613	-0.01294	-0.5655	-0.67858	-0.2875
424.788	0.05668	0.02267	-0.51726	-0.65016	-0.27532
425.602	0.03371	0.0479	-0.45186	-0.63131	-0.28
426.415	0.0081	0.06732	-0.39627	-0.6116	-0.28854
427.229	0.00442	0.09716	-0.35313	-0.59396	-0.2709
428.043	0.00801	0.13552	-0.31758	-0.57008	-0.24791
428.856	0.01458	0.15602	-0.28761	-0.53829	-0.24111
429.67	0.00871	0.16401	-0.24843	-0.51213	-0.23651
430.483	-0.00577	0.18468	-0.21395	-0.49255	-0.22199
431.297	-0.02418	0.18838	-0.17857	-0.47848	-0.22236
432.11	-0.03001	0.19656	-0.14182	-0.46667	-0.22452
432.924	-0.02992	0.21653	-0.12262	-0.44497	-0.20934
433.737	-0.02981	0.21744	-0.1083	-0.42505	-0.19468
434.551	-0.02164	0.22217	-0.09643	-0.40424	-0.17906
435.364	-0.01055	0.23204	-0.08504	-0.37347	-0.16144
436.178	-0.000795904	0.23041	-0.07299	-0.36159	-0.15413
436.991	-0.00854	0.22541	-0.0538	-0.34407	-0.15279
437.804	-0.02054	0.21353	-0.03423	-0.32066	-0.14838
438.618	-0.02635	0.20764	-0.01952	-0.30902	-0.1487
439.431	-0.03482	0.2032	-0.00525	-0.30208	-0.15693
440.244	-0.02624	0.20853	-0.00244	-0.29112	-0.14058
441.057	-0.01633	0.21007	-0.00872	-0.26961	-0.12035
441.87	0.00418	0.21219	-0.01297	-0.25183	-0.09617
442.683	0.02425	0.20591	-0.01217	-0.23366	-0.0846
443.497	0.03955	0.19525	-0.02863	-0.23128	-0.06332
444.31	0.05297	0.183	-0.03828	-0.23053	-0.04751
445.123	0.0637	0.17476	-0.0459	-0.21314	-0.04868
445.936	0.06826	0.16502	-0.04087	-0.20104	-0.05861
446.749	0.05736	0.14645	-0.03947	-0.21039	-0.06933
447.561	0.05234	0.1393	-0.03961	-0.21619	-0.06691
448.374	0.04621	0.14186	-0.03422	-0.22348	-0.0704
449.187	0.0374	0.12962	-0.03735	-0.2278	-0.08528
450	0.03343	0.12435	-0.03838	-0.22634	-0.09154
450.813	0.03186	0.11778	-0.05365	-0.23317	-0.0929
451.626	0.03602	0.1021	-0.05794	-0.23997	-0.09528
452.438	0.05809	0.11409	-0.06852	-0.24035	-0.07229
453.251	0.06234	0.11311	-0.08279	-0.24185	-0.07843
454.064	0.08186	0.10499	-0.12317	-0.2491	-0.06487
454.876	0.0941	0.09761	-0.14959	-0.25585	-0.05845
455.689	0.10905	0.10067	-0.1693	-0.25739	-0.04828
456.501	0.12756	0.08668	-0.2003	-0.26928	-0.05064
457.314	0.14127	0.08413	-0.22444	-0.30408	-0.05678
458.126	0.16658	0.08406	-0.25903	-0.31821	-0.03793
458.939	0.156	0.07017	-0.27679	-0.33359	-0.05327
459.751	0.1795	0.07227	-0.32856	-0.35717	-0.04459
460.564	0.19082	0.05465	-0.36518	-0.3779	-0.0654
461.376	0.19326	0.05997	-0.3934	-0.40384	-0.06877
462.188	0.21234	0.05713	-0.44419	-0.42574	-0.06179
463	0.19115	0.03688	-0.46689	-0.4649	-0.10003
463.813	0.21343	0.04162	-0.5159	-0.49381	-0.07862
464.625	0.19878	0.01872	-0.54745	-0.51123	-0.10093
465.437	0.17842	0.0173	-0.57223	-0.54581	-0.13477
466.249	0.22256	0.02719	-0.63374	-0.56863	-0.11451
467.061	0.19551	0.01116	-0.62787	-0.591	-0.16975
467.873	0.19615	0.0281	-0.64013	-0.61391	-0.15931
468.685	0.20712	0.03531	-0.67551	-0.5911	-0.1299
469.497	0.1662	0.02382	-0.64489	-0.56953	-0.1569
470.309	0.20671	0.02619	-0.66155	-0.58527	-0.14796
471.121	0.20406	-0.00294	-0.68095	-0.56707	-0.17902
471.933	0.15645	0.00776	-0.65109	-0.55015	-0.1823
472.745	0.18957	0.0508	-0.64022	-0.53531	-0.12892
473.556	0.18415	0.05372	-0.60667	-0.4823	-0.11837
474.368	0.18042	0.04367	-0.58055	-0.47046	-0.11017
475.18	0.22353	0.03088	-0.58626	-0.46682	-0.10196
475.992	0.17119	0.01307	-0.5446	-0.42367	-0.13067
476.803	0.12788	0.0295	-0.51862	-0.41463	-0.1244
477.615	0.17788	0.02772	-0.53411	-0.37662	-0.03655
478.426	0.1599	0.01024	-0.48874	-0.3402	-0.03841
479.238	0.13436	0.02163	-0.46112	-0.35288	-0.06758
480.049	0.14976	0.02558	-0.50498	-0.31512	-0.05031
480.861	0.12692	0.0149	-0.49601	-0.28829	-0.06889
481.672	0.1267	0.01967	-0.45455	-0.2937	-0.05332
482.484	0.1687	0.03539	-0.40694	-0.26595	-0.03877
483.295	0.16775	0.02502	-0.40889	-0.25309	-0.01479
484.106	0.14089	0.00969	-0.43256	-0.26887	-0.01517
484.917	0.12612	-0.01523	-0.43876	-0.2616	-0.0338
485.728	0.12552	-0.01416	-0.42241	-0.23814	-0.03433
486.54	0.1468	-0.000468452	-0.41143	-0.19154	-0.02935
487.351	0.16611	0.01346	-0.42543	-0.16458	-0.00335
488.162	0.15547	0.02679	-0.38304	-0.17428	0.00398
488.973	0.15488	0.00883	-0.38091	-0.19593	0.01294
489.784	0.17799	0.00343	-0.41742	-0.20968	0.02764
490.595	0.16935	0.01695	-0.4408	-0.24491	-0.02085
491.406	0.15114	0.01359	-0.46618	-0.28156	-0.07108
492.216	0.16908	-0.0012	-0.54301	-0.30835	-0.06602
493.027	0.19116	-0.00587	-0.65871	-0.35575	-0.07895
493.838	0.17035	-0.00853	-0.70971	-0.4103	-0.12846
494.649	0.16204	0.02093	-0.75443	-0.4585	-0.14143
495.459	0.18399	0.05355	-0.86219	-0.49699	-0.12972
496.27	0.21029	0.0202	-0.95958	-0.55654	-0.15005
497.081	0.20527	-0.00319	-0.99263	-0.58098	-0.17803
497.891	0.17838	-0.00131	-1.00693	-0.5937	-0.18921
498.702	0.19988	-0.000798861	-1.06899	-0.65644	-0.21612
499.512	0.19605	0.0048	-1.06974	-0.70567	-0.25168
500.323	0.13601	-0.00264	-1.06577	-0.69916	-0.2644
501.133	0.10557	0.000404453	-1.01174	-0.67765	-0.26957
501.943	0.13049	0.01123	-1.03826	-0.67311	-0.28259
502.754	0.11489	-6.09846e-05	-1.13679	-0.73257	-0.3413
503.564	0.09015	-0.02232	-1.21645	-0.80868	-0.43466
504.374	0.08546	-0.0193	-1.27927	-0.82446	-0.43047
505.184	0.05347	-0.00614	-1.38516	-0.82413	-0.35285
505.994	0.04958	-0.00115	-1.45117	-0.83255	-0.33744
506.804	0.04296	0.00212	-1.38252	-0.83897	-0.414
507.614	0.05183	-0.00187	-1.18297	-0.8324	-0.49925
508.424	0.01785	0.01163	-1.08387	-0.78861	-0.51492
509.234	0.0424	0.00195	-1.00351	-0.60536	-0.41458
510.044	0.01388	-0.04847	-0.9325	-0.41006	-0.33077
510.854	0.02289	-0.06228	-0.85787	-0.32709	-0.287
511.664	0.01484	-0.03794	-0.76	-0.26513	-0.229
512.474	0.03608	-0.00797	-0.715	-0.26665	-0.171
513.283	0.03553	0.01688	-0.68548	-0.26012	-0.141
514.093	0.0191	0.03023	-0.55376	-0.24675	-0.119
514.903	0.02479	0.06084	-0.51	-0.32681	-0.102
515.712	0.01889	0.09459	-0.47	-0.33656	-0.089
516.522	0.0021	0.06619	-0.44	-0.23378	-0.082
517.331	0.01532	0.02214	-0.42742	-0.19298	-0.076
518.14	0.04163	0.00563	-0.37602	-0.18535	-0.07
518.95	0.01439	0.01478	-0.32	-0.13727	-0.065
519.759	0.02845	0.03434	-0.29	-0.0843	-0.061
520.568	0.02345	0.03795	-0.26	-0.07956	-0.05716
521.378	0.01137	0.04952	-0.25	-0.09781	-0.053
522.187	0.03304	0.0612	-0.23925	-0.08257	-0.0515
522.996	0.0136	0.04191	-0.22	-0.07231	-0.043
523.805	0.02265	0.01566	-0.202	-0.05596	-0.034
524.614	0.02729	0.03691	-0.189	-0.03925	-0.025
525.423	0.02847	0.05706	-0.17204	-0.04101	-0.012
526.232	0.03823	0.07745	-0.161	-0.03401	0
527.041	0.02691	0.08024	-0.15	-0.00839	0.02207
527.85	0.02422	0.0703	-0.141	0.02556	0.028
528.659	0.02514	0.04853	-0.132	0.01341	0.034
529.467	0.03053	0.06865	-0.11928	0.02153	0.04
530.276	0.03415	0.08602	-0.106	0.05211	0.044
531.085	0.02787	0.081	-0.093	0.04598	0.047
531.893	0.02054	0.082	-0.082	0.07467	0.0485
532.702	0.01792	0.084	-0.075	0.088	0.05037
533.51	0.024	0.08871	-0.071	0.10413	0.061
534.319	0.02735	0.09	-0.066	0.12	0.072
535.127	0.0333	0.094	-0.06183	0.132	0.084
535.935	0.03171	0.099	-0.056	0.14658	0.094
536.744	0.04672	0.10215	-0.051	0.159	0.105
537.552	0.0427	0.104	-0.047	0.178	0.118
538.36	0.05424	0.1045	-0.04	0.19185	0.129
539.168	0.05284	0.1054	-0.035	0.204	0.13941
539.976	0.0614	0.107	-0.0302	0.213	0.15
540.784	-0.06891	0.1082	-0.02688	0.224	0.171
541.652	0.07867	0.109	-0.01	0.23147	0.18336
543.286	0.07016	0.112	0	0.254	0.1901
544.92	0.07591	0.11559	0.0257	0.262	0.1987
546.555	0.08031	0.119	0.0402	0.27957	0.204
548.189	0.05357	0.124	0.06452	0.291	0.211
549.823	0.05217	0.133	0.0702	0.304	0.217
551.457	0.0785	0.13978	0.0809	0.31919	0.2201
553.091	0.0842	0.146	0.0905	0.33	0.22581
554.725	0.06392	0.148	0.09946	0.345	0.24844
556.36	0.06914	0.151	0.105	0.351	0.261
557.994	0.07307	0.15591	0.1101	0.36163	0.271
559.628	0.08404	0.159	0.116	0.374	0.279
561.262	0.08095	0.16398	0.1203	0.386	0.288
562.896	0.06389	0.1652	0.12634	0.398	0.296
564.529	0.06187	0.16798	0.132	0.411	0.30787
566.163	0.06495	0.171	0.141	0.42388	0.314
567.797	0.0652	0.175	0.153	0.438	0.32201
569.431	0.0702	0.17742	0.16667	0.459	0.327
571.065	0.0925	0.182	0.168	0.478	0.33
572.698	0.0776	0.188	0.1701	0.49179	0.335
574.332	0.055	0.19355	0.175	0.503	0.338
575.966	0.0734	0.196	0.17742	0.512	0.341
577.6	0.0942	0.1983	0.181	0.52009	0.34465
579.233	0.0929	0.2043	0.183	0.536	0.349
580.867	0.066	0.2087	0.18548	0.553	0.357
582.5	0.06	0.2103	0.188	0.569	0.365
584.134	0.058	0.21237	0.194	0.572	0.372
585.767	0.079	0.2145	0.20161	0.58517	0.37861
587.401	0.07	0.2151	0.211	0.597	0.381
589.034	0.09905	0.2155	0.218	0.609	0.388
590.667	0.09607	0.21597	0.22312	0.614	0.39276
592.301	0.08248	0.2164	0.227	0.62196	0.397
593.934	0.08562	0.217	0.231	0.635	0.402
595.567	0.0855	0.2177	0.23656	0.632	0.4075
597.201	0.08322	0.2182	0.239	0.638	0.4102
598.834	0.0967	0.2189	0.242	0.6446	0.41256
600.467	0.09143	0.2181	0.24731	0.652	0.42
602.1	0.08479	0.21774	0.251	0.68	0.428
603.733	0.09761	0.214	0.254	0.6778	0.4352
605.366	0.10006	0.211	0.257	0.68987	0.437
606.999	0.10231	0.202	0.25806	0.697	0.44086
608.632	0.0907	0.189	0.259	0.705	0.45693
610.265	0.08269	0.182	0.25806	0.716	0.44979
611.898	0.09368	0.17742	0.25269	0.7201	0.46213
613.53	0.10212	0.168	0.25	0.72949	0.47201
615.163	0.09199	0.15054	0.247	0.743	0.46953
616.796	0.07948	0.149	0.24269	0.759	0.47201
618.429	0.08931	0.14819	0.239	0.768	0.47494
620.061	0.09011	0.13049	0.236	0.774	0.48536
621.694	0.09201	0.10709	0.23559	0.80023	0.49562
623.326	0.09853	0.09766	0.23425	0.808	0.49839
624.959	0.09944	0.08257	0.23456	0.813	0.50395
626.591	0.09146	0.0401	0.23442	0.819	0.50594
628.224	0.08767	0.01811	0.234	0.823	0.5018
629.856	0.09052	0.0078	0.2325	0.829	0.50767
631.488	0.09615	-0.00526	0.226	0.83418	0.52214
633.121	0.09473	-0.01946	0.22298	0.84	0.53742
634.753	0.0875	-0.04654	0.215	0.848	0.54678
636.385	0.09794	-0.0635	0.204	0.853	0.55081
638.017	0.1077	-0.08417	0.198	0.859	0.55477
639.649	0.10217	-0.11126	0.192	0.86248	0.55389
641.281	0.09361	-0.14227	0.184	0.869	0.55953
642.913	0.08869	-0.16703	0.173	0.878	0.56968
644.545	0.09194	-0.18344	0.16186	0.887	0.57709
646.177	0.10117	-0.19719	0.1495	0.892	0.58554
647.809	0.09946	-0.21336	0.138	0.89926	0.58573
649.441	0.0765	-0.23698	0.124	0.903	0.58194
651.073	0.08631	-0.2447	0.11658	0.912	0.60521
652.704	0.10208	-0.26261	0.09	0.919	0.62425
654.336	0.09612	-0.2942	0.073	0.924	0.62133
655.967	0.10453	-0.31012	0.061	0.93605	0.62975
657.599	0.10013	-0.33786	0.05093	0.9368	0.64085
659.231	0.0932	-0.36263	0.048	0.9372	0.64166
660.862	0.09222	-0.38171	0.034	0.9378	0.64247
662.493	0.09143	-0.40244	0.0123	0.93839	0.65355
664.125	0.08955	-0.423	-0.01019	0.941	0.66702
665.756	0.08613	-0.44747	-0.032	0.9417	0.66305
667.387	0.09079	-0.46199	-0.05	0.9428	0.6823
669.018	0.09102	-0.48132	-0.07	0.9436	0.69437
670.649	0.08329	-0.5127	-0.082	0.94454	0.67962
672.281	0.0835	-0.53691	-0.09621	0.94	0.69944
673.912	0.07706	-0.5635	-0.12	0.932	0.71575
675.542	0.07283	-0.57877	-0.138	0.92	0.72253
677.173	0.08384	-0.58886	-0.1528	0.912	0.73053
678.804	0.08327	-0.62219	-0.18	0.909	0.72908
680.435	0.08244	-0.64407	-0.21	0.90492	0.74664
682.066	0.08361	-0.66018	-0.26372	0.89	0.77185
683.696	0.08238	-0.68808	-0.29	0.88	0.77495
685.327	0.07852	-0.71911	-0.32937	0.87	0.76738
686.958	0.07105	-0.73545	-0.37	0.86248	0.76374
688.588	0.06779	-0.74734	-0.39276	0.8521	0.77281
690.219	0.06087	-0.78303	-0.4584	0.84	0.7811
691.849	0.06731	-0.82182	-0.49	0.832	0.78541
693.479	0.07966	-0.83137	-0.5399	0.82286	0.80138
695.11	0.08355	-0.84456	-0.56	0.8	0.80888
696.74	0.07728	-0.86709	-0.59196	0.782	0.80433
698.37	0.07778	-0.89227	-0.6644	0.76344	0.813
700	0.07947	-0.92051	-0.71194	0.74	0.82156
701.63	0.0738	-0.93322	-0.7459	0.72	0.81704
703.26	0.077	-0.96627	-0.78403	0.7	0.81172
704.89	0.08276	-1.00225	-0.8602	0.68138	0.81097
706.52	0.08345	-1.0183	-0.91041	0.59366	0.81263
708.15	0.08819	-1.03523	-0.97057	0.50311	0.81234
709.779	0.09012	-1.05505	-1.06067	0.48	0.80009
711.409	0.07418	-1.09601	-1.14739	0.46067	0.78263
713.039	0.0676	-1.13056	-1.21879	0.39306	0.77246
714.668	0.0814	-1.15722	-1.2804	0.31248	0.77097
716.297	0.07731	-1.19945	-1.35588	0.20785	0.76562
717.927	0.0662	-1.24128	-1.43995	0.10078	0.73825
719.556	0.06967	-1.26308	-1.51451	-0.01916	0.72289
721.186	0.06576	-1.28495	-1.59539	-0.14376	0.70421
722.815	0.06719	-1.3205	-1.67746	-0.26354	0.66986
724.444	0.07125	-1.36205	-1.76477	-0.38648	0.64031
726.073	0.05895	-1.41287	-1.86156	-0.51895	0.60304
727.702	0.04817	-1.45277	-1.95357	-0.67708	0.56796
729.331	0.047	-1.49198	-2.0364	-0.81859	0.522
730.96	0.04179	-1.52624	-2.12997	-0.97696	0.46138
732.589	0.04821	-1.57458	-2.23701	-1.15337	0.3953
734.217	0.05407	-1.6197	-2.35573	-1.31838	0.32491
735.846	0.04911	-1.65821	-2.47702	-1.50086	0.24887
737.475	0.05056	-1.70834	-2.58034	-1.68823	0.16708
739.103	0.05541	-1.7639	-2.68309	-1.87838	0.08011
740.732	0.05498	-1.83001	-2.79493	-2.07549	-0.02919
742.36	0.05061	-1.88033	-2.90934	-2.27141	-0.14883
743.989	0.05821	-1.92723	-3.03684	-2.49047	-0.27954
745.617	0.06047	-1.9966	-3.17003	-2.71245	-0.4226
747.245	0.05249	-2.07473	-3.29411	-2.92606	-0.57347
748.873	0.05272	-2.14816	-3.41835	-3.15221	-0.72981
750.501	0.05798	-2.21397	-3.54938	-3.37555	-0.88702
752.129	0.05259	-2.29113	-3.68669	-3.61181	-1.08148
753.757	0.049	-2.36998	-3.81771	-3.85133	-1.29116
755.385	0.04582	-2.44233	-3.96608	-4.07774	-1.49576
757.013	0.04029	-2.53132	-4.11666	-4.32577	-1.70769
758.641	0.05386	-2.62639	-4.2473	-4.56969	-1.94315
760.268	0.03843	-2.71146	-4.39302	-4.80663	-2.20077
761.896	0.02528	-2.81033	-4.53855	-5.04549	-2.44503
763.523	0.03251	-2.90791	-4.67946	-5.26502	-2.68655
765.151	0.02208	-2.99394	-4.82147	-5.5026	-2.93682
766.778	0.012	-3.07499	-4.94951	-5.72661	-3.18636
768.405	0.01099	-3.14474	-5.07545	-5.90416	-3.4345
770.033	0.01062	-3.21246	-5.19656	-6.09034	-3.67648
771.66	0.00335	-3.28069	-5.29283	-6.25641	-3.89201
773.287	0.00897	-3.33746	-5.37976	-6.40662	-4.10197
774.914	0.01246	-3.36195	-5.44327	-6.53663	-4.29483
776.541	0.000250465	-3.36632	-5.47453	-6.60002	-4.43363
778.167	0.0042	-3.3333	-5.47721	-6.65784	-4.5459
779.794	0.01025	-3.27718	-5.4351	-6.6834	-4.61457
781.421	0.00968	-3.20389	-5.36025	-6.62738	-4.63698
783.047	0.000404692	-3.06139	-5.24238	-6.52371	-4.62208
784.674	0.000812515	-2.88653	-5.09133	-6.38044	-4.54664
786.3	0.000850811	-2.71294	-4.9267	-6.224	-4.45992
787.927	-0.000160036	-2.48654	-4.69617	-6.00781	-4.33426
789.553	0.01574	-2.22719	-4.4383	-5.72948	-4.1372
791.179	0.01156	-1.97524	-4.19509	-5.45716	-3.92683
792.805	0.0089	-1.69065	-3.90749	-5.17185	-3.69622
794.431	0.01543	-1.38912	-3.61159	-4.87056	-3.46824
796.057	0.02026	-1.13541	-3.32459	-4.56437	-3.22832
797.683	0.02236	-0.88696	-3.06307	-4.26235	-2.9565
799.309	0.03091	-0.64429	-2.82136	-3.97582	-2.72371
800.935	0.03976	-0.43483	-2.581	-3.72365	-2.50696
802.56	0.01959	-0.24666	-2.35169	-3.488	-2.31966
804.186	0.01826	-0.07249	-2.15577	-3.25249	-2.15493
805.811	0.0451	0.07226	-1.99042	-3.04908	-1.95994
807.437	0.04309	0.17587	-1.83326	-2.86087	-1.79551
809.062	0.03442	0.28078	-1.71341	-2.68456	-1.66147
810.687	0.04602	0.35906	-1.61895	-2.53469	-1.54625
812.312	0.04599	0.41077	-1.51773	-2.40861	-1.45274
813.938	0.04581	0.45665	-1.42907	-2.28406	-1.3311
815.562	0.0483	0.48879	-1.3646	-2.16833	-1.2382
817.187	0.05503	0.52172	-1.29215	-2.066	-1.16732
818.812	0.07141	0.55737	-1.22922	-1.96994	-1.09297
820.437	0.05204	0.55979	-1.18727	-1.89282	-1.04295
822.062	0.04454	0.54843	-1.1432	-1.80496	-0.97398
823.686	0.04747	0.56555	-1.09415	-1.71831	-0.89798
825.311	0.05626	0.53479	-1.06996	-1.65961	-0.85283
826.935	0.07356	0.50252	-1.05828	-1.60531	-0.80207
828.559	0.05733	0.51379	-1.0177	-1.53857	-0.74617
830.184	0.04523	0.48452	-0.99456	-1.49512	-0.72698
831.808	0.05459	0.45492	-0.98561	-1.46619	-0.70251
833.432	0.06347	0.46066	-0.95507	-1.39366	-0.66183
835.056	0.05383	0.45949	-0.94892	-1.33584	-0.63383
836.68	0.06406	0.43751	-0.92427	-1.31002	-0.60493
838.303	0.07904	0.41609	-0.89001	-1.26139	-0.59224
839.927	0.05623	0.40661	-0.8659	-1.20787	-0.5896
841.551	0.03688	0.39257	-0.85365	-1.18254	-0.58512
843.174	0.03341	0.38266	-0.83903	-1.14037	-0.57837
844.798	0.04109	0.39207	-0.8136	-1.07785	-0.55379
846.421	0.03486	0.38525	-0.80858	-1.05205	-0.53936
848.044	0.01814	0.37529	-0.80336	-1.03794	-0.54641
849.667	0.01348	0.37074	-0.78064	-1.00557	-0.54786
851.29	0.00516	0.35675	-0.76337	-0.98764	-0.53231
852.913	-0.000626518	0.35501	-0.7569	-0.97809	-0.51576
854.536	0.01649	0.3371	-0.75013	-0.93728	-0.48885
856.159	0.0274	0.30132	-0.76018	-0.9157	-0.45262
857.782	0.03057	0.27576	-0.747	-0.9114	-0.41668
859.404	0.05012	0.24605	-0.73524	-0.89285	-0.38651
861.027	0.05093	0.21717	-0.73388	-0.87226	-0.35142
862.649	0.05218	0.20127	-0.72292	-0.85433	-0.32971
864.271	0.07036	0.18379	-0.71625	-0.84039	-0.32279
865.894	0.07386	0.15271	-0.70661	-0.82332	-0.31399
867.516	0.07435	0.1449	-0.68102	-0.79829	-0.31327
869.138	0.07091	0.13765	-0.67933	-0.77503	-0.32032
870.76	0.06663	0.12323	-0.67351	-0.74945	-0.3321
872.382	0.05562	0.14005	-0.64173	-0.72904	-0.331
874.003	0.04783	0.14371	-0.62485	-0.70914	-0.32443
875.625	0.05886	0.12154	-0.62206	-0.70042	-0.32943
877.247	0.04922	0.11317	-0.61933	-0.69285	-0.32705
878.868	0.03918	0.1124	-0.60828	-0.66854	-0.31479
880.489	0.05057	0.09999	-0.60643	-0.65389	-0.30744
882.111	0.04791	0.08932	-0.60187	-0.65081	-0.30911
883.732	0.03256	0.09174	-0.60048	-0.64728	-0.30919
885.353	0.02571	0.08948	-0.60972	-0.64825	-0.31334
886.974	0.02365	0.07823	-0.62388	-0.66048	-0.32682
888.595	0.02176	0.07811	-0.63037	-0.67696	-0.33247
890.215	0.02453	0.08285	-0.62341	-0.6845	-0.33404
891.836	0.02296	0.08798	-0.62587	-0.69369	-0.34671
893.457	0.00793	0.09557	-0.6206	-0.69084	-0.35756
895.077	0.01112	0.10406	-0.59878	-0.67835	-0.34334
896.698	0.02486	0.09491	-0.60492	-0.67733	-0.3304
898.318	0.03083	0.07847	-0.61159	-0.67198	-0.32558
899.938	0.04862	0.07485	-0.59361	-0.658	-0.30214
901.558	0.06339	0.08117	-0.57557	-0.62937	-0.27608
903.178	0.04556	0.07849	-0.56089	-0.60257	-0.26854
904.798	0.03278	0.08587	-0.53835	-0.57772	-0.26068
906.418	0.03721	0.09773	-0.51709	-0.55894	-0.25724
908.037	0.03425	0.09371	-0.51134	-0.55515	-0.26245

## Sheet: Fig. 3f
time (ps)	390 nm	time (ps)	467 nm	time (ps)	507 nm	time (ps)	780 nm
0	0.06315	0	0.17954	0	0.02069	0	0.00149
0.1	0.10195	0.05	0.06851	0.05	0.000950961	0.2	0.00261
0.15	0.38815	0.1	0.06662	0.1	0.00278	0.3	0.00425
0.2	0.56493	0.15	0.03605	0.15	0.00953	0.35	0.0125
0.25	0.85992	0.2	0.0427	0.2	0.01311	0.4	0.04025
0.3	0.97245	0.25	0.04511	0.25	0.00474	0.45	0.10562
0.35	1	0.3	0.00604	0.3	0.01578	0.5	0.18532
0.4	0.98792	0.35	0.04224	0.35	0.02064	0.55	0.23829
0.45	0.97403	0.4	0.01271	0.4	0.0013	0.6	0.30601
0.5	0.9663	0.45	0.07267	0.45	0.01097	0.65	0.36656
0.55	0.93988	0.5	0.10632	0.5	0.0204	0.7	0.40205
0.6	0.9242	0.55	0.14137	0.55	0.04664	0.75	0.45287
0.65	0.91156	0.6	0.25444	0.6	0.16248	0.8	0.47632
0.7	0.88412	0.65	0.34627	0.65	0.24062	0.85	0.5336
0.75	0.87878	0.7	0.45491	0.7	0.45276	0.9	0.57859
0.8	0.84079	0.75	0.59005	0.75	0.72221	0.95	0.60847
0.85	0.79658	0.8	0.71537	0.8	0.8459	1	0.66388
0.9	0.79674	0.85	0.77768	0.85	0.98814	1.05	0.68782
0.95	0.75523	0.9	0.84315	0.9	1	1.1	0.72652
1	0.79113	0.95	0.84661	0.95	0.96624	1.15	0.75301
1.05	0.76359	1	0.90005	1	0.90539	1.2	0.78996
1.1	0.74542	1.2	0.93991	1.2	0.79667	1.25	0.80675
1.15	0.71968	1.4	0.97071	1.4	0.72861	1.3	0.81683
1.2	0.6962	1.6	1	1.6	0.72366	1.35	0.84868
1.4	0.63071	1.8	0.93773	1.8	0.69234	1.4	0.86166
1.6	0.58821	2	0.87783	2	0.69438	1.6	0.88205
1.8	0.58843	2.5	0.80293	2.5	0.65361	1.8	0.91494
2	0.54964	3	0.75491	3	0.63165	2	0.93787
2.2	0.50821	3.5	0.71379	3.5	0.6059	2.2	0.95699
2.7	0.448	4	0.70438	4	0.5852	2.4	0.97775
3.2	0.42399	4.5	0.66092	4.5	0.58283	2.9	0.98781
3.7	0.39967	5	0.69383	5	0.57283	3.4	1
4.2	0.38253	10	0.67336	10	0.51332	3.9	0.99881
4.7	0.3496	15	0.67377	15	0.48871	4.4	0.99027
5.2	0.36627	20	0.6536	20	0.45379	4.9	0.99027
10.2	0.30841	25	0.68487	25	0.43871	5.4	0.98415
15.2	0.30981	30	0.64791	30	0.41556	10.4	0.9714
20.2	0.28202	35	0.65109	35	0.39376	15.4	0.93559
25.2	0.31486	40	0.53021	40	0.36197	20.4	0.90781
30.2	0.28528	45	0.5497	45	0.35948	25.4	0.88598
35.2	0.28779	50	0.44174	50	0.33501	30.4	0.85801
40.2	0.24997	100	0.3934	100	0.25331	35.4	0.83954
45.2	0.26641	150	0.11456	150	0.22213	40.4	0.81743
50.2	0.22829	200	0.06169	200	0.19427	45.4	0.79758
100.2	0.15315	250	0.06358	250	0.18448	50.4	0.77913
150.2	0.15565	300	0.20862	300	0.19363	100.4	0.67071
200.2	0.1391	350	0.36928	350	0.22232	150.4	0.60532
250.2	0.12557	400	0.54375	400	0.23762	200.4	0.55813
300.2	0.13386	450	0.48114	450	0.21505	250.4	0.5249
350.2	0.18926	500	0.36424	500	0.19513	300.4	0.49293
400.2	0.23032	700	0.12749	700	0.12883	350.4	0.46675
450.2	0.19847	900	0.07434	900	0.1006	400.4	0.44108
500.2	0.17434	1100	0.09068	1100	0.11214	450.4	0.42512
700.2	0.08735	1300	0.1359	1300	0.12838	500.4	0.41211
900.2	0.09012	1500	0.14948	1500	0.12186	700.4	0.37054
1100.2	0.08293	1700	0.0586	1700	0.10032	900.4	0.33301
1300.2	0.10604	1900	0.00578	1900	0.07721	1100.4	0.30698
1500.2	0.10391	2100	0.03171	2100	0.06326	1300.4	0.27621
1700.2	0.07089	2300	0.06725	2300	0.05855	1500.4	0.26694
1900.2	0.05875	2500	0.15209	2500	0.04123	1700.4	0.25202
2100.2	0.03477	2700	0.13391	2700	0.03363	1900.4	0.23527
2300.2	0.0372	2900	0.08676	2900	0.0289	2100.4	0.22257
2500.2	0.00596	3100	0.0043	3100	0.04826	2300.4	0.21584
2700.2	0.00707	3300	0.07297	3300	0.06893	2500.4	0.21013
2900.2	0.00467	3500	0.14862	3500	0.07295	2700.4	0.20019
3100.2	0.0468	3700	0.14482	3700	0.08377	2900.4	0.19291
3300.2	0.08262	3900	0.04193	3900	0.05861	3100.4	0.1861
3500.2	0.09084	4100	0.09644	4100	0.03693	3300.4	0.18526
3700.2	0.07639	4300	0.16372	4300	0.00827	3500.4	0.17571
3900.2	0.04189	4500	0.14924	4500	0.01482	3700.4	0.17007
4100.2	0.00768	4700	0.1428	4700	0.01404	3900.4	0.16528
4300.2	0.02982	4900	0.056	4900	0.03448	4100.4	0.16212
4500.2	0.02455	5100	0.03693	5100	0.04862	4300.4	0.15967
4700.2	0.00877	5300	0.17051	5300	0.06413	4500.4	0.14965
4900.2	0.02511	5500	0.18188	5500	0.07245	4700.4	0.14837
5100.2	0.05198	5700	0.19004	5700	0.07744	4900.4	0.14346
5300.2	0.08857	5900	0.12167	5900	0.07761	5100.4	0.14026
5500.2	0.0995	6100	0.17784	6100	0.07289	5300.4	0.13119
5700.2	0.09611	6300	0.0379	6300	0.04596	5500.4	0.14151
5900.2	0.06781	6500	0.06393	6500	0.05254	5700.4	0.12985
6100.2	0.07838	6700	0.19382	6700	0.06432	5900.4	0.12761
6300.2	0.05065	6900	0.25434	6900	0.07705	6100.4	0.1266
6500.2	0.05037					6300.4	0.12528
6700.2	0.121					6500.4	0.11857
6900.2	0.12485					6700.4	0.12102
						6900.4	0.11729

## Sheet: Fig. 4d
Ctrl	CdI2	PbAc2	CdAc2
18.99	19.88	20.9	22.86
19.8	20.38	20.27	21.2
18.36	19.84	19.98	23.39
18.43	18.78	19.88	22.46
19.39	18.92	19.5	22.5
18.26	20.57	19.77	23.2
17.89	18.77	20.14	22.51
18.86	18.53	20.97	22.07
18.37	19.08	19.56	22.3
18.58	19.48	19.54	21.68
19.2	19.48	19.33	24.09
18.73	19.59	19.54	22.78
19.2	19.18	21.33	22.32
18.72	19.95	20.57	21.1
18.15	19.14	21.4	21.5

[truncated: 4 more sheets: Fig. 4e, Fig. 4f, Fig. 4h, Fig. 4i]
